# Supplementary material for: Development of species specific putative miRNA and its target prediction tool in wheat (Triticum aestivum L.)
Source: Sci Rep. 2019 Mar 7;9:3790. doi: 10.1038/s41598-019-40333-y (PMC6405928; doi:10.1038/s41598-019-40333-y)
Supplement: Supplementary file 1 — Supplementary File 2 [file 41598_2019_40333_MOESM1_ESM.xlsx]

## Sheet: Matched miRNA
Supplementary File 2. Validation result of TamiRPred miRNA precursor predictability by star miRNA
miRNA	Name	miRNA	miRNA*	precurosr sequences
1	tae-lmiR4029c-1	AGAUGUACACUUAUUCAUGGACGG	AGATGTACACTTATTCATGGACGG	AATACTTCCTCCGTCCGTGAATAAGTGTACATCTAACTTTTGTTCTAAGTCAAAGTTTTAAAATTTTGACCAATTTTATAGAAAATAGTAGTAACATATATAACATCAAATTGATATATTATCAAAGTACATTTCAAAACGAATCTAGTGATAATAATTTGGTGCCATAAATGCTTTTACTTTTTTCCTAAAAAGCTGGTCAAAATTGTAAAACTTCGACTTAAGACAAAATCTAGATGTACACTTATTCATGGACGGAGGGAGTACA
2	tae-lmiR4085a-1	CGCGGACACGAGACGGACGCGCGC	CGCGGACACGAGACGGACGCGCGC	GCGCGTCCGTTTTTCGTCCGCGGGCGACCCATTCCAGGCCCATTTTTGAGCCGGATTTGCGTCAGCGCGGACACGAGACGGACGCGCGCGCGCCTACTC
3	tae-lmiR4134a-1	UGACAUGUGGCAUUCACAAAUCAC	TGACATGTGGCATTCACAAATCAC	AGACCTTGGATGACATGTGGCATTCACAAATCACAAAGCATTTACCCCACCCCCACCTGAAATCAGGGGGGAGAGATTAGATGTTTTGTGATTTGTGAATGTCACGTGTCATCCATCAGGGCGGGTCTC
4	tae-lmiR4134a-2	UGACAUGUGGCAUUCACAAAUCAC	TGACATGTGGCATTCACAAATCAC	CCCTAATGAATGACATGTGGCATTCACAAATCACAAAGCATCTAATCTCTCCATCCCTGATTTCAGGTGGGGGGTGGGGTAGATGCTTTGTGATTTGCAAATGCCACGTGTCATCCATCAAGATGGGT
5	tae-lmiR4134a-3	UGACAUGUGGCAUUCACAAAUCAC	TGACATGTGGCATTCACAAATCAC	CCCTGATGAATGACATGTGGCATTCACAAATCACAAAGCATCTAATCTCTCCCCCCTTAATTTCAGGTGGGGGGTGGGGTGGATGCTTTATGATTTGTGAATGTCACGTGTCATCCATCAGAATGGG
6	tae-lmiR4134a-4	UGACAUGUGGCAUUCACAAAUCAC	TGACATGTGGCATTCACAAATCAC	CCCTAATGGATGACATGTGGCATTCACAAATCACAAAGCATCTAATCTTCCACTCCTGATTTCACGTGAGGATGGGATAGATGCTTTGTGATTTGCAAATGCCACGTGTCATCCATCAAGATGGGT
7	tae-lmiR4134a-5	UGACAUGUGGCAUUCACAAAUCAC	TGACATGTGGCATTCACAAATCAC	TTCTGATGAATGACATGTGGCATTCACAAATCACAAAGCATCCCTCATCCCTCACTTAAAATCAGGAGGGAGGGGAGATTAGATGCTTTGTGATTTGTGAATGCCACGTGTCATTCATCAGGAC
8	tae-miR1318b-1	AUCAGGAGAGAUGACACCGA	ATCAGGAGAGATGACACCGA	TAGGGTCCTGTGATCAGGAGAGATGACACCGACGCCGATCGGATGGGTCGGCTTAACCAGGCCATGCATCCGTCTGGCCGGAGTTGGTGTCACCTCGCCTGAACATAGGGCTCAC
9	tae-miR1318b-2	AUCAGGAGAGAUGACACCGA	ATCAGGAGAGATGACACCGA	TAGGGTCCTGTGATCAGGAGAGATGACACCGACGCCGATCAGATGGGTCGGCTTAACCAGGCCGTGCATCCGTCTGTTCGGAGTTGGTGTCACCTCGCCTGAACATAGGGCTCAC
10	tae-miR3011a-1	AAUGCCAUGUUGUUCUGAAGA	AATGCCATGTTGTTCTGAAGA	TGGCAGTTTCTTAAGAACAGCAGGGCATTTTCTGGAATGAAGGCTCAAAACTGCTATCCTCCCAGAAAATGCCATGTTGTTCTGAAGAAACTGCTAC
11	tae-miR3011a-2	AAUGCCAUGUUGUUCUGAAGA	AATGCCATGTTGTTCTGAAGA	CGGCTTGGCAGTTTCTTCAGAACAGCAGGGTATTTTCTGGAATGAAAGCTCAAAACTGCCATCCTCCCAGAAAATGCCATGTTGTTCTGAAGAAACTGCCACC
12	tae-miR3011a-3	AAUGCCAUGUUGUUCUGAAGA	AATGCCATGTTGTTCTGAAGA	GGGTGGCAGTTTCTTCAGAACAGCATTTCATTTTCTGGAATGAAGGCTCAAAACTGCCATCCTCCCAGAAAATGCCATGTTGTTCTGAAGAAACTGCCACC
13	tae-miR818d-1	AUCUUAUAUCAUGGGACGGAG	ATCTTATATCATGGGACGGAG	ATCTTACTCCCTCCGTCCCATAATATAAGATCGTTTTGCAAGTTGTTTTAGCTTGCAAAACGATCTTATATCATGGGACGGAGGGAGTACATC
14	tae-miR818d-2	AUCUUAUAUCAUGGGACGGAG	ATCTTATATCATGGGACGGAG	CTGCGTTTACATTCTACTTCCTCCGTCCCATAATATAAGATCGTTTCGCAAGCTGTTTAGTTTACGAAACGATCTTATATCATGGGACGGAGAGAGTACGTA
15	Ta-miR161b-1	AGAGAUUUCAAUACGGACUAC	AGAGATTTCAATACGGACTAC	AGGGCTTTTTAGAGATTTCAATACGGACTACAATGGATGTATATAGACGTATTTTAGAGTGTAGATTCACTCATTTATGCTCCGTATGTAGTCCATATTAGAATCTCTAAAGAACCTTAT
16	Ta-miR161b-2	AGAGAUUUCAAUACGGACUAC	AGAGATTTCAATACGGACTAC	AAGCCCTTTTAGAGATTTCAATACGGACTACATACATCTGTATGTAGACATATTTAAGAGTGTAGATTCACTTATTTTGCCATATGTAGTGCATATTGGAATCTCTAAAAGGTCTA
17	Ta-miR2041c-1	ACAAGUUUUUUCGGACGGAGG	ACAAGTTTTTTCGGACGGAGG	CTCCGTATTACTCCCTTCGTCCGGAAATACTTGTCATCAAAATGAATAAAAGATGATGTATCTAGATGTATTTTAGTTCTAGATACACTCTTTTTTGTCCATTTTGATGACAAGTTTTTTCGGACGGAGGGAATACATGA
18	Ta-miR2041c-2	ACAAGUUUUUUCGGACGGAGG	ACAAGTTTTTTCGGACGGAGG	AAGTCACTTGACTTATAAGTACTCCCTCCGTCCGGAAATACTTGTCTTCAAAATGAATAAAAGGGAATGTATCTAGATGTATTTTAGTTCTAGATACATTTCTTTTTGTCCATTTTGATGACAAGTTTTTTCGGACGGAGGGAGTATGACT
19	Ta-miR2041c-3	ACAAGUUUUUUCGGACGGAGG	ACAAGTTTTTTCGGACGGAGG	CTAAATACTCCCTTCGTCCGGAAATACTTGTCATCAAAATGGATAAAAGGGGATGTATTTAGATGTATTTTAATTTTAAATACATCCATTTTTATCAATTTTGATGACAAGTTTTTTCGGACGGAGGGAGTATAAGT
20	Ta-miR2041c-4	ACAAGUUUUUUCGGACGGAGG	ACAAGTTTTTTCGGACGGAGG	ATACATACTCCCTCTGTCCGAAAATACTTGTCATCAAAATGGACAAAAAGGAATGTATCTAGAAGTAATACTTCTAGATACATTCCTTTTTGTTTATTTTGATGACAAGTTTTTTCGGACGGAGGGAGTACGTGA
21	tae-miR1318a-1	UCAGGAGAGAUGACACCGACG	TCAGGAGAGATGACACCGACG	GGCCCTGTGCTCAGGAGAGATGACACCGACGCCGATCAGATGGGTCGGCTTAACCAGGCGTCTGTTCGGAGTTGGTGTCACCTCGCCTGAACATAGGGCTC
22	tae-miR3018a-1	ACCUGCAGUUGGGCCAAUGAC	ACCTGCAGTTGGGCCAATGAC	CCGTAACTGCACCTGCAGTTGGGCCAATGACATGTGGGCCTAACAGACGGCTGGCCCACATGCCATTGACCCAACTGCAGGTGCAGTTACGGC
23	tae-lmiR4002a-1	AAAGACGGUCUUAGAAAAUGCAUU	AAAGACGGTCTTAGAAAATGCATT	TAGGGCCTAATGCGCTTTTTGAGGCTAACTTTGACCAAATATTAGAGCAATAATATATGACATGCAACTTACACAAAGCACACCGTTAAATTCGTGTGTGAAAGGAGCTTTCGATGATATAATTTTCACATTGTGCATGTCATGTACTATTAATCTTGTCAATAGTCAAAGACGGTCTTAGAAAATGCATTAGGCCCTAT
24	tae-lmiR4050c-1	AGGACUUGUAAACUGAGAUGGAGG	AGGACTTGTAAACTGAGATGGAGG	GCAAGTATTCCCTCTCTCTCAGTTTACAAGGCGTGCGCATACCCCTAGGTCATCAATTTGACCAACCTAATACAAGTAATATATTACAAAAAATATACCAATATAAACTTCAGATGTTCTATTTTCAAAAGACATAATTTTTGTGTTATATAGTTTATATTAGGGTGATCAAATTGGCAACCTAGGGATACGTGTAGGACTTGTAAACTGAGATGGAGGGACTATCAAA
25	tae-lmiR4055c-1	AGUGACAAUUCUGGGAGAAGCUGG	AGTGACAATTCTGGGAGAAGCTGG	CGCCCCTCTCTTCAGCTTCTCCCAGAATCGTCACTTCATATATTTTTTTTACAATCCTATCTAGTTAAAGTCTAATTAGCTAGGATTGTAAAAAATATATGAAGTGACAATTCTGGGAGAAGCTGGGGAGAGGGGC
26	tae-lmiR4055c-2	AGUGACAAUUCUGGGAGAAGCUGG	AGTGACAATTCTGGGAGAAGCTGG	TGACCCCCTTCCAGCTTCTCCCAGAATTGGCACTCTATATTTTCTTACAATTCCTAGCTAATTAGCTCTTAACTAGCTAGGAATTGTAAAAAAAGATGAAGTGACAATTCTGGGAGAAGCTGGTGAGGGGGTC
27	tae-lmiR4062b-1	AUCAAAAUGGAUAAAAGAAGAUGU	ATCAAAATGGATAAAAGAAGATGT	AAAATACTTGACATCAAAATGGATAAAAGAAGATGTATCTAGTTAGTTCTAGATACATCTTCTTTTATCCATTTTGATGACAAGTATTTC
28	tae-lmiR4110a-1	GUAGGACAAGUAUUUCCGGACGGA	GTAGGACAAGTATTTCCGGACGGA	ATCTACTCCCTCCGTCCGGAAATACTTGTCCTCGAAAATGAATAAAAATGAACGTATCTATAACTAAAATAAGTCTAGATACAACCATTTTGTAGGACAAGTATTTCCGGACGGAGGGAGTATAT
29	tae-lmiR4125a-1	UCGGGCAGACUGCUGAGCAGUCGG	TCGGGCAGACTGCTGAGCAGTCGG	CGAGATTCGGGCCGACTGTTGAGCAGTCGGGCCGGATCTCCCAGCAACTACTTTGTATTCTCTCTCGCAGGGGCGCGTCCGCGCACCCGCTGGGTGTAGCCCCCGAGATTCGGGCAGACTGCTGAGCAGTCGGGCCGGTTGTC
30	tae-lmiR4136d-1	UGAUGGAUAACACGUGGCAUUCAC	TGATGGATAACACGTGGCATTCAC	AGACCCATCCTGATGGATAACACGTGGCATTCACAAATTATAAAGCATCTATCCCACCCCCACTTAAAATTAGGAGGGGAGATTAAATGCTTTGTGATTTGTGAATGCCACGTGTCATCCATCAAGGTGGGTCTC
31	tae-lmiR4136d-2	UGAUGGAUAACACGUGGCAUUCAC	TGATGGATAACACGTGGCATTCAC	AGACCCGCCCTGATGGATAACACGTGGCATTCACAAATACAAAGCATCTAATCTCTCCCCCTGATTTCAAGTGGGATGGGGTAGATGCTTTGTGATTGTGAATGTCACGTGTCATCCATCAGGATGGGTCTC
32	tae-miR1127b-1	GACAAGUAAUUCGGAACGGAAGGA	GACAAGTAATTCGGAACGGAAGGA	TCGGTACTAACTACTCCCTCCATTTCAAATTACTCGTCGCTGAAATGGATGTATCTAGAACTAAAATACATCTAGATACATCCATACGTGCGACAAGTAATTCGGAACGGAAGGAGAAGTACTCA
33	tae-miR3046a-1	AUCUGGACAAAUCUAAGACAA	ATCTGGACAAATCTAAGACAA	TCCAAAATACTTGTCTTCGATTTGTCTAGATACATCTGTATCTATGCACATTTTAGCGTTAGGTACATCCATATCTGGACAAATCTAAGACAAATAATTTGGG
34	tae-miR3091a-1	UAGCUCUCAGGCGCUGCACUAGU	TAGCTCTCAGGCGCTGCACTAGT	CCGTGGCGCCTAGCTCTCAGGCGCTGCACTAGTGCAACGCCCGGGAGCTAGGCGCTGCACTAGTGCAACGCCCAGGAGCTAGGCGCTACAC
35	tae-lmiR4122a-1	UAGCUCUCAGGCGCUGCACUAGUG	TAGCTCTCAGGCGCTGCACTAGTG	GTGTGGCGCCTAGCTCTCAGGCGCTGCACTAGTGGTTGCACTGCAAAATGAAGCAACCATTAGTGCAACGCCTAGAAGCTAGGCGCTACACT
36	tae-miR3097a-1	UCAGGACGUUGCAACAUUAAC	TCAGGACGTTGCAACATTAAC	TGATACTGGTTCAGGACGTTGCAACATTAACACCTGAACAGGTGTTAATGTTGCAACGTCCTGAACCAGTATCG
37	tae-miR3097a-2	UCAGGACGUUGCAACAUUAAC	TCAGGACGTTGCAACATTAAC	CGATACTGGTTCAGGACGTTGCAACATTAACACCTGTTCAGGTGTTAATGTTGCAACGTCCTGAACCAGTATCA
38	tae-miR3104a-1	UCUCCUCGAUGACCAUGCUGA	TCTCCTCGATGACCATGCTGA	TAACACAATATTCAGCATGGTCATCAAGGGGAAAAGGGGAGAAACAAGAACATAGCTCCCTATAACAGTATAGAAGGTAGGTGTAGGTGGCCCAATAGTTCAATGTTGTTTCTCCCCATTTCTCCTCGATGACCATGCTGATTTTGTATTA
39	tae-miR3104a-2	UCUCCUCGAUGACCAUGCUGA	TCTCCTCGATGACCATGCTGA	CACAAAATTCAGCATGGTCATCAAGGGGAAAAGGGGAGAAACAAGAACATAGCTCCCTATAACAGTATAGAAGGTAGGTGTAGGTGGCCCAATAGTTCAATGTTGTTTCTCCCCTTTTCTCCTCGATGACCATGCTGATTTTGTGT
40	tae-miR3104a-3	UCUCCUCGAUGACCAUGCUGA	TCTCCTCGATGACCATGCTGA	CACAATATTCAGCATGGTCATCAAGGGGAAAAGGGGAGAAACAAGAACATAGCTCCCTATAACAGTATAGAAGGTAGGTGTAGGTGGCCCAATAGTTCAATGTTGTTTCTCCCCATTTCTCCTCGATGACCATGCTGATTTTGTA
41	tae-miR3113a-1	UGAAACACUGUGUGAGAGAAG	TGAAACACTGTGTGAGAGAAG	ATGTGGAGTGTGAAACACTGTGTGAGAGAAGTCGTAAGTGTGAAACACTCTCCGATGATGATGATGGAGCTGCAAACACTTATGAGTTCTCTCAGACAGTGTTTCACACTCTACCA
42	tae-miR3128a-1	UGGACAUCCGAGCAGCUCUCA	TGGACATCCGAGCAGCTCTCA	TCAGCGCATTTGGACATCCGAGCAGCTCTCAGAAAAAAAATTGGTCCCGAATAGTAAACTTTTTCATGGACCCCAACTTTGTTTTTTTTTTCTGAGAGCTGCTCAGATGCCCAAATGAGCTGAA
43	tae-miR3128a-2	UGGACAUCCGAGCAGCUCUCA	TGGACATCCGAGCAGCTCTCA	ATTTCAGCGCATTTGGACATCCGAGCAGCTCTCAGAAAAAAAATTGGTCCCGAATAGTAAACTTTTTCATGGACCCCAACTTTGTTTTTTTTTTCTGAGAGCTGCTCAGATGCCCAAATGAGCTGAAA
44	tae-miR3128a-3	UGGACAUCCGAGCAGCUCUCA	TGGACATCCGAGCAGCTCTCA	TCAGCGCATTTGGACATCCGAGCAGCTCTCAGAAAAAAAATCGGTTCCGAATAGTAAACTTTTTCACATACCCCAATTTTGTATTTTTTTTTCTGAGAGCTGCTCAGATGTCCAAATGAGCTGAA
45	tae-miR3128a-4	UGGACAUCCGAGCAGCUCUCA	TGGACATCCGAGCAGCTCTCA	TCAGCGCATTTGGACATCCGAGCAGCTCTCAGAAAAAAATCGGTTCCGAATAGTAAACTTTTTCACATACCCCAATTTTGTATTTTTTTTCTGAGAGCTGCTCAGATGTCCAAATGAGCTGAA
46	tae-miR393e-1	UCAGUGCAAUCCCUCUGGAAU	TCAGTGCAATCCCTCTGGAAT	TCAGGAAGCTAGTGGAGGATTCCAAAGGGATCGCATTGATCGATCTCTCCGTGCAAGGTCGATGGATCAGTGCAATCCCTCTGGAATTCTCCGCTTGCCTCCGCCTC
47	tae-miR393e-2	UCAGUGCAAUCCCUCUGGAAU	TCAGTGCAATCCCTCTGGAAT	TCAGGAAGCTAGTGGAGGATTCCAAAGGGATCGCATTGATCGATCTCTCCGTCATCGGCGTGCAAGGTCGATGGATCAGTGCAATCCCTCTGGAATTCTCCGCTCGCCTCCGCCTC
48	Ta-miR2003c-1	UGAUGACAAGUAUUUUCGAACGGA	TGATGACAAGTATTTTCGAACGGA	GTACTCCCACCGTTCGGAAATACTTATCATCAAAATAAATAGAAAAGGATGTATCTAGATGTATTTTAGTTTTAGATACATCTTTTTTGTTCATTTTGATGACAAGTATTTTCGAACGGAGAGAGTATG
49	Ta-miR2011c-1	UUCCGAAAGGCUUGAAGCGAAU	TTCCGAAAGGCTTGAAGCGAAT	AATGCTCACGTTGCTTAGCTTCAAGCCTTCAGGAATACGGTAGACTGCATGGAGCTATGCGCAGTGCAGTTTACACTATTCCGAAAGGCTTGAAGCGAATTAACGAGCGT
50	Ta-miR2011c-2	UUCCGAAAGGCUUGAAGCGAAU	TTCCGAAAGGCTTGAAGCGAAT	GGTTCGCTTCAAGCCTTGAGGAATAGGATAGACTGCACGGAGCTATGTGCAGTGCAGTTTACACTATTCCGAAAGGCTTGAAGCGAAT
51	tae-miR3092a-1	UAUCUGGACAAAUCUGAGACA	TATCTGGACAAATCTGAGACA	CCTGAATTAGTTGTCTCAGATTTGTCTAGATATGGATGTACCTAAACACTAAAAAGTGTCTAGATACATCCGTATCTGGACAAATCTGAGACAATTAATTCGG
52	tae-miR3092a-2	UAUCUGGACAAAUCUGAGACA	TATCTGGACAAATCTGAGACA	GAATTAGTTGTCTCAGATTTGTCTAGATATGGATGTACCTAAACACTAAAAAGTGTCTAGATACATCCGTATCTGGACAAATCTGAGACAATTAATTCG
53	tae-lmiR4116a-1	GUUUACAGACGGCAAAGUGAGCUC	GTTTACAGACGGCAAAGTGAGCTC	CAGACGGCAAAGAACTCATTTTGCCGTCTGTAGAAAAAAACACAGACGGCGTAGTCTTTGCCGTCTATATTTTTGTTTACAGACGGCAAAGTGAGCTCTTTGTCGTCT
54	tae-miR3031a-1	AGAGGGCAGGCCUGGCGCAG	AGAGGGCAGGCCTGGCGCAG	TCTTCTAAATAGAGGGCAGGCCTGGCGCAGTGGTGAAGTCCTCCCCACTTGTGCCAAGAGGTCCTGGGTTCGAACCAGCCTCTCTGCATTGCACTTTGCAGGGGTAAGACTAGGTTCCTATAATCCCTCCCCAGACCCCACCTTGTGTGGGAGCTTCTATGCACTGGGTCTGTCCTTTATATGTGGTCTT
55	tae-miR3031a-2	AGAGGGCAGGCCUGGCGCAG	AGAGGGCAGGCCTGGCGCAG	TTAGTAATATAGAGGGCAGGCCTGGCGCAGTGGTGAAGTCCTCCCCACTTGTGCCAAGAGGTCCTGGGTTCGAACCAGCCTCTCTGCATTGCACTTTGCAGGGGTAAGACTAGGTTCCTATAATCCCTCCCCAGACCCCACCTTGTGTGGGAGCTTCTATGCACTGGGTCTGTCCTTTATGTGTATTTTT
56	tae-miR3031a-3	AGAGGGCAGGCCUGGCGCAG	AGAGGGCAGGCCTGGCGCAG	AATGTCAAGTAGAGGGCAGGCCTGGCGCAGTGGTGAAGTCCTCCCCACTTGTGCCAAGAGGTCCTGGGTTCGAACCAGCCTCTCTGCATTGCACTTTGCAGGGGTAAGACTAGGTTCCTATAATCCCTCCCCAGACCCCACCTTGTGTGGGAGCTTCTATGCACTGGGTCTGTCCTTTATTGAAATAATG
57	tae-lmiR4004b-1	AGAUAAGGUAGUAAUAAUGUCAUA	AGATAAGGTAGTAATAATGTCATA	TAAGATATTTATCAGATAAGGTAGTAATAATGTCATATGACTTTAACTAAAGTCAACTGACATTATTACTATCTTATTTTTTAATATCAAT
58	tae-lmiR4004b-2	AGAUAAGGUAGUAAUAAUGUCAUA	AGATAAGGTAGTAATAATGTCATA	TGAGATATTTATTAGATAAGGTAGTAATAATGTCATATGACTTTAACTAAAGTCAACTGACATTATTACTATCTTATTTTTTAATATCAGC
59	tae-lmiR4004b-3	AGAUAAGGUAGUAAUAAUGUCAUA	AGATAAGGTAGTAATAATGTCATA	GTGATTTATTAGATAAGGTAGTAATAATGTCATATGACTTTAACTAAAGTCAACTGACATTATTACTATCTTATTTTTTAATATCAG
60	tae-lmiR4034c-1	AGAUAAGGUAGUAAUAAUGUCAGU	AGATAAGGTAGTAATAATGTCAGT	GAGTGATAAATTAGATAAGGTAGTAATAATGTCAGTTGACTTGACATTATTACTATCTTATTTTTAATATCAGCT
61	tae-lmiR4034c-2	AGAUAAGGUAGUAAUAAUGUCAGU	AGATAAGGTAGTAATAATGTCAGT	CTATTGTTAGATAAGGTAGTAATAATGTCAGTTGACTTTACCTAACTAAAAGTCAAATGACATTATTACTATCTTATTTTTAGTAT
62	tae-lmiR4083a-1	CCGUUCGGAAUUACUUGUCGCGGA	CCGTTCGGAATTACTTGTCGCGGA	TATACTCCCTCCGTTCGGAATTACTTGTCGCGGAAATGAATGTGTCTAGACGTATTTTAGTTCTAGATACATCCATTTCCAAGACAAGTAATTCCGAACGGAGGGAGTACT
63	tae-lmiR4083a-2	CCGUUCGGAAUUACUUGUCGCGGA	CCGTTCGGAATTACTTGTCGCGGA	ACTACTCCCTCCGTTCGGAATTACTTGTCGCGGAAATGAAGATACATCCATTTCCGCGACAAGTAATTCCGAACGGAGGGAGTAGA
64	tae-lmiR4083a-3	CCGUUCGGAAUUACUUGUCGCGGA	CCGTTCGGAATTACTTGTCGCGGA	TCTACTCCCTCCGTTCGGAATTACTTGTCGCGGAAATAGATGTATCTAGACGTATTTTAGTTCTAGATACATCCATTTCCGAGACAAGTAATTCGGAACGGAGAGAGTACC
65	tae-lmiR4083a-4	CCGUUCGGAAUUACUUGUCGCGGA	CCGTTCGGAATTACTTGTCGCGGA	CTTACTCCCTCCGTTCGGAATTACTTGTCGCGGAAATGGATGTAACATCTAGATACATCCATTTCCGCGACAAGTAATTCCGAACGGAGGGAGTATG
66	tae-lmiR4109a-1	GGGUCCAGUCGGCCUGCAGUUGGC	GGGTCCAGTCGGCCTGCAGTTGGC	TGGCCTATCTGCTTGCTGCTGGCCGATTGGGCTGTCGGCCACCAGATCAAGTCTAGTCGGCCTACAGTTGGCCGCAGGGTCCAGTCGGCCTGCAGTTGGCCGATAGGCCT
67	tae-lmiR4109a-2	GGGUCCAGUCGGCCUGCAGUUGGC	GGGTCCAGTCGGCCTGCAGTTGGC	TGGCCCATCAGCTTGCTGCTGGCCGATTGGGCTGTCGGCCACCAGATCAAGTCCAGTCGACCTGCAGTTGGCCGACAGGGTCCAGTCGGCCTGCAGTTGGCCGATAGGCCT
68	tae-lmiR4126a-1	UCGUCAUUCACGGUGUGCACGAUC	TCGTCATTCACGGTGTGCACGATC	TAGGATGGAGTCGTCATTCACGGTGTGCACGATCTCTCATGGTTCTCTTCGGTACTTCGGTGTATTAGAAACTTCATAAAATTTACAACCTAATGCAAAAAGAATCAAATTAAAACACTAAAAATCCTAGGAGATATGAATATCCTAAGATTATCTATACCTCACCATGATCTCCCGCAGAACTGCAGATGGAGAGATAGTGCACACCGTGAATGACAACTCCATAATCTCATTTGTCCAAGACCTGG
69	tae-lmiR4126a-2	UCGUCAUUCACGGUGUGCACGAUC	TCGTCATTCACGGTGTGCACGATC	ATGATAGGATGGAGTCGTCATTCACGGTGTGCACGATCTCTCATGGTTCTCTTCGGTACTTCGGTGTATTAGAAACTTCATAAAATTTACAACCTAATGCAAAAAGAATCAAATTAAAACACTAAAAATCCTAGGAGATATGAATATCCTAAGATTATCTATACCTCACCATGATCTCCCGCAGAACTGCAGATGGAGAGATAGTGCACACCGTGAATGACAACTCCATAATCTC
70	tae-lmiR4140a-1	UGUGUCAGUGACUCAAAGGUAGGC	TGTGTCAGTGACTCAAAGGTAGGC	ACGTGAATCCTCTGACTTTGCAATTACCCTACTTTTGAGTCACTGACGGGTGGGCCCCATGCTCCGTGGGACTCATGTGTCAGTGACTCAAAGGTAGGCTAGGCCACGG
71	tae-miR169l-1	UAGCCAAGAAUGACUUGCCUG	TAGCCAAGAATGACTTGCCTG	GGGCCTTATCTCTGATAGCCAAGAATGACTTGCCTGTGTCTTGTTCATCCCTCAAGGCTTAATTGGCCTTGGGGTGTGGTTTCATTGGCAGTCTTCTTGGCTAGCCTGAGTGGCT
72	tae-miR169l-2	UAGCCAAGAAUGACUUGCCUG	TAGCCAAGAATGACTTGCCTG	TTATCTCTGATAGCCAAGAATGACTTGCCTGTGTCTTCTTCCTCCCTCAAGGCAGCTTAATTGGCCTTGGGATGTGGTTCCATGGGCAGTCTTCTTGGCTAGCCTGAGTGGC
73	tae-miR169l-3	UAGCCAAGAAUGACUUGCCUG	TAGCCAAGAATGACTTGCCTG	TTATCTCTGATAGCCAAGAATGACTTGCCTGTGTCTTGTTCCTCCCTCAAGGCGGCTTAATTGGCCTTGGGGTGTGGTTTCATGGGCAGTCTTCTTGGCTAGCCTGAGTGGC
74	tae-miR169l-4	UAGCCAAGAAUGACUUGCCUG	TAGCCAAGAATGACTTGCCTG	TTATCTCTGATAGCCAAGAATGACTTGCCTGTGTCTTGTTCCTCCCTCAAGGCTTAATTGGCCTTGGGGTGTGGTTTCATGGGCAGTCTTCTTGGCTAGCCTGAGTGGC
75	tae-miR3108b-1	UCUGUAACUAAAUAUAAGACG	TCTGTAACTAAATATAAGACG	TGGTACTACCTCTGTAACTAAATATAAGACGTTTTTGCAGTTCAAATTGAACTGCATGAACTGCAAAAACGTCTTATATTTAGTTACGGAGGTATAGAAG
76	tae-miR3108b-2	UCUGUAACUAAAUAUAAGACG	TCTGTAACTAAATATAAGACG	TTATACTACCTCTGTAACTAAATATAAGACGTTGAACTGCAAAAACGTCTTATATTAAGTTACAGAGGTAGTACTA
77	tae-miR3108b-3	UCUGUAACUAAAUAUAAGACG	TCTGTAACTAAATATAAGACG	ATGCACTACCTCTGTAACTAAATATAAGACGTTTTTGCAGTTCACCTGCAAAAACGTCTTATATTAAGTTACAGAGGTACCTCCG
78	tae-miR3129a-1	UGGACGAGGAUGUGCAGCUGC	TGGACGAGGATGTGCAGCTGC	AGTTAGAGTTTGGACGAGGATGTGCAGCTGCGGTAGGACGTTCAGCTACGACCGGCAGCTGCACATCCACTTCCAAGCGCTAGCTA
79	tae-miR3129a-2	UGGACGAGGAUGUGCAGCUGC	TGGACGAGGATGTGCAGCTGC	CCTAGTTAGAGTTTGGACGAGGATGTGCAGCTGCGGTAGGACTCTCAGCTACGACCGGCAGCTGCACATCCACGTCCAAGCGCTAGCTAG
80	tae-miR3129a-3	UGGACGAGGAUGUGCAGCUGC	TGGACGAGGATGTGCAGCTGC	CCTGGTTAGAGTTTGGACGAGGATGTGCAGCTGCGGTAGGACGTTCAGCTACGACCGGCAGCTGCACATCCACTTCCAAGCGCTAGCTAG
81	tae-miR3129a-4	UGGACGAGGAUGUGCAGCUGC	TGGACGAGGATGTGCAGCTGC	GGTTAGAGTTTGGACGAGGATGTGCAGCTGCGGTAGGACGTTCAGCTACGACCGGCAGCTGCACATCCACTTCCAAGCGCTAGCTA
82	tae-miR3129a-5	UGGACGAGGAUGUGCAGCUGC	TGGACGAGGATGTGCAGCTGC	AGTTAGAGTTTGGACGAGGATGTGCAGCTGCGGTAGGACTCTCAGCTACGACCGGCAGCTGCACATCCACGTCCAAGCGCTAGCTA
83	tae-miR3129a-6	UGGACGAGGAUGUGCAGCUGC	TGGACGAGGATGTGCAGCTGC	CCTAGTTAGAGTTTGGACGAGGATGTGCAGCTGCGGTAGGACGTTCAGCTACGACCGGCAGCTGCACATCCACTTCCAAGCGCTAGCTAG
84	tae-lmiR4006b-1	AACAUAGACUAGUAACAUGGGCAU	AACATAGACTAGTAACATGGGCAT	TAGAGGTAGTAACATAGACTAGTAACATGGGCATGTTACTGGTCTATGTTACTACCCATTGTGGCTAGTCTTACTCCCACTATGACCAGCCTAAGGCTGGCCATAGTGGGGAGTAACTTAGACTAGTAACATGCATATGTTACTAGTCTTTGTTACTACCTCTAT
85	tae-lmiR4078a-1	UAUAGGAAAUGAGAUGACAUGUAU	TATAGGAAATGAGATGACATGTAT	AGGATTTGAGATGCATGTCATCTCATTTCCTATGACTTTTCTATTTCTATGATTTTCCTACCCTATGAACCAAAGGAGGCAGTGAGGCCTCTTTTGGTTCATAGGATAGGATTATCATAGGAATAGGAATCTTATAGGAAATGAGATGACATGTATCTTAAATCAT
86	tae-lmiR4132a-1	UCUGUCCCAGAAUAUAAGAACGUU	TCTGTCCCAGAATATAAGAACGTT	ACCTACTCCCTCTGTCCCAGAATATAAGAACGTTTTTGACACTAGCATAGTGTCAAAAACGTTCTTATATTCTGGGACAGAGGGAGTAGCA
87	tae-lmiR4132a-2	UCUGUCCCAGAAUAUAAGAACGUU	TCTGTCCCAGAATATAAGAACGTT	ACTCCCTCTGTCCCAGAATATAAGAACGTTTTTGATACTATGCTAGTGTTGAAAACATTCTTATATTTTGGGACGGAGGGAGTA
88	tae-lmiR4132a-3	UCUGUCCCAGAAUAUAAGAACGUU	TCTGTCCCAGAATATAAGAACGTT	AAATACTCCCTCTGTCCCAGAATATAAGAACGTTTTTGACACTGTGCTAGTCCTAAAAATGTTATTATATTTTGGGACGGAGGGATAAGTAAGA
89	tae-miR1137d-1	AGAUGACUCAAUUUUGUACUAACU	AGATGACTCAATTTTGTACTAACT	GTTCCAAAATAGATGACTCAATTTTGTACTAACTTTGTACTAAAGTTGGTATAAAGTTGAGTCATCTATTTTGGAACG
90	tae-miR1137d-2	AGAUGACUCAAUUUUGUACUAACU	AGATGACTCAATTTTGTACTAACT	GTTTCAAAATAGATGACTCAATTTTGTACTAACTTTAGTATAAAGGTAGTACAATGTCGGGTCATCTATTTTGAAACG
91	tae-miR1137d-3	AGAUGACUCAAUUUUGUACUAACU	AGATGACTCAATTTTGTACTAACT	GTTCCAAAATAGATGACTCAATTTTGTACTAACTTTAGTATAAAGTTAGTATAAAGTTGGTTCATCTATTTTGAAACG
92	tae-miR3084a-1	UAAUCUUCUGGAUAUAUGCUUA	TAATCTTCTGGATATATGCTTA	CTTAATTTTATAATCTTCTGGATATATGCTTACATATAATAATTGATGTGAAGGTAGATCATAGAACAACAACATAATCTTTAGTCTTAAACAAATTATGGTAGACTAGAGATAGAACACAATAGGAACCACACACACACCAACGGTATAGAAAGTAGCAAAGAAATAGTAAAAGAAGTTCTTGACTTGTAGATTATCTCAAAGTGATAATGCAGAGTCAACCTTCTTTTACTACTAGTTTTGATCTACCTTGTCATCTGTAGGATAAGTTATTATATCTAAGCATGTGTTTAGAAGATTAGAAGATTAAGC
93	tae-lmiR4013a-1	GAGGCCUUUAGUACCGGUUGGUGG	GAGGCCTTTAGTACCGGTTGGTGG	CCGGTTGGAGCCACCAACCGGTACTAAAGGCCAACTTTTGGCCAGGCCAAGAGGCAGGAAGAGGAGGCCTTTAGTACCGGTTGGTGGCTCCAACCGA
94	tae-lmiR4013a-2	GAGGCCUUUAGUACCGGUUGGUGG	GAGGCCTTTAGTACCGGTTGGTGG	GTGGCAGCGCGAGGCCTTTAGTACCGGTTGGTGGCTTCAACCGGTATTAAAGATCACCCTTTTAGTACCGGTTACGAGCCACCAACCGATACTAAAGGCCTGCTCTTCCCGCC
95	tae-lmiR4013a-3	GAGGCCUUUAGUACCGGUUGGUGG	GAGGCCTTTAGTACCGGTTGGTGG	GCGGGAAGAGGAGGCCTTTAGTACCGGTTGGTGGTTCCAACCGGTACTAAAGAATGATCTTTAGTACCGGTTGGAGCCACCAACCGGTACTAAAGGCCTCGCACTGCCACCCCAA
96	tae-lmiR4034b-1	AGAUAAGGUAGUAAUAAUGUUAGU	AGATAAGGTAGTAATAATGTTAGT	GCTATTTATTAGATAAGGTAGTAATAATGTTAGTTGAGTTTTCACTAAAGTCAACTGACATTATTACTATCTTATTTTTTAATATCAGTC
97	tae-lmiR4034b-2	AGAUAAGGUAGUAAUAAUGUUAGU	AGATAAGGTAGTAATAATGTTAGT	TTGAGCTATTTATTAGATAAGGTAGTAATAATGTTAGTTGAGTTTCACTAAAGTCAACTGACATTATTACTATCTTATTTTTTTAATATTCA
98	tae-lmiR4040a-1	AGCAACCAGGGCAAUUCUUCUGAG	AGCAACCAGGGCAATTCTTCTGAG	CGAGAAGGACCTAGCAACCAGGGCAATTCTTCTGAGGTGCAATATCCACGACTGTATCCCTTCAGTAATAACGACGGCGCACCATCAGCAGCACTCACCATCTCATCGTAGGACCTATGGCACCAAGGGAAAATGAGCCATAGGTGTCCTACGAGGAGAAGGTGAGTGTTGCTGATGATGCGTCTTGCTTTTGCTAGAGAAGGGTTACAAGTCGCCGTGGCTATTGCCCCTCAGAAGAATTGCCCTGGTTGCTAGGTCCATCACA
99	tae-lmiR4040a-2	AGCAACCAGGGCAAUUCUUCUGAG	AGCAACCAGGGCAATTCTTCTGAG	AGAAGGACCTAGCAACCAGGGCAATTCTTCTGAGGTGCAATATCCACGACTGTATCCCTTCAGTAATAACGACGGCGCACCATCAGCAGCACTCACCATCTCATCGTAGGACCTATGGCACCAAGGGAAAATGAGCCATAGGTGTCCTACGAGGAGAAGGTGAGTGTTGCTGATGATGCGTCTTGCTTTTGCTAGAGAAGGGTTACAAGTCGCCGTGGCTATTGCCCCTCAGAAGAATTGCCCTGGTTGCTAGGTCCATCA
100	tae-lmiR4098a-1	GAGCAUCUGAGCAGCUCUCGGCAA	GAGCATCTGAGCAGCTCTCGGCAA	CAACTCATTTGAGCATCTGAGCAGCTCTCGGCAAAAGACAAAATCAGGGTCTGTAAAATGTATACTGTTCACGCACTGTTTTGACCCGATTTGTCTTTTGCCGAGAGCTGCTCAGATGTCCAAATGAGTTGA
101	tae-lmiR4112a-1	GUCUUAGAUUUGUGUAGAUACGGA	GTCTTAGATTTGTGTAGATACGGA	CAAAATTCTTGTCTTAGATTTGTGTAGATACGGATGAATCTAATACTAAAACGTGACTTGATACATCTGTATGTAGACAAATCTAAGGCAAGAATTTTGG
102	tae-lmiR4112a-2	GUCUUAGAUUUGUGUAGAUACGGA	GTCTTAGATTTGTGTAGATACGGA	CAAAATTCGTGTCTTAGATTTGTGTAGATACGGATGTATCAAGTCACATTTTAGTATTAGATACATCTGTATCTAGACAAATCAAAGACAAGAAATTTGG
103	tae-lmiR4112a-3	GUCUUAGAUUUGUGUAGAUACGGA	GTCTTAGATTTGTGTAGATACGGA	CAAAATTCTTGTCTTAGATTTGTGTAGATACGGATGAATCTAATACTAAAACGTGACTTGATACATCCGTATGTAGACAAATCTAAGACAAGAATTTTGG
104	tae-lmiR4112a-4	GUCUUAGAUUUGUGUAGAUACGGA	GTCTTAGATTTGTGTAGATACGGA	CAAATTTCTTGTCTTAGATTTGTGTAGATACGGATGTATCTATTACTAAAATGTAACTTCATACATCCATATCTAGACAAATCTAAGACAAGAATTTTGG
105	tae-lmiR4130c-1	UCUGAGACAAGUAAUUCCGAACGG	TCTGAGACAAGTAATTCCGAACGG	GGTACTTCCTCCGTTCGGAATTACTTGTCGTAGAAATGGATGTATCTAGATGTATTTAGATACATCCATTTCTGAGACAAGTAATTCCGAACGGAGGGAGTAGT
106	tae-lmiR4130c-2	UCUGAGACAAGUAAUUCCGAACGG	TCTGAGACAAGTAATTCCGAACGG	TACATCCATTTCTGAGACAAGTAATTCCGAACGGAGGGAGCAGATCGCTAACCACATGCCATTTGATTTCAGAGTATCTATTATTTTTTCCTGTTCAGATCTTTGAGAGGTACCCCCTCCGTTCGGAATTACTTGTCGTAGAAATGGATGTAT
107	tae-lmiR4138a-1	UGGCAACUAUAGUGUAAACAUCAU	TGGCAACTATAGTGTAAACATCAT	CAAGGATTGTCATGATATTTACACTGAAGTTGCCATGATATGTTTCAACTATTTTTTTACATCTAAAAGTAAATTTTAACATATTATAAAACAGAGAATTAAGAAACTAGACTTTCCATGCACCATAACCTAAAATTGCCATGATACATGCACTTAAAATTGCCATGGTTCAATAAAAAAATATTTTCATGGTCAAAGTACGGGAATTGCCATCATCAATAAACTAAAATTGCCAGGATCTACAAAATAAAATTTCCACATGGCAACTTTAGTCTAAGCACTATGGCAACTATAGTGTAAACATCATGGCAACTTTT
108	tae-lmiR4138a-2	UGGCAACUAUAGUGUAAACAUCAU	TGGCAACTATAGTGTAAACATCAT	TGAATTGCCATGATATTTACACTGAAGTTGCCATGATATGTTTCAACTATTTTCTTTTACATTTAAAAGTAAATTTTAACATATTATAAAACGGAGAATTAAGAAACTAGACTTGCAATGCACCATAAACTAAAATTGCCATGATACATGCACTTAAAATTGCCATGGCTCAATAAAAAAAGTATTTTCATGGTCAAAGTACTAGAATTGCATCATCAAAAAACTAAAATTGCCATGATCTACAAACTAAAATTGCCACATGGCAACTTTAATTTAAGCACTATGGCAACTATAGTGTAAACATCATGGCAACTTCT
109	tae-lmiR4138a-3	UGGCAACUAUAGUGUAAACAUCAU	TGGCAACTATAGTGTAAACATCAT	ATGAATTGCCATGGTGTTTACACTGAAGTTGTCATGATATGTTTCAGCTATTTTCTTCTATATTTAAAATTAAATTTTGACATATTATAAAATGGGAAATTAAGAAACTAGACTTGCCATGAACCATAAACTAAAATTAGCATGATACATGCACATAAAATTGCCATGGTTCATACAAAAAATAAATTTCATGGTAAAATTACTGGAATTGCCATGCTCTATAAACTGAAATTACGACATGGCAACTTTAGTGTAATACTATGGCAACTATAGTGTAAACATCATGGCAACTTTT
110	tae-lmiR4138a-4	UGGCAACUAUAGUGUAAACAUCAU	TGGCAACTATAGTGTAAACATCAT	TGAATTGCCATGATATTTACACTGAAGTTGCCATGATATGTTTCAACTATTTTTTTACATTAAAAAGTAAATTTTAACATATTATAAAACTGAGAATTAAGAAACTGGACTTGCCATGCACCATAAACTAAAATTGTCATGATACATGCACTTAAAATTGTCATGGTTCAATAAAAAAATATTTTCATGGTCAAAGTACTGGAATTGCCATCATAAAAAAACTAAAATTGCCATGATCTACATACTAAAATTGCCACATGGCAACTTTAGCTTAAGCACTATGGCAACTATAGTGTAAACATCATGGCAACTTCT
111	tae-lmiR4138a-5	UGGCAACUAUAGUGUAAACAUCAU	TGGCAACTATAGTGTAAACATCAT	ATGAATTGTCATGATGTTTACACTGAAGTTGCCATGATATGTTTGAACTATTTTCTTTTACATTTAAAAGTAAATTTCAACATATTATAAAATGGAAAATTAAGAAACTAGACTTGCCATGCACCATAAACTAAAATTGCCATGATATATGCACTTAAAATTGCCATGGTTTAATAAAAAAATATTTTCATGGTCAAAATACTGGAATTGCCATCATAAAAAAACTAAAATTGCCATGATCTACAAACTAAAATGTGGCAATTTTAGTTTAAGCACTATGGCAACTATAGTGTAAACATCATGGCAATTTCT
112	tae-lmiR4142a-1	UUGAAUUUCCUCUAUAAGCGCAUU	TTGAATTTCCTCTATAAGCGCATT	AATGAAAATAGATGCGCTTATATAGGTAATTTAGCATAAATTCATACGGATTTCTCTTGAAATTCGTTATGAATTTAAGTTGAATTTCCTCTATAAGCGCATTAAAAATAAAA
113	tae-miR172h-1	GAAUCUUGAUGAUGCUGCAU	GAATCTTGATGATGCTGCAT	GTGATTTCTGGTGTGGCATCATCAAGATTCACACAATGTATGGCATGCATGCGATGCTCTCATCCTTTCCCCATCCATGCATGCATGTGAACTGGAGTTCCGTTCATGCATGGGAGGTGGATGGATTGATGAGCTTTGCTAGCTAGCCAGCGTTATGTGTGGGAATCTTGATGATGCTGCATCGGTGATCAA
114	tae-miR172h-2	GAAUCUUGAUGAUGCUGCAU	GAATCTTGATGATGCTGCAT	GTGATTTCTGGTGTGGCATCATCAAGATTCACACAATGTATGGCATGCATGCGATGCTCTCATCCTTCCCCATCCATACATGCATGTGAACTGGAGTTCCGTTCATGCATGGGAGATGGATAGATTGATGAGCTTTGCTAGCTAGCCAGCGTACTATGTGTGGGAATCTTGATGATGCTGCATCGGCGATCAA
115	tae-miR172h-3	GAAUCUUGAUGAUGCUGCAU	GAATCTTGATGATGCTGCAT	GTGATTTCTGGTGTGGCATCATCAAGATTCACACAATGTATGGCATGCATGCGATGCTCTCATCCTTCCCCATCCATGCATGCATGTGAACTGTAGTTCCGTTCATGCATGGGAGATGGATGGATTGATGAGCTTGCTTGCTAGCTAGCCAGCGTACTATGTGTGGGAATCTTGATGATGCTGCATCGGTGATCAA
116	tae-miR3028a-1	AGAGCAGCUCAGAUGUCCAAA	AGAGCAGCTCAGATGTCCAAA	TTTCAAATCATTTGGACATCTGAGCAGCTCTCGGTAAGAAAGACAAATTCGGGGTCTGTAAAAATGTTAATTGTTCACACACTGTTCTGACCCGATTTGTCTTTTTTGCTGAGAGCAGCTCAGATGTCCAAATGATCTAAAA
117	tae-miR3028a-2	AGAGCAGCUCAGAUGUCCAAA	AGAGCAGCTCAGATGTCCAAA	ATTTCAGCGCATTTGGACATTTGAGCAGCTCTCAGGAAAAAAAACAAAATCGGTCCCGAACAGTGCACGACCAGTAAACTTTTTCACACACCTCAATTTTGTTTTGTTTTTTTGCTGAGAGCAGCTCAGATGTCCAAAGGAGCTGAAA
118	tae-miR3028a-3	AGAGCAGCUCAGAUGUCCAAA	AGAGCAGCTCAGATGTCCAAA	TGTCAAATTATTTGGACATCTGAGCAGCTCTCGACAAAAAAGTTAAATTCGGGGTGTGTAAAAATGTTAACTGTTCACGCACTGTTCTGACCCGATTTGTATTTTTTTTCTCAGAGCAGCTCAGATGTCCAAATGATCTAAAA
119	tae-miR3034a-1	AGCAUGUGUUCAGAAGAUUAGG	AGCATGTGTTCAGAAGATTAGG	CTTAATTTTGTAGTCTTCTGGATATATGCTTACATATAATAAATAATGTGAAGGTAGATCATAGAACGACAACATAATCTTTAGTCTTGAACAAATTATGGTAGACTAGAGATAGAACACTATACGAACCAGACACATACCGACGATATGGAAACTAGCAAAGAAATAGTAAAAGAAGTTCCTGACTTGTAGATTATGTCAACGTGATAATCTGGAGTCAAGCTTCTTTTACTACTAATTTTGATCTACCTTGTCATCGATAGGATTAGTTATTATATCTAAGCATGTGTTCAGAAGATTAGGAGATTAAGC
120	tae-lmiR4119a-1	UAAGCAUGUGUUCAGAAGAUUAGG	TAAGCATGTGTTCAGAAGATTAGG	CTTAATTTTGTAGTCTTCTGGATATATGCTTACATATAATAAATAATGTGAAGGTAGATCATAGAACGACAACATAATCTTTAGTCTTGAACAAATTATGGTAGACTAGAGATAGAACACTATACGAACCAGACACATACCGACGATATGGAAACTAGCAAAGAAATAGTAAAAGAAGTTCCTGACTTGTAGATTATGTCAACGTGATAATCTGGAGTCAAGCTTCTTTTACTACTAATTTTGATCTACCTTGTCATCGATAGGATTAGTTATTATATCTAAGCATGTGTTCAGAAGATTAGGAGATTAAGCA
121	tae-lmiR4119a-2	UAAGCAUGUGUUCAGAAGAUUAGG	TAAGCATGTGTTCAGAAGATTAGG	TTGCTTAATTTTGTAGTCTTCTGGATATATGCTTACATATAATAAATAATGTGAAGGTAGATCATAGAACGACAACATAATCTTTAGTCTTGAACAAATTATGGTAGACTAGAGATAGAACACTATACGAACCAGACACATACCGACGATATGGAAACTAGCAAAGAAATAGTAAAAGAAGTTCCTGACTTGTAGATTATGTCAACGTGATAATCTGGAGTCAAGCTTCTTTTACTACTAATTTTGATCTACCTTGTCATCGATAGGATTAGTTATTATATCTAAGCATGTGTTCAGAAGATTAGGAGATTAAGCA
122	tae-miR3042a-1	AGUUGAAGAUGAGAUAUUGAA	AGTTGAAGATGAGATATTGAA	AATCTTCAGGAACAGTTGAAGATGAGATATTGAACGAAGATTTTATTTCTTTTTGTCCAATATCTCATTTTCAACTATCCCTGATGAT
123	tae-miR3045a-1	AUCUAAGACAAGUAAUUCGGG	ATCTAAGACAAGTAATTCGGG	TAACCTCCGCCCCAAATTACCTGTCTTAGATTTATCTAGATACGGATGTATCTAACACTATCATATCAAGACAAATCTAAGACAAGTAATTCGGGACGGGGGGAG
124	tae-miR3130a-1	UGGAUGUCAUCGUGGCCGUACA	TGGATGTCATCGTGGCCGTACA	CTTCACACCGTGGATGTCATCGTGGCCGTACATGAATCGTCCCCCACATCCAGCTCTGTTCAATTTCAGGCAAAGTGGACGTTTCATTGTACGGCCTGATGACATCCACGGCGTGGCT
125	tae-miR3130a-2	UGGAUGUCAUCGUGGCCGUACA	TGGATGTCATCGTGGCCGTACA	GGGAGCTCTTCACACCGTGGATGTCATCGTGGCCGTACATGAATCGTCCCCCACATCCAGCTCTGTTCAATTTCAGGCAAAGTGGACGTTTCATTGTACGGCCTGATGACATCCACGGCGTGGCTCT
126	tae-miR5064a-1	UGAAUUUGUCCAUAGCAUCAG	TGAATTTGTCCATAGCATCAG	GGTTGAATTTGTCCATAGCATCAGCCAGTCCTCTGCTTTTTTTGCACGATGGGTACTACGATGGCTGGTGCTATGGATAAATTCAACCC
127	tae-miR5064a-2	UGAAUUUGUCCAUAGCAUCAG	TGAATTTGTCCATAGCATCAG	ATCCTCTGGTTGAATTTGTCCATAGCATCAGTAATCCTGCCATTTAACTGTGGTAGCTGTTGCTTTTCTGCACGATTGCTGGTGCTACGGATAAATTCAACTCGATGGTT
128	tae-miR5064a-3	UGAAUUUGUCCAUAGCAUCAG	TGAATTTGTCCATAGCATCAG	ACCCTCTGGTTGAATTTGTCCATAGCATCAGCCAGCCATCTTGCGCATTTTTGCACGATGGGAATGATGGCTGGTGCTATGGATAAATTCAACCCGATGGTCGTGCATACACGACTGAAAGAAGAAGCCTTGCTTGGAGTTCAGTGAGCCGGCAATCAGTTTGAAAGAGGGAGCCAGTTATCCGGTTTAATTTGTCCATAGCATCCGCGATCCCGCCATTCAGCTGTGATAGCTGCTGCCCTATTGCACGTTGCGGAAGATAGCTGGTGCTATGGATAAATTCAACCCGATGGTT
129	Ta-miR038b-1	AAUACUUGUCGGAGAAAUGAA	AATACTTGTCGGAGAAATGAA	ATCCTTGGGAAATACTTGTCGGAGAAATGAATAAAAATAGATGTAACTAAAATGCGTCTATATGCATCCATTTCTTCGACAAGTATTTTCAGACAGAGGGTG
130	Ta-miR038b-2	AAUACUUGUCGGAGAAAUGAA	AATACTTGTCGGAGAAATGAA	TCCGTCCGGAAATACTTGTCGGAGAAATGAATGAATCTAAATGTATTTTAGTTATAGATACATCCAATTTTATTCATTTCTTCGACAAGTATTTTGGGACGGAG
131	Ta-miR038b-3	AAUACUUGUCGGAGAAAUGAA	AATACTTGTCGGAGAAATGAA	TTCGTCCGAAAATACTTGTCGGAGAAATGAATGAATCTAAACGTATTTTAGTTATAGATACATCCAATTTTATTCATTTCTTCGACAAGTATTTTATCTATTTCTCCGATAAGTATTTCGGGACGGAA
132	Ta-miR038b-4	AAUACUUGUCGGAGAAAUGAA	AATACTTGTCGGAGAAATGAA	TCCATCCCGAAATACTTGTCGGAGAAATGAATGAATTTAGACGTATTCTAGTTATAGATACATCCAATTTTAACCATTTCTTCGACAAGTATTTCAGGACGGAG
133	Ta-miR038b-5	AAUACUUGUCGGAGAAAUGAA	AATACTTGTCGGAGAAATGAA	TCCATCTGGAAATACTTGTCGGAGAAATGAATGTATCCAGATGTATTTTAGTTCTAGATACATCTATTTTTATCCATTTCTTCGACAAGTATTTTCAGAGAGAGGGGG
134	Ta-miR2013b-1	UCAAUGACAAGUAUUUCCGGA	TCAATGACAAGTATTTCCGGA	TACATCTATTTCAATGACAAGTATTTCCGGACGGAGGGAGTATGAGCCCAAGATATGCAGGAGCTGGTAGCTCATATTGCCTGAACTTGAGTTCCTAAACTACAAGGATCTGTTGGAGTTCCTAAGATACACAGCTCTGTTATGTACTCCCTCCGTCCGGAAATACTTGTCGGAGGAATGGATGTAT
135	Ta-miR2017b-1	UCUGUCCGGAAAUACUUGUCA	TCTGTCCGGAAATACTTGTCA	ATGTACTCCCTCTGTCCGGAAATACTTGTCATCAAAATGAACAAAAAGAAGTGTATTTAGAACTAAAAACACGTCTAGATACATCCTCTTTTATCCATTTCGGTGACAAGTATTTTCAGACGGAGGGAGTATGTT
136	Ta-miR2017b-2	UCUGUCCGGAAAUACUUGUCA	TCTGTCCGGAAATACTTGTCA	TTGTACTCCCTCTGTCCGGAAATACTTGTCATCAAAATGAATAAAATAAGATGTATCTAGATGTATTTTAATTTTAAATACATCATTTTTTATTCATTTTGATGACAAGTATTTTCAGACGGAGGGAGTGTCC
137	Ta-miR2017b-3	UCUGUCCGGAAAUACUUGUCA	TCTGTCCGGAAATACTTGTCA	TATTACTCCCTCTGTCCGGAAATACTTGTCAGACAAGTGAATGAATCTTGACATATTTTAGTTATAGATACACCTAATTGTAGCCATTTCTCCGACAAGTATTTCGGGACGGAGGGAGTAGTT
138	Ta-miR2017b-4	UCUGUCCGGAAAUACUUGUCA	TCTGTCCGGAAATACTTGTCA	TGGTATTCCCTCTGTCCGGAAATACTTGTCATCAAAATGAATAAAAGGGGATGTATCTAAACGTATTTTAGTTCTAGATACATCTTTTTTTATCCATTTTAATGACAAGTATTTTCGGACGAAGGGAGTATTC
139	Ta-miR2017b-5	UCUGUCCGGAAAUACUUGUCA	TCTGTCCGGAAATACTTGTCA	AAGTACTCCCTCTGTCCGGAAATACTTGTCATTGTAATGGATGTATCTACGTGTATTTTAGTTCTAGATACATCCATTTTCATCTATTTTGATGACAAGTATTTCCGGGCGGAGGGAGTATTA
140	Ta-miR2017b-6	UCUGUCCGGAAAUACUUGUCA	TCTGTCCGGAAATACTTGTCA	TAGTACTCCCTCTGTCCGGAAATACTTGTCATCAAAATGAATAAAGAGAGATGTATCTAGAACGTAAATATGTCTAGATACATCCCCTTTTATCTATTTTGATGACAACTATTTTCGGACGGAGGGAGTAGTAT
141	Ta-miR2017b-7	UCUGUCCGGAAAUACUUGUCA	TCTGTCCGGAAATACTTGTCA	AATTACTCCCTCTGTCCGGAAATACTTGTCATCAAAATGAATAAAATAGGATGTATCCAGATGTATTTTAGTTCTAGATACATCTCTTTTTACCCATTTTGATGAAAAGTATTTCCGGACGGAGGGAGTACAT
142	Ta-miR2017b-8	UCUGUCCGGAAAUACUUGUCA	TCTGTCCGGAAATACTTGTCA	ATATACTCTCTCTGTCCGGAAATACTTGTCAGCGAAATGGATGTATCTAAGGCGTATTTTAGTTCTAGATACATCCATTTTTATCCATTTATGCGACAAGTATTTCCGGACGGATGGAGTATCT
143	Ta-miR2017b-9	UCUGUCCGGAAAUACUUGUCA	TCTGTCCGGAAATACTTGTCA	ATGTACTCCCTCTGTCCGGAAATACTTGTCATCAAAATGAATAAAATGGAACATATCTAGATGTATTTTAATTCTAGATATATCTTTTTTTTATCCATTTTGATGACAAGTATTTTCCGACGGAGGGAGTAGATG
144	Ta-miR2023b-1	AAAUAGAUGACUCAAUUUUAU	AAATAGATGACTCAATTTTAT	CTCCGTTCCAAAATAGATGACTCAATTTTATACTAACTTTGATATAAATTTAGTACAAAATTGGGTCATCTATTTTGGAACGGAGG
145	Ta-miR2023b-2	AAAUAGAUGACUCAAUUUUAU	AAATAGATGACTCAATTTTAT	CTCCGTTCCAAAATAGATGACTCAATTTTATACTAAGTTTAGTATAAAATTGGGTCATCTATTTTGGAACGGAGG
146	Ta-miR2023b-3	AAAUAGAUGACUCAAUUUUAU	AAATAGATGACTCAATTTTAT	TTTCCTTCCAAAATAGATGACTCAATTTTATATACTAATTTTTGTATAAAATTGGGTCATCTATTTTGGAATAGAGAAAG
147	Ta-miR2023b-4	AAAUAGAUGACUCAAUUUUAU	AAATAGATGACTCAATTTTAT	CTCCGTTCCAAAATAGATGACTCAATTTTATACTAGCTTTAGTACAAAATTAATACAAAGTTGGGTCATCTATTTTAGAACGGAGG
148	Ta-miR2024b-1	AGUAAAUCGGAACGGAGGGAG	AGTAAATCGGAACGGAGGGAG	GTTGGAAACTTGTAGTCCCTCCGTTCTGATTTACTCGTCGTGGTTTTAGTTCAAATTTGAACTAATACCAGGACGAGTAAATCGGAACGGAGGGAGTATGTCGGAA
149	Ta-miR2024b-10	AGUAAAUCGGAACGGAGGGAG	AGTAAATCGGAACGGAGGGAG	GGAAGGTACTCCCTCCGTTCTGATTTACTCGTTGTGGTTTTAGTTCAAATTTGAACTAAAACCATGAAGAGTAAATCGGAACGGAGGGAGTACATGATAC
150	Ta-miR2024b-2	AGUAAAUCGGAACGGAGGGAG	AGTAAATCGGAACGGAGGGAG	ATGATCTACTCCCTCCGTTCTGATTTACTCGTCGTTGTTTTAGTTCAAATTTGAACTAAACCACGATGAGTAAATCGGAACGGAGGGAGTAGTACGAAA
151	Ta-miR2024b-3	AGUAAAUCGGAACGGAGGGAG	AGTAAATCGGAACGGAGGGAG	CTCATGTACTCCCTCCGTTCTGATTTACTCGTACTAAAACAACGACGAGTAAATCGGAACGGAGGGAGTAATAGTTAT
152	Ta-miR2024b-4	AGUAAAUCGGAACGGAGGGAG	AGTAAATCGGAACGGAGGGAG	ATCATGTACTCCCTCCGTTCTGATTTACTTGTAGTGGTTTTAGTTCAAATTTGAACTAAAATCACGACGAGTAAATCGGAACGGAGGGAGTACATCTCAT
153	Ta-miR2024b-5	AGUAAAUCGGAACGGAGGGAG	AGTAAATCGGAACGGAGGGAG	GTTATTTAGTACTCCCTCCGTTCTGATTTACTCGTCGTGGTTTTAGTTCAAATTTGAACTAAAATCACGACAAGTAAATCGGAACGGAGGGAGTAGAAATAAA
154	Ta-miR2024b-6	AGUAAAUCGGAACGGAGGGAG	AGTAAATCGGAACGGAGGGAG	GGTAGCTACTCCCTCCGTTCTGATTTACTCGTCGTAGTTTTAGTTCAATTTGAATTAAAACCACTACGAGTAAATCGGAACGGAGGGAGTAAGTTCTAG
155	Ta-miR2024b-7	AGUAAAUCGGAACGGAGGGAG	AGTAAATCGGAACGGAGGGAG	ACTAATTACTCCCTCCGTTCTGATTTACTCGTCATGGTTTTAGTTCAAAGTTGAACTAAAACCATGACGAGTAAATCGGAACGGAGGGAGTAGTTAGTAA
156	Ta-miR2024b-8	AGUAAAUCGGAACGGAGGGAG	AGTAAATCGGAACGGAGGGAG	ACCTACTACTCCCTCCGTTCTGATTTACTTGTCAATGGTTTTAGTTCAAATTTGAACTAAATCCACGACGAGTAAATCGGAACGGAGGGAGTACTAGATTA
157	Ta-miR2024b-9	AGUAAAUCGGAACGGAGGGAG	AGTAAATCGGAACGGAGGGAG	TATAACTACTCCCTCCGTTCTGATTTACTCGTCATGGTTTTAGTTTAAATTTAAACTAAAACCACGACAAGTAAATCGGAACGGAGGGAGTACATACCAA
158	Ta-miR2063b-1	UGAUAUAAGAACGUUUUUGAC	TGATATAAGAACGTTTTTGAC	CTCCGTCCCATGATATAAGAACGTTTTTGACACCTCCGTCCCATGTGTCAAGAACGTTCTTATATCATGGGATGGGA
159	tae-miR319g-1	UUGGACUGAAGGGUGCUCCCU	TTGGACTGAAGGGTGCTCCCT	TTCTGTGTGAGAGAGCTCTCTTCAGTCCACTCTCAGATGGTTGTAGGGTTTAATTAGCTGCCGATTCATTCATTCACCTACCAAGAACCAAGGCGGAGCGCATGTCTTGGTAGCTGACTGGATGACGCGGGAGCTAATATTTAGCTCCACGTTGTTTGTGGTTGGACTGAAGGGTGCTCCCTTGCTCGCAGTTCTCATGCAA
160	tae-miR319g-2	UUGGACUGAAGGGUGCUCCCU	TTGGACTGAAGGGTGCTCCCT	GCTAGCGCCTTCTGTGTGAGAGAGCTCTCTTCAGTCCACTCTCAGATGGTTGTAGGGTTTAATTAGCTGCCGATTCATTCATTCACCTACCAAGAACCAAGGCGGAGCGCATGTCTTGGTAGCCGACTGGATGACGCGGGAGCTAATATTTAGCTCGACGTTGTTTGTGGTTGGACTGAAGGGTGCTCCCTTGCTCGCAGTTCTCATGCAT
161	tae-miR319g-3	UUGGACUGAAGGGUGCUCCCU	TTGGACTGAAGGGTGCTCCCT	GCTAGCGCCTTCTGTGTGAGAGAGCTCTCTTCAGTCCACTCTCAGATGGTTGTAGGGTTTTATTAGCTGCCGATTCATTCATTCACCTACCAAGAACCAAGGCGGAGCGCATGTCTTGGTAGCCGACTGGATGACGCGGGAGCTAATATTTAGCTCGACGTTGTTTGTGGTTGGACTGAAGGGTGCTCCCTTGCTCGCAGTTCTCATGCAT
162	tae-lmiR4038a-1	AGAUGUACACUCUUCACCGGACGG	AGATGTACACTCTTCACCGGACGG	GCTACTCCCTCCGTCCGGTGAAGAGTGTACATCTAGCTTTAAATTTTGTCCACAAAAAAGTGTACTTCTATCTTCCCAATGCACTTTAAAGTGGGAAAAAAATACTTCTCTCTCATCACACGATAATCAAAACCAATAACAATCTGCACATGGTTTTCTTAATTTTTACATGCACTTAGCTCATTGGGGGTTGGATAATTAATGAGGAGAGAGATGGTGGCTTGCACCTTTCTAATGCATTTTTTACTCAACTCTATAATTTGTCCTAAAATTTCTAGATGTACACTCTTCACCGGACGGAGGGAGTATG
163	tae-lmiR4038a-2	AGAUGUACACUCUUCACCGGACGG	AGATGTACACTCTTCACCGGACGG	TATACTCCGTCCGTCCGGTGAAGAGTGTACATCTAGCTTTAAATTTTGTCCATAAAATTGTGTACTTCTATCTTCCCAATGCACTTTAAAGTGAGAAAAAAATACTTCTCTCTCATCACACGATAATCAAAACCAATAGCAATCTACACATGGTCTTCTTAATTTTTACATGCACTTAGCTCATTGGGGGTTGGGTAATTAATGAGGAGAGAGATCGTGGCTTGCACCTTTCCAATGCATTTTTTACTCAACTCTATAATTTGTCCTAAAATTTCTAGATGTACACTCTTCACCGGACGGAGGGAGTATT
164	tae-miR1130b-1	UCCAUCCCAUAAUGUAAGACG	TCCATCCCATAATGTAAGACG	AACTACTCTCTCCATCCCATAATGTAAGACGTTTTTGCAAACTATATTAGCTTGCAAAAACGTCTAATATTATGGGACGGAGGGAGTAGTA
165	tae-miR1130b-10	UCCAUCCCAUAAUGUAAGACG	TCCATCCCATAATGTAAGACG	AAGTACTCCCTCCATCCCATAATGTAAGACGTTTTTAATAATAGTATAGTGTAAAAGAATATCTTCCATTATGGGACGGAGGGAGTAAAA
166	tae-miR1130b-11	UCCAUCCCAUAAUGUAAGACG	TCCATCCCATAATGTAAGACG	TAGTACTCCCTCCATCCCATAATGTAAGACGGTTTTCCACACTACATTAGTGTGGAAAAATGTCTTACGTTATGGGACGGAGGGAGTACTT
167	tae-miR1130b-12	UCCAUCCCAUAAUGUAAGACG	TCCATCCCATAATGTAAGACG	CATACTACTCCCTCCATCCCATAATGTAAGACGCTTTTTAACACTAATGTAGTGTCAAAAAACATCTTACATTATGGGATGGAGGGAGCACTTTA
168	tae-miR1130b-13	UCCAUCCCAUAAUGUAAGACG	TCCATCCCATAATGTAAGACG	ATGTACCCCTTCCATCCCATAATGTAAGACGTTTTTTCACACTAGTGTAGTGTGTAGTGTAAAAAAACGTCTTACATTATGGGATGGAGGGAGTAAAA
169	tae-miR1130b-14	UCCAUCCCAUAAUGUAAGACG	TCCATCCCATAATGTAAGACG	ATTTATTACTCCCTCCATCCCATAATGTAAGACGTTTTTTGACACTACGCTAGTGTCAAAAAATGTCCTATATTATGGGACGGAGGGAGTACTAAA
170	tae-miR1130b-15	UCCAUCCCAUAAUGUAAGACG	TCCATCCCATAATGTAAGACG	ACCTACTCCCTCCATCCCATAATGTAAGACGTTTTTTGACACTGGTGTAGTCTCAAAAAACGTCTTACATTATGGGATGAAGGGAGTATTT
171	tae-miR1130b-2	UCCAUCCCAUAAUGUAAGACG	TCCATCCCATAATGTAAGACG	TGCTACTCCCTCCATCCCATAATGTAAGACGTTTTTTGGCACGAAAAAACGTCTTACATTATGGGACGGAGAGAGTAGTAA
172	tae-miR1130b-3	UCCAUCCCAUAAUGUAAGACG	TCCATCCCATAATGTAAGACG	AAAATACTACTCCATCCCATAATGTAAGACGTTTTCTGATACTACACTAGTGTTAAAAAATGTCTTACATTATGGGACAGAGAGAGTATTTA
173	tae-miR1130b-4	UCCAUCCCAUAAUGUAAGACG	TCCATCCCATAATGTAAGACG	AACTACTCCCTCCATCCCATAATGTAAGACGTTTTTTGACACTAAACTAGTGTCGAAAAATGTCCTATATTATGGGACGGAGGGAGTACAT
174	tae-miR1130b-5	UCCAUCCCAUAAUGUAAGACG	TCCATCCCATAATGTAAGACG	AAGTACTCCCTCCATCCCATAATGTAAGACGTTTTTTGACACTACACTAATGTCACAAAGCGTCTTACATTATGGGACGGAGTAGTAGTTG
175	tae-miR1130b-6	UCCAUCCCAUAAUGUAAGACG	TCCATCCCATAATGTAAGACG	TGTTACTCCCTCCATCCCATAATGTAAGACGTTTTCTTACACTAGTGTAGTAGTGCCAAAAAACATCTTATATTATGGGCCGGAGGGAGTACTT
176	tae-miR1130b-7	UCCAUCCCAUAAUGUAAGACG	TCCATCCCATAATGTAAGACG	ATGTACTCCCTCCATCCCATAATGTAAGACGCTTTTTGACACTACATTAGTGCCAAAAAACGTCTTACATTATGGGACGGAGTAGTAGTACTG
177	tae-miR1130b-8	UCCAUCCCAUAAUGUAAGACG	TCCATCCCATAATGTAAGACG	AAATACTCCCTCCATCCCATAATGTAAGACGTTTTTTCACACTAGTGTAGTGTCAAAAAACGTCTTACATTATGGGACGAAGGGAGTAAAT
178	tae-miR1130b-9	UCCAUCCCAUAAUGUAAGACG	TCCATCCCATAATGTAAGACG	AGATACTCCCTCCATCCCATAATGTAAGACGTTTTCTGACACTACTACTATAGTGTCAAAAAATGTCTTACATTACGGGACGGAGGGAGTACG
179	tae-miR159g-1	UUGGAUUGAAGGGAGCUCUG	TTGGATTGAAGGGAGCTCTG	TTGGATTCGGTTTAGAGGTGGAGCTCCTATCATTCCAATGAAGGGTCTACCGGAAGGGTTTGTGCAGCTGCTCGTTCATGGTTCCCACTATCCTATCTCCATAGAAAACGAGGAGGTAGGCCTGTGGTTTGCATGACCGAGGAGCCGCTTCGATCCCTCGCTGACCGCTGTTTGGATTGAAGGGAGCTCTGCATCTTGATCTACTGTTAAG
180	tae-miR159g-2	UUGGAUUGAAGGGAGCUCUG	TTGGATTGAAGGGAGCTCTG	TTGGATTTGGTTTTGAGGTGGAGCTCCTATCATTCCAATGAAGGGTCTACCGAAGGGTTTGTGCAGCTGCTTGTTCATGGTTCCCACTATCCTATCTCTGAAAGCGAGGAGATAGGCTTGTGGTTTGCATGACCGAGGAGCCGCTTCGATCCCTGGCTGACCGCTGTTTGGATTGAAGGGAGCTCTGCATCTTGATCTACTGTCACT
181	tae-miR159g-3	UUGGAUUGAAGGGAGCUCUG	TTGGATTGAAGGGAGCTCTG	TTTGATCTGGTTTAGAGGTGGAGCTCCTATCATTCCAATGAAGGGTCTACCGAAGGGTTTGTGCAGCTGCTTGTTCATGGTTCCCACTATCCTATCTCCATTAGAATACGAGGAGATAGGCTTGTGGTTTGCATGACCGAGGAGCCGCTTCGATCCCTCGCTGACCGCTGTTTGGATTGAAGGGAGCTCTGCATCTTGATCTACTGTCAAT
182	tae-miR3003a-1	AAAUGAACAAAAGGGGAUGUA	AAATGAACAAAAGGGGATGTA	TTTGTCACCAAAATGAACAAAAGGGGATGTATCTAGACGTATATTAGTTATAAATACATCTCTTTTTATTCATTTTGATGACAAGTA
183	tae-miR3043a-1	AUAAAACCUUCAGCUAUCCAUC	ATAAAACCTTCAGCTATCCATC	TGCATTACATATAAAACCTTCAGCTATCCATCTCCATATCAGCCTGTCTCTCTTAATTTTGAAACATTTTGGAAATATGCTTAAATATCCTTGAACATAAGAACGAGCCACACATGCTGCACCAATACTATGAAAAGTAGCATAGAATGAGTAAAAGAGGCTCTTGACTTTTAGATCATGCAAGAGCTTTGATCTACAGGTAAACCCTTTTTTACTAACTACTAGCAGCTTTAATCTGCCTTCTTATCTATATGATTAGTTATTATGTCTAAGTATGTTTTTAGAAGATTAAGCAAGCTCATTCGATATGTAAATGGATAGTTTGAGGTTTTATTTATAATGAT
184	tae-miR3043a-2	AUAAAACCUUCAGCUAUCCAUC	ATAAAACCTTCAGCTATCCATC	TGCACTATATATAAAACCTTCAGCTATCCATCTCCATATCAGTCCGTCTCTCTGAATTTTGTAATCTTTTGGAAATATGCTTAAAGATCCTCGAACGTAAGTACGAGCCACACATGCTGCACCAATACTATGAAAAGTAGCATTAAATGAGTAAAACAGGCTCTTGACTTTTAGATTATGCAAGTGCTTTGATCTACAAGTCAACCCTTTTTTACTAACTACTAGTAGCTTTGATCTGCCTTCTTATCTATAGGATTAGTTATTATGTCTAACTATGTTTTTAGAAGATTAAGCAAGCTTATTCGATATGTAAATGGATAGTTTGAGGTTTTATTTATAATGAT
185	tae-miR3043a-3	AUAAAACCUUCAGCUAUCCAUC	ATAAAACCTTCAGCTATCCATC	TGCATTATATATAAAACCTTCAGCTATCCATCTCCATATCAGTCCGTCTCTCTTAATTTTGTAATCTTTTGGAAATATGCTTAAATATCCTCGAACATAAGAACGAGCCACACATGCTGCACCAATACTGTGAAAAGTAGCATAGAATGAGTAAAAGAGGCTCTTGACTTTTAGATTATGCAAGAGCTTTGATCTACAAGTCAACCCTTTTTTACTAACTACTAGTAGCTTTGATCTGCCTTCTTATCTATAGGATTAGTTATTATGTTTAACTATGTTTTTAGAAGATTAAGCAAGCTTATTCGATATGTAAATGGATAGTTTGAGGTTTTATTTATAATGAT
186	tae-miR3043a-4	AUAAAACCUUCAGCUAUCCAUC	ATAAAACCTTCAGCTATCCATC	TTTGCATTACATATAAAACCTTCAGCTATCCATCTCCATATCAGCCTGTCTCTCTTAATTTTGAAACATTTTGGAAATATGCTTAAATATCCTTGAACATAAGAACGAGCCACACATGCTGCACCAATACTATGAAAAGTAGCATAGAATGAGTAAAAGAGGCTCTTGACTTTTAGATCATGCAAGAGCTTTGATCTACAGGTAAACCCTTTTTTACTAACTACTAGCAGCTTTAATCTGCCTTCTTATCTATATGATTAGTTATTATGTCTAAGTATGTTTTTAGAAGATTAAGCAAGCTCATTCGATATGTAAATGGATAGTTTGAGGTTTTATTTATAATGATAA
187	tae-miR3064b-1	CUCCGUUCCAGAAUAGAUGAC	CTCCGTTCCAGAATAGATGAC	AGTTGATACTCCCTCCGTTCCAGAATAGATGACTCAACTTTGTACTAACTTTATAGTTAGTACAAAGTTGAGTCATCTATTTTGGAACGGAGGAAGTAGATGGT
188	tae-miR3064b-2	CUCCGUUCCAGAAUAGAUGAC	CTCCGTTCCAGAATAGATGAC	AACATCTACTCCCTCCGTTCCAGAATAGATGACTCAACTTTATACTAACTTTAGTACAAAGTTGGGTCATCTATTTTGGAACGGAGAGAGTACATATC
189	tae-miR3064b-3	CUCCGUUCCAGAAUAGAUGAC	CTCCGTTCCAGAATAGATGAC	TTTGTACTCCCTCCGTTCCAGAATAGATGACTCAACTTTGTAGTACAAAGTTGAGTCATCTATTTTGGCACGGAGGGAGTAGATG
190	tae-miR3064b-4	CUCCGUUCCAGAAUAGAUGAC	CTCCGTTCCAGAATAGATGAC	TTGATACTCCCTCCGTTCCAGAATAGATGACTCAACTTTGTACTAACTTTATAGTTAGTACAAAGTTGAGTCATCTATTTTGGAACGGAGGAAGTAGATG
191	tae-miR3086a-1	UACGGCCUGAUGACAUCCACA	TACGGCCTGATGACATCCACA	GGAGCTTCACACCGTGGATGTCATCGTGGCCGTACATGAATCGTCCCCCCCACATCCAGCTCTGTTCAATTTCAGACAAAGGTGGACGTTTCATTGTACGGCCTGATGACATCCACAGCGTGGCTCN
192	tae-miR818j-1	UCUUACAUUGUGGGACGGAGG	TCTTACATTGTGGGACGGAGG	CTTCGTACTCCCTCTGTCCCATAATGTAAGACCTTTTTTGACACTACACTAGAGTCAAAAAACGTCTTACATTGTGGGACGGAGGGAGTAGTATT
193	tae-miR818j-10	UCUUACAUUGUGGGACGGAGG	TCTTACATTGTGGGACGGAGG	TAATGTACTCCCTCCATCCCATAATGTAAGACGTTTTTTGGCACTAGTGCCAAAAAACGTCTTACATTGTGGGACGGAGGGAGTATAAGC
194	tae-miR818j-11	UCUUACAUUGUGGGACGGAGG	TCTTACATTGTGGGACGGAGG	CCAAATACTCCCTCCGTCCCATAATATAAGACGTTTTTGCAATCTAACATAGCTTGCAAAAGCGTCTTACATTGTGGGACGGAGGGAGTAGAATA
195	tae-miR818j-12	UCUUACAUUGUGGGACGGAGG	TCTTACATTGTGGGACGGAGG	ATTAGTTACTCCCTCCGTCCCATAATATAAGACGTTTTTTGGCACTACATTAATGCCAAAAAACGTCTTACATTGTGGGACGGAGGGAGTACTAAC
196	tae-miR818j-13	UCUUACAUUGUGGGACGGAGG	TCTTACATTGTGGGACGGAGG	TATAGTACTCCCTCCGTCCCATAATATAAGACACTTTTGCAAGCTAAAATGGCTTGCAAAAACGTCTTACATTGTGGGACGGAGGAAGTACTAGT
197	tae-miR818j-14	UCUUACAUUGUGGGACGGAGG	TCTTACATTGTGGGACGGAGG	TATGTTACTCCCTCCGTCCCATAATATAAGACGTTTTTTTACAAGCTAACATATCTTGCAAAAACGTCTTACATTGTGGGACGGAGGGTGTACTTCT
198	tae-miR818j-15	UCUUACAUUGUGGGACGGAGG	TCTTACATTGTGGGACGGAGG	ACTAATGCTCCCTCCGTCCCATAATATAAGACGTTTATACAAGCTAAAATGGCTTGCAAAAACATCTTACATTGTGGGACGGAGGGAGTAGTATA
199	tae-miR818j-16	UCUUACAUUGUGGGACGGAGG	TCTTACATTGTGGGACGGAGG	GTGACGTACTCCCTCCGTCCCGTAATGTAAGACGTTTTTGCAAGCTTGTTTAACTTGCAAAAACGTCTTACATTGTGGGACGGAGGGAGTAGTTGA
200	tae-miR818j-17	UCUUACAUUGUGGGACGGAGG	TCTTACATTGTGGGACGGAGG	AATGCTACTCCCTCCGTCTCATAATGTAAGACGTTTTTGCAAGCTTATTTAGTTTGCAAAAACGTCTTACATTGTGGGACGGAGGGAGTACTACT
201	tae-miR818j-18	UCUUACAUUGUGGGACGGAGG	TCTTACATTGTGGGACGGAGG	ATAACTACTCCCTCCGTCCCACAATGTAAGACGTTTTTGCAAGCTGCAAAAACCTCTTACATTGTGGGACGGAGGGAGTAATTTT
202	tae-miR818j-19	UCUUACAUUGUGGGACGGAGG	TCTTACATTGTGGGACGGAGG	AACAAATACTCCCTCTGTCCCAAAATGTAAGACGTTTTTTGACACTACACTAGTGCCAAAAAACGTCTTACATTGTGGGACGGAGGGGGTAGTTGT
203	tae-miR818j-2	UCUUACAUUGUGGGACGGAGG	TCTTACATTGTGGGACGGAGG	ACAACTACTCCCTCCGTCCCATAATATAAGACGTTTTTTATCACTAGTGTAGTATCAAAAAATGTCTTACATTGTGGGACGGAGGGAGTACTATA
204	tae-miR818j-3	UCUUACAUUGUGGGACGGAGG	TCTTACATTGTGGGACGGAGG	TAATGTACTCCCTCCCTTCCATAATGTAAGACGTTTTTTGGCACTAATTTAGTGCCAAAAAACGTCTTACATTGTGGGACGGAGGGAGTATAAGC
205	tae-miR818j-4	UCUUACAUUGUGGGACGGAGG	TCTTACATTGTGGGACGGAGG	TTTTGTACTACCTCTGTCCCACAATGTAAGACGTTTTTGCAAGTTATGTTTAGCTTGCAAAAACGTCTTACATTGTGGGACGGAGGGAGTACCATT
206	tae-miR818j-5	UCUUACAUUGUGGGACGGAGG	TCTTACATTGTGGGACGGAGG	ATATCTACTCCCTCCGTCCTGCAATGTAAGACGTTTTTGCAAACTATGTTAGCTTGCAATAACGTCTTACATTGTGGGACGGAGGGAGTAGAATG
207	tae-miR818j-6	UCUUACAUUGUGGGACGGAGG	TCTTACATTGTGGGACGGAGG	TACTACTCCCTCTGTCCCATAATGTAAGACGTTTTTGCAAGCTACGTCTTACATTGTGGGACGGAGGGAGTACTT
208	tae-miR818j-7	UCUUACAUUGUGGGACGGAGG	TCTTACATTGTGGGACGGAGG	TCATGTACTCCCTCTGTCTCACAATATAAGATGTTTTTGCAAGCTAGAACAGCTTGCAAAAACCGAAAAACGTCTTACATTGTGGGACGGAGGGAGTAGTTGC
209	tae-miR818j-8	UCUUACAUUGUGGGACGGAGG	TCTTACATTGTGGGACGGAGG	AACCTAATCGGTACTCCCTCTGTCCCTTAATATAAGATGTTTTTGCAAGCTAAACTAGCTTGCAAAAATGTCTTACATTGTGGGACGGAGGGATACTAGGT
210	tae-miR818j-9	UCUUACAUUGUGGGACGGAGG	TCTTACATTGTGGGACGGAGG	GCAGTACTCCATCCGTCCCATAATATAAGACGTTTTTACAAGCTAAAACAGCTTGCAAAAACATCTTACATTGTGGGACGGAGGGAGTAGATGA
211	tae-miR818m-1	UCUUAUAUUGUGGGACAGAGG	TCTTATATTGTGGGACAGAGG	AATGTTACTCCCTCCGTCCCATAATATAAGACATTTTTGCCATCCAACACTACTTGCAAAAACGTCTTATATTGTGGGACAGAGGGAGTAGAACA
212	tae-miR818m-2	UCUUAUAUUGUGGGACAGAGG	TCTTATATTGTGGGACAGAGG	AAAACTACTCCCTCCGTCCCACAATGTAAGACGTTTTTGCAAGCTAGTTTAGCTTGGAAAAACATCTTATATTGTGGGACAGAGGGAGTACTTAG
213	Ta-miR2003c-1	UGAUGACAAGUAUUUUCGAACGGA	TGATGACAAGTATTTTCGAACGGA	GTACTCCCACCGTTCGGAAATACTTATCATCAAAATAAATAGAAAAGGATGTATCTAGATGTATTTTAGTTTTAGATACATCTTTTTTGTTCATTTTGATGACAAGTATTTTCGAACGGAGAGAGTATG
214	tae-lmiR4084a-1	CCUCCGUCACGGUUUAGAAGGCGC	CCTCCGTCACGGTTTAGAAGGCGC	ATATCTACCACCTCCGTCACGGTTTAGAAGGCGCACTACAGTTTTCATGCATTTTCATAATAGAAGAGGATTAAGGCATGCTGGCATTTAGTGCAGAGTTAATTAGGTTGTTTTGAGTCCGCGTGAGCTGCACGCGGTCCGTCTCCACCACTGCATGCGCTAGGACTGCTCGTTTACTGGTTGTGGGGCACATTGCACATAAATTACTCCACTAATTTGGTGTTGAAGTTAACAATCGATGCTATTTTTCAATACGTGGTACAACCAATCACTAATTACCTTGGTCCCAGAGAATTTTCCAACGCGCCTTTTAAACCGTGACGGAGGGAGTATTTGG
215	tae-miR3005a-1	AACAAUUGAUAUGGAUCGGAG	AACAATTGATATGGATCGGAG	CCAGTACTCCCTTCGATCCATATTAATTGTCGCTGATTTAGTACACTATGAGCTCAGAGCTCGTGCCCCTATTATGTTTTCCAATACTCTTTTCGATCCATATTAATTGTCGTTAATTTAGTATTAAGTTGTACTAAATCAGCAACAATTGATATGGATCGGAGGGAGTAGTAA
216	tae-miR3058a-1	CGAGUAAUAUGGAACGGAGGG	CGAGTAATATGGAACGGAGGG	AAGAGCTACTCCCTCCGTTCCATATTACTCGTCGCTGATTTAGTACAACTTTGTACTAAATCGGCGACGAGTAATATGGAACGGAGGGAGTAGTAGCT
217	tae-miR3058a-2	CGAGUAAUAUGGAACGGAGGG	CGAGTAATATGGAACGGAGGG	GCCGTGTGAAGATACTCCCTCCGTTCCATATTACTCGTCGCTGATCTAGTACAACTTTTTACTAAATCATCGACGAGTAATATGGAACGGAGGGAGGTAGATGG
218	tae-miR3058a-3	CGAGUAAUAUGGAACGGAGGG	CGAGTAATATGGAACGGAGGG	AGCATCTACTCCCTCCGTTCCATATTACTCGTCTCTGATTTAGTACAACGAGTAATATGGAACGGAGGGAGTATAAGAC
219	tae-miR3111a-1	UCUGUUCACUUUUAUAAGACG	TCTGTTCACTTTTATAAGACG	TTGTACTCCCTCTGTTCACTTTTATAAGACGTTTCAGACAGCTGAAATTGAATTGTTTTGAGTCTTGTCTTAAATGTCTAAATGGTCTTACAAAAGTGAACGGAGGGAGTAATA
220	tae-miR3111a-2	UCUGUUCACUUUUAUAAGACG	TCTGTTCACTTTTATAAGACG	TAATACTCCCTCTGTTCACTTTTATAAGACGTATTAGACAGCTGAAATTGAACTGTTTTGGGTGTTGTCTTAAATGTCTAAACAGTCTTACAAAAGTGAACGGAGGGAGTGTGT
221	tae-miR3111a-3	UCUGUUCACUUUUAUAAGACG	TCTGTTCACTTTTATAAGACG	TAGTACTCCCTCTGTTCACTTTTATAAGACGCTTTAGACAGCAGGAATTGAACTGTTTTGGGTGTTGTCTTAAATTTCTAAACGGTCTTACAAAAGTGAACGGAGGGAGTACAA
222	tae-miR3111a-4	UCUGUUCACUUUUAUAAGACG	TCTGTTCACTTTTATAAGACG	TGTTACTCCCTCTGTTCACTTTTATAAGACGTTTTAGACAGCTTAAATTGAACTGTTTTGAGTGTTGTCTTAAATGTCTAAACGGTCTTACAAAAGTGAACGGAGGGAGTATAT
223	tae-miR3111a-5	UCUGUUCACUUUUAUAAGACG	TCTGTTCACTTTTATAAGACG	ATGTGTTACTCCCTCTGTTCACTTTTATAAGACGTTTTAGACAGCTTAAATTGAACTGTTTTGAGTGTTGTCTTAAATGTCTAAACGGTCTTACAAAAGTGAACGGAGGGAGTATATAA
224	tae-miR3111a-6	UCUGUUCACUUUUAUAAGACG	TCTGTTCACTTTTATAAGACG	TCTTGTACTCCCTCTGTTCACTTTTATAAGACGTTTCAGACAGCTGAAATTGAATTGTTTTGAGTCTTGTCTTAAATGTCTAAATGGTCTTACAAAAGTGAACGGAGGGAGTAATAAT
225	tae-lmiR4090b-1	CUCUGUUCACUUUUAUAAGACGUU	CTCTGTTCACTTTTATAAGACGTT	AACATGTACTCCCTCTGTTCACTTTTATAAGACGTTTTAGGCATTTAAGACAGCACCTAAAACAGCTCAATTTCAGTTGTCTAAAATGACTTACAAAAATGAACAGAGGGAGTAGGTGAA
226	tae-lmiR4090b-2	CUCUGUUCACUUUUAUAAGACGUU	CTCTGTTCACTTTTATAAGACGTT	ACAGTACTCCCTCTGTTCACTTTTATAAGACGTTAAAGACATTTCAGACAATGTGCAAAATAGTTCATTTTAAGTTGTCTGAAACGACTTACAAAAGTGAACAGAGGGAGTATGTC
227	tae-lmiR4090b-3	CUCUGUUCACUUUUAUAAGACGUU	CTCTGTTCACTTTTATAAGACGTT	CTAGTACTCCCTCTGTTCACTTTTATAAGACGTTAAAGACATTTCAGACAAGGTGCAAATTAGCTCATTTTCAATTGTCTGAAACGACTTATAAAAATGAACGGAGGGAGTACAAGA
228	Ta-miR2036b-1	UUCUUAUAUUAUGAGACGGAGG	TTCTTATATTATGAGACGGAGG	TCATCTACTCCCTCTGTCCCACAATATAAGAACGTTTTTGACACTACATTAGTGTAAAAAATGTTCTTATATTATGAGACGGAGGGAGTATTTTG
229	Ta-miR2036b-2	UUCUUAUAUUAUGAGACGGAGG	TTCTTATATTATGAGACGGAGG	CCATGTACTCCCTCTGTCTCATAATATAAGAACGATTTTGACACTAGTGTAGTGTCAAAAACGTTCTTATATTATGAGACGGAGGGAGTAGTATA
230	Ta-miR2036b-3	UUCUUAUAUUAUGAGACGGAGG	TTCTTATATTATGAGACGGAGG	ATGTACAGTACTCCCTCTGTCTCATAATATAAGAACGTTTTTGACACTAGTGTAGTGTCATACTCCCTCTGTCCCATAATATAAGAACGTTTTTGACACTCGTGTAGTGTCATACTCCCTTTGTCCCATAATATAAGAACGTTTTTGACACTAGTGTAGTGTCAAAAAGGTTCTTATATTATGAGACGGAGGGAGTATGTCA
231	tae-lmiR4029f-1	AGAUGUACACUUAUUCACGGACGG	AGATGTACACTTATTCACGGACGG	TCGTACTCCTCCGTCCGTGAATAAGTGTACATCTAGCTTTTGCCTGAAGTCAAAGCTTTAAAATTTTGACCAACTTTCTACGGAAAAGTAAAAGCATTTATGACACTAAATTAGTATCACTAGATTCGTTGTGAAATGTACTTTGATAATATACCAATTTGATGTCATATATGTTACTACTATTTTCTATAAATTTGGTTAAAATTTTAAAATTTTAACTTGGTACAAAAGCTAGATGTACACTTATTCACGGACGGAGGGAGTATG
232	tae-lmiR4029f-2	AGAUGUACACUUAUUCACGGACGG	AGATGTACACTTATTCACGGACGG	GTTACTCCCTCCATCCGTGAATAAGTGTACATCTAGCTTTTGTCTTAAGTCAAAGTTTTAAAACTTTGACCACCTTTCTAGGAAAAAATAAAAGCATTTATGACACCAAATTAGTACCACTAGATTCGTTTTGAAATGTACTTTGATAAATATCAATTTGATGTCATACATGTTACTATTATTTTCTATAAAATTGGTCAAAATTTTAAAACTTTGACTTAGATTAAAAGCTAGATGTACACTTATTCACGGACGGAAGGAGTAGA
233	tae-lmiR4029f-3	AGAUGUACACUUAUUCACGGACGG	AGATGTACACTTATTCACGGACGG	AATACTCCCTCCGTCCGCGAATAAGTGTACATCTAGCTTTTGTCCTAAGTCAAAATTTAAAATTTTGACCAACTTTCTTGGAAAAGGTAGCAGCATTTATGGCACTAAATTACTTTCACTAGATCCGTTTTGAAATGTACTTTCATAATACATCAAGTTGATGTCATATATGTTACTACTATTTCCTATAAAGTTGGTCAAAATTTTAAAAGTTTGACTTCGAACAAAAGCTAGATGTACACTTATTCACGGACGGAGGGAGTAAC
234	tae-lmiR4029f-4	AGAUGUACACUUAUUCACGGACGG	AGATGTACACTTATTCACGGACGG	TACTCACTCCGTCCGTGAATAAGTGTACATCTAGGTTTTAAAATTTTGACCAACTTTATAGAAAAGAGTAGTAGCATATATAACATCAAATTGGTAGATTATGAAACTACATTTCAAAATGAATCTAGTGATAGTAATTTAGTGCCATAAATGCTGCTGCTTTTCTCTATAAAGTTGGTCAAAATTTTAAAATTTTGACTTAGGACAGAATCTAGATGTACACTTATTCACGGACGGAGGGGGTAA
235	tae-lmiR4029f-5	AGAUGUACACUUAUUCACGGACGG	AGATGTACACTTATTCACGGACGG	CATACTCCTTCTGTCCGCGAATAAGTGTACATCTAGGTTTTGTCTTAAGTCAAAGTCTTAATACTTTGACCACCTTTCTAGGAAAGAGTAAAAGCATTTATGACACCAAATTAGTATCACTAGATTCGTTTTGAAATATACTTTGATAATACATCAATTTGATGTCATATATGTTACTACTATTTTCTATAAAGTTGGTCAAAATCTTAAAACTTTGACTTAGAACAAAAGCTAGATGTACACTTATTCACGGACGGAGGGAGTAAG
236	tae-lmiR4029f-6	AGAUGUACACUUAUUCACGGACGG	AGATGTACACTTATTCACGGACGG	TACTCCCTCTGTCCGTGAATAAGTGTACATCTAGTTTTTGTTCTAAGTCAAAGTTTTAAGATTTTGACCAACTTTATAGAAAATAGTACTAACATATATGACATCAAATTGATATATTATCAAGTACATTTCAAAATGAATCTAGTGATACTAATTTGGTGCCATAAATATTTTTACTTTTTCCTAAAAAGGTGGTTAAGTAATAAAATTTTGACTTAAGACAAAAGCTAGATGTACACTTATTCACGGACGGAGGGAGTAA
237	tae-lmiR4029f-7	AGAUGUACACUUAUUCACGGACGG	AGATGTACACTTATTCACGGACGG	ATTACCCCCTCCGTCCGTGAATAAGTGTACATCTAGATTCTGTCCTAAGTCAAAATTTTAAAATTTTGACCAACTTTATAGAGAAAAGCAGCAGCATTTATGGCACTAAATTACTATCACTAGATTCATTTTGAAATGTAGTTTCATAATCTACCAATTTGATGTTATATATGCTACTACTCTTTTCTATAAAGTTGGTCAAAATTTTAAAACCTAGATGTACACTTATTCACGGACGGAGTGAGTACA
238	tae-lmiR4029f-8	AGAUGUACACUUAUUCACGGACGG	AGATGTACACTTATTCACGGACGG	TGTACTCCCTCCGTCCGTGAATAAGTGTACATCTAGCTTTTGTCTTAAGTCAAAGTTTTAAAACTTTGACCAATTTTATAGGAAAACGTAGCAGCATTTATGGCACTAAATTAGTACCGTTGGATTCGTTTTGAAATGTACTTTCATAATATATCAATTTGATATCATATATGCTACTACTCTTTTCTATAAAGTTGGTCAAAATTCTAAATCTTTGACTTAGAACAAAAGATAGATGTACACTTATTCACGGACGGAGGGAGTAGA
239	tae-lmiR4029f-9	AGAUGUACACUUAUUCACGGACGG	AGATGTACACTTATTCACGGACGG	CTTACTCCCTCCGTCCGTGAATAAGTGTACATCTAGCTTTTGTTTTAAGTCAACGTTTTATTACTTTGACCACCTTTCTAAGAAAAAGTAAAAGCATTTATGGCACCAAATTAGTATCACTAGATTCGTTTTGAAATGTACTTTGATAATATATCAATTTTATGTCATATATGTTACTACTATTTTCTATAAAGTTGGTCGAAATCTTAAAACTTTGACTTAGAACAAAAGGTAGATGTACACTTATTCACGGACGGAGGGAGTAAC
240	tae-lmiR4032a-1	AGAGAAAAGUAGGUACAUCUAGAA	AGAGAAAAGTAGGTACATCTAGAA	CCATGTTTATAGAGAAAAGTAGGTACATCTAGAAGACGAAATGCACATCATTGGATACATCGTGAGTTATATTTTCATAATATACTTGTTTCGTATTGTAGATGTAGACAGTTTTCTCTATATGCTTGGT
241	tae-lmiR4032a-2	AGAGAAAAGUAGGUACAUCUAGAA	AGAGAAAAGTAGGTACATCTAGAA	CCATATCTATAGAGAAAAGTAGGTACATCTAGAATACCAAATGCACATAATTGGATACATCGTGAGTTATATTTTCAGAATGTACATGTTTGGTATTATAGATGTAGACAGTTTTCTTTATATACTTGGT
242	tae-lmiR4032a-3	AGAGAAAAGUAGGUACAUCUAGAA	AGAGAAAAGTAGGTACATCTAGAA	CCATGTTTATAGAGAAAAGTAGGTACATCTAGAATACCAAATGCACATCATTGAATATATCGTGAGTTATATTTTTAGAATGTACATGTTTGGTATTGTAGATGTACACGGTTTTCTCTATACACTTGGT
243	tae-lmiR4032a-4	AGAGAAAAGUAGGUACAUCUAGAA	AGAGAAAAGTAGGTACATCTAGAA	TCATGTTTATAGAGAAAAGTAGGTACATCTAGAAGACGAAATGCACATCATTGGATACATCGTGAGTTATATTTTCAGAATATACTTGTTTCGTATTGTAGATGTAGACAGTTTTCTCTATACGTTTGGT
244	tae-lmiR4032a-5	AGAGAAAAGUAGGUACAUCUAGAA	AGAGAAAAGTAGGTACATCTAGAA	CCATGTTTATAGAGAAAAGTAGGTACATCTAGAAGACGAAATGCACATCATTGGATACATCGTGAGTTATATTTTCAGAATATACTTGTTTCGTATTGTAGATGTAGACAGTTTTCTCTATACGTTTGGT
245	tae-lmiR4051a-1	AGGACUUGUAAACUGAAACAGAGG	AGGACTTGTAAACTGAAACAGAGG	AATACTACTCCCTCTCTCTCAGTTTACAAGGCGTGCGCATACCCCTAGGTCGTCAATTTGACCAACCTAATAGAAGTGATATACAGTATCACAAAAAACACACCATTATTAATTCCAGACATTCTATTTTCAAGTAGTATAATTTTTGTGTCATATAGTTTATATTACGGTGATAAAATTGACAACCTAGGTATACGTGCAGGACTTGTAAACTGAAACAGAGGGATTACGAAG
246	tae-lmiR4095a-1	GACGAGCACUGCAAUAUAGACUAG	GACGAGCACTGCAATATAGACTAG	TCGAAGTTCACTAGTCTATATTGCAGTGCTCGTCGTCAAGAAGATGCAGTGCACTTACGTTCAGCATGGAGTGCGGAAGTGGTGTGCAGAATTTCAGCACGCGCACTGCATCATTTGACGACGAGCACTGCAATATAGACTAGTGAACTTCGC
247	tae-miR3079a-1	GUAGGAUGGCUGGUGCUAUGG	GTAGGATGGCTGGTGCTATGG	GTTGAATTTGTCCATAGCATCATCCATTCTACCATTCAACGGTGGCTGCGCTGCCCGCAGTGGGTAGGATGGCTGGTGCTATGGATAGCCTCAA
248	tae-miR3089a-1	UAGAAUGGCUGGUGCUAUGGA	TAGAATGGCTGGTGCTATGGA	CGTCGACCGCGGGGAGCCAATCCTCTGGTTTGACTTGTCCATAGCATCATCCATCCTGCCATTCTGCTGAGGTAGCTGCTGCCCTTTTGCACGATGGGTAGAATGGCTGGTGCTATGGATGAATTCGAC
249	tae-miR3095a-1	UUUUUAAUGGCAACUUUAGU	TTTTTAATGGCAACTTTAGT	CAACCCGACGTTTTTAATGGCAACTTTAGTTCACGCGAGGTTGGCAAACAGCAGTTTTCTGACAAAAAGCGAACTTGGACAAAGTTGCCATATTTTAACAACTAAAGTTGCCACCTTGCGTCAACTAAAGTTGCCATGAAAAAACGTTTCGAGTGATATGATTAAAATCCGAACGTTTGGGATT
250	tae-miR3126a-1	UGCGCCCUGCAGUACGUCAGA	TGCGCCCTGCAGTACGTCAGA	CGGCTCCCCTGACGTACTGCAGGGCGCAGTTGGGTCACTGACAGGTGGGCCAACTTGCTTTCGGGCCCACCTGTCAGTGGCCCAACTGCGCCCTGCAGTACGTCAGAGGAGCCTCGT
251	tae-miR3126a-2	UGCGCCCUGCAGUACGUCAGA	TGCGCCCTGCAGTACGTCAGA	ACTCGGCTCCCCTGACGTACTGCAGGGCGCAGTTGGGTCACTGACAGGTGGGCCAACTTGCTTCCGGGCCCACCTGTCAGTGGCCCAACTGCGCCCTGCAGTACGTCAGAGGAGCCTCGT
252	tae-miR3126a-3	UGCGCCCUGCAGUACGUCAGA	TGCGCCCTGCAGTACGTCAGA	ACTCGGCTCCCCTGACGTACTGCAGGGCGCAGTTGAGTCACTAACAGGTGGGCCAACTTGCTTTCGGGCCCACCTGTCAGTGGCCCAACTGCGCCCTGCAGTACGTCAGAGGAGTCTCGT
253	Ta-miR2004c-1	CAUCUAUUUUGGAACGAAGGG	CATCTATTTTGGAACGAAGGG	CCATCTACTCCCTTCGTTCCAAAATAGATGACCCAACTTTGTACTAACTTTAGTATAAAATTAGGTCATCTATTTTGGAACGAAGGGAGTATGATAT
254	Ta-miR2004c-10	CAUCUAUUUUGGAACGAAGGG	CATCTATTTTGGAACGAAGGG	GACAAATACTCCTTCCGTTCCAAAATAGATGACCCAACTCTGTACTAACTTTAATACAAAGTTGGGTCATCTATTTTGGAACGAAGGGAGTATATTTT
255	Ta-miR2004c-11	CAUCUAUUUUGGAACGAAGGG	CATCTATTTTGGAACGAAGGG	TCTTATCTACTCCCTCCGTTCCAAAATAGCTGACTCAATTTTATACTAAAGTTAGTACAAAGTTGAGGCATCTATTTTGGAACGAAGGGAGTAGGAAAG
256	Ta-miR2004c-12	CAUCUAUUUUGGAACGAAGGG	CATCTATTTTGGAACGAAGGG	TGTTCCTACTCCCTCCGTTCCAACATAGATGACCCAACTTTGTACTAAAGTTAGTACAAAGTTGAGTCATCTATTTTGGAACGAAGGGAGTAGATGTA
257	Ta-miR2004c-13	CAUCUAUUUUGGAACGAAGGG	CATCTATTTTGGAACGAAGGG	TCTGTATTACTCCCTTCGTTCCAAAATAGATGACCCAACTTTGTAGAATTCTACAAAGTTGGATCATCTATTTTGGAACGAAGGGAGTATATATC
258	Ta-miR2004c-14	CAUCUAUUUUGGAACGAAGGG	CATCTATTTTGGAACGAAGGG	GGAACTACTCCTTCCGTTCCAAAATAGATGACCCAACTTTATACTATCGTTAGTACAAAGTTGGGTCATCTATTTTGGAACGAAGGGAGTACGTGGG
259	Ta-miR2004c-15	CAUCUAUUUUGGAACGAAGGG	CATCTATTTTGGAACGAAGGG	ACAGTAATACTCCCTTCGTTTCAAAATAGATGACCCAACTTTATATTAAAGTTGGGTCATCTATTTTGGAACGAAGGGAGTATAAGTG
260	Ta-miR2004c-16	CAUCUAUUUUGGAACGAAGGG	CATCTATTTTGGAACGAAGGG	TATATCATACTCCCTTCGTTCCAAAATAGATGACCTAATTTTATACTAAAGTTAGTACAAAGTTGGGTCATCTATTTTGGAACGAAGGGAGTAGATGGT
261	Ta-miR2004c-17	CAUCUAUUUUGGAACGAAGGG	CATCTATTTTGGAACGAAGGG	ATCTCGTATCTCTTTGTTCCAAAATAGATGACCCAACTTTGTACTAACTTTGACCCAACTTGTATTAAAGTTAGTACAAAGTTGGGTCATCTATTTTGGAACGAAGGGAGTACTACTC
262	Ta-miR2004c-18	CAUCUAUUUUGGAACGAAGGG	CATCTATTTTGGAACGAAGGG	TAAGTTCTACTCCCCCCGTTCCAAAATAGATGACTCAACTTTGTACTAACTTTATACAAAGTTGAGTCATCTATTTTGGAACGAAGGGAGTAGCATTT
263	Ta-miR2004c-19	CAUCUAUUUUGGAACGAAGGG	CATCTATTTTGGAACGAAGGG	AAGATGTACTCCCTCCGTTCGAAAATAGATGACCCAACTTTGTACTAACTTTATTATAAAGTTGGGTCATCTATTTTGGAACGAAGGGAGTATGTACC
264	Ta-miR2004c-2	CAUCUAUUUUGGAACGAAGGG	CATCTATTTTGGAACGAAGGG	CTAAGGTACTCCCTCCGTTCCGAAATAGATGACTAAACTTTGTACTAACTTTATACTAAAACTAGTACAAAGTTGAGTCATCTATTTTGGAACGAAGGGAGTAGGAGTT
265	Ta-miR2004c-3	CAUCUAUUUUGGAACGAAGGG	CATCTATTTTGGAACGAAGGG	TGAATATACTCCCTCCGTTCCAAAATAGATGTCTCAACTTTGTACTAGGTCATCTATTTTGGAACGAAGGGAGTATGTGTC
266	Ta-miR2004c-4	CAUCUAUUUUGGAACGAAGGG	CATCTATTTTGGAACGAAGGG	GTCATCTACTCCCTCCGTTCCGAAATAGATGACTAAACTTTGTACTAACTTTAGTACAAAGTTGGGTCATCTATTTTGGAACGAAGGGAGTAACTATT
267	Ta-miR2004c-5	CAUCUAUUUUGGAACGAAGGG	CATCTATTTTGGAACGAAGGG	AGTTCCTACTCCCTTCGTTCCAAAATAGATGACCCAACTTTATACTAACTTAGTACAAAGTTGGGTCATCTATTTTGGAACGAAGGGAGTACCTATT
268	Ta-miR2004c-6	CAUCUAUUUUGGAACGAAGGG	CATCTATTTTGGAACGAAGGG	AATAGGTACTCCCTTCGTTCCAAAATAGATGACCCAACTTTGTACTAAGTTAGTATAAAGTTGGGTCATCTATTTTGGAACGAAGGGAGTAGGAACT
269	Ta-miR2004c-7	CAUCUAUUUUGGAACGAAGGG	CATCTATTTTGGAACGAAGGG	TTGATCTACTCCCTCCGTTCCAACATAGATGACCCAACTTTGTACTAAAGTTAGTATGAAGTTGAGTCATCTATTTTGGAACGAAGGGAGTACAACAT
270	Ta-miR2004c-8	CAUCUAUUUUGGAACGAAGGG	CATCTATTTTGGAACGAAGGG	AAATATTACTCCCTCCGTTCCAAAATAGAAGACCCAACTTTGTACCAAATTTAGTACAAAATTAGTACAAAGTTGGGTCATCTATTTTGGAACGAAGGGAGTAGAATGG
271	Ta-miR2004c-9	CAUCUAUUUUGGAACGAAGGG	CATCTATTTTGGAACGAAGGG	GATTTATACTCTCTCTGTTTCAAAATAGATGACCCAACTTTGTACAAAGTTAGTATAAAATTGAGTCATCTATTTTGGAACGAAGGGAGTATTTAGG
272	Ta-miR2062b-1	UGGAUCAUCUAUUUUGGAACGGAG	TGGATCATCTATTTTGGAACGGAG	GCCTCGCTTCTACTCCCTCCGTTTCAAAATAGATGACTCAACTTTGTACTAACGTTGGTATAAAATTGGATCATCTATTTTGGAACGGAGAGGTTCGAGG
273	Ta-miR2062b-2	UGGAUCAUCUAUUUUGGAACGGAG	TGGATCATCTATTTTGGAACGGAG	CTCATACTCCCTCTGTTCCAAAATAGATGACTCAACTTTGTACTAACTTTAGTACAAAGTTGGATCATCTATTTTGGAACGGAGGGAGTATTTG
274	Ta-miR2062b-3	UGGAUCAUCUAUUUUGGAACGGAG	TGGATCATCTATTTTGGAACGGAG	GAATATACTCCCTCCGTTTCAAAATAGATGACTCAACTTTGTACTAACTTTAGTACAAAGTTGGATCATCTATTTTGGAACGGAGGGAGTATATT
275	Ta-miR2062b-4	UGGAUCAUCUAUUUUGGAACGGAG	TGGATCATCTATTTTGGAACGGAG	TGTGTACTCCCTCCATTCCAAAATAGATGACCCAACTTTGTACTAACTTTAGTACAAAGTTAATATAAAGTTGGATCATCTATTTTGGAACGGAGGGAGTACTTC
276	Ta-miR2062b-5	UGGAUCAUCUAUUUUGGAACGGAG	TGGATCATCTATTTTGGAACGGAG	GGTGTACTCCCTCTGTTCCAAAATAGATGACCCAACTTTATACTAACTTTAGTACAAAGTTGGATCATCTATTTTGGAACGGAGGGAGTATGAT
277	tae-lmiR4033a-1	AGAGCUAGGCGCUGCACUGUAUAG	AGAGCTAGGCGCTGCACTGTATAG	GCAGAGCCTAAGAGCTAGGCGCTGCACTGTATAGTGTGGCGCCTAGCTCTCAGGCACTGCACTAGTGGTTGCACTATAAAATGAAGCAACCACTAGTGGTTGCACTATAAAATGAAGCAACCACTAGTGCAACGCCTAGAAGCTAGGCACTACACTGTATAGTGTGGCGCCTAGCTCTCAGGCGCTGCA
278	tae-lmiR4033a-2	AGAGCUAGGCGCUGCACUGUAUAG	AGAGCTAGGCGCTGCACTGTATAG	GCAGAGCCTAAGAGCTAGGCGCTGCACTGTATAGTGTGGCGCCTAGCTCTCAGGCGCTCCACTAGTGGTTGCGCTACAAAATGAAGCAACCACTAGTGCAACGCCTAGAAGCTAGGCGCTACACTGTATAGTGTGGCGCCTAGCTCTCAG
279	tae-lmiR4033a-3	AGAGCUAGGCGCUGCACUGUAUAG	AGAGCTAGGCGCTGCACTGTATAG	GCAGAGCCTAAGAGCTAGGCGCTGCACTGTATAGTGTGGCGCCTAGCTCTCAGGCGCTGCACTAGTGGTTGCACTACAAAATAGTGCAACGCCTAGAAGCTAGGCGCTACACTGTATAGTGTGGCGCCTAGCTCTCAGGCGCTGCA
280	tae-lmiR4033a-4	AGAGCUAGGCGCUGCACUGUAUAG	AGAGCTAGGCGCTGCACTGTATAG	GCAGAGCCTAAGAGCTAGGCGCTGCACTGTATAGTGGGGCGCCTAGCTCTCAAGCGCTGCACTAGTGGTTGCACTACAAAATGAAGCAACCACCCTAGAAGCTAGGCGCGGCAATGTATAGTGTGGCGCCTAGCTCTCAGGCGCTGCA
281	tae-miR1436b-1	UGUAUUAUGGGACGGAGGGAG	TGTATTATGGGACGGAGGGAG	TTTTATACTACTCCCCCCGTCCCATAATATAAGAGCGTTTTTTACACTAATGTAGTGTCAAAACGCTCTTGTATTATGGGACGGAGGGAGTAGATCTGTA
282	tae-miR1436b-2	UGUAUUAUGGGACGGAGGGAG	TGTATTATGGGACGGAGGGAG	GGTGGAACTGCTATATACTCCCCCCGTCCCATAATATAAGAGTGTTTTTGACACTACACTAGCTAGTGTCAAAAACGCTCTTGTATTATGGGACGGAGGGAGTAGTTTTGTA
283	tae-miR3064c-1	CUCCGUUCCAAAAUAGAUUAC	CTCCGTTCCAAAATAGATTAC	TATATACTCCCTCCGTTCCAAAATAGATTACCCAACTTTATACTAACTTAGTACAAAGTTGGGTAATCTATTTTGGAACGGAGGGAGTACGTGC
284	tae-miR3064c-2	CUCCGUUCCAAAAUAGAUUAC	CTCCGTTCCAAAATAGATTAC	AGCACGTACTCCCTCCGTTCCAAAATAGATTACCCAACTTTGTACTAAGTTAGTATAAAGTTGGGTAATCTATTTTGGAACGGAGGGAGTATATACG
285	tae-miR3064c-3	CUCCGUUCCAAAAUAGAUUAC	CTCCGTTCCAAAATAGATTAC	GTTTTACTCCCTCCGTTCCAAAATAGATTACCCAACTTTGTACTAACTTTGTACTAAAGTTAGTACAAAGTTGAGTCATTTATTTTGGAACGGAGGGAGTAAAAG
286	tae-miR3064c-4	CUCCGUUCCAAAAUAGAUUAC	CTCCGTTCCAAAATAGATTAC	TATATACCCCCTCCGTTCCAAAATAGATTACCCAACTTTGCACTAATTTTGAAGTTAGTGCAAAGTTGGGTAATCTATTTTGGAACGGAGGGAGTATATAT
287	tae-miR3064c-5	CUCCGUUCCAAAAUAGAUUAC	CTCCGTTCCAAAATAGATTAC	TATATACTCCCTCCGTTCCAAAATAGATTACCCAACTTTGCACTAACTTCAAAATTAGTGCAAAGTTGGGTAATCTATTTTGGAACGGAGGGGGTATATAG
288	tae-lmiR4005b-1	AAAUUACUCGUCGUAGAAAUGGAU	AAATTACTCGTCGTAGAAATGGAT	CCTCCGTTCCAAATTACTCGTCGTAGAAATGGATGTGTCTAGAACTAAAATACATCTAGATACATCCATACCTGCGACAAGTAATTCGGAATGGAGGG
289	tae-lmiR4005b-2	AAAUUACUCGUCGUAGAAAUGGAU	AAATTACTCGTCGTAGAAATGGAT	CCTCCATTCCAAATTACTCGTCGTAGAAATGGATGTATCCAGAACTAAAATACATCTAGATACATCCATACCTGCGACAAGTAATTCGGAACGGAGGG
290	tae-lmiR4005b-3	AAAUUACUCGUCGUAGAAAUGGAU	AAATTACTCGTCGTAGAAATGGAT	CCTCCGTTCCAAATTACTCGTCGTAGAAATGGATGTATCTAGAACTAAAATACATCTAGATACATCCATACCTGCGACAAGTAATTCGGAACGGAGT
291	tae-lmiR4005b-4	AAAUUACUCGUCGUAGAAAUGGAU	AAATTACTCGTCGTAGAAATGGAT	CCTCCGTTCCAAATTACTCGTCGTAGAAATGGATGTATCTAGAACTAAAATACATCTAGATACATCCATACCTGCGACAAGTAATTCGGAACGGACGGA
292	tae-lmiR4005b-5	AAAUUACUCGUCGUAGAAAUGGAU	AAATTACTCGTCGTAGAAATGGAT	CCTCTATTCCAAATTACTCGTCGTAGAAATGGATGTATCTAGAACTAAAATACATTAGGTACATCCATACCTGCGACAAGTAATTCGGAACGGAGGG
293	tae-lmiR4009a-1	AACGACCUAGGUACACAUGCAAGA	AACGACCTAGGTACACATGCAAGA	CAGTTTAAGGCTTGCACGTGTATCTAGGTCGTCAATGTAACTTATATAAAATAAATTGTTTAACATAAAAATATATCATTAAAAGATAGAATATTTGAAGTTTGTAATGATATATTTTTCGTAATGTATGCCTCTTATTAAGTTGGTCAAATTAACGACCTAGGTACACATGCAAGACTTGTAAACT
294	tae-lmiR4009a-2	AACGACCUAGGUACACAUGCAAGA	AACGACCTAGGTACACATGCAAGA	AGTTTACAAGGCTTGCACGTGTATCTAGGTCGTCAATGTAACTTATATAAAATAAATTGTTTAAAATAAAAAATACTCTTAATATTTGAAGTTTGTAATGATTTTTTGTAATGTATGTCTGTTATTAAGTTGGTCAAATTAACGACCTAGGTACACATGCAAGACTTGTAAACA
295	tae-lmiR4009a-3	AACGACCUAGGUACACAUGCAAGA	AACGACCTAGGTACACATGCAAGA	TAGTTTACAAGGCTTGCACGTGTATCTAGGTCGTCAATGTAACTTATATAAAATAAATTGTTTAACAAAAAAATATCATTAAAAATAGAATATTTGAAGTTTGTAATGATATATTTTTTGTAATGTATGCCTCTTATTAAGTTCATCAAATTAACGACCTAGGTACACATGCAAGACTTGTAAACT
296	tae-lmiR4009a-4	AACGACCUAGGUACACAUGCAAGA	AACGACCTAGGTACACATGCAAGA	TCTTTATAACATTTGCACGTGTATCTAGGTCGTCAATGTAACTTATATAAATAAATTGTTTAACATAAAAAATATATCATTAAAAATGGAATCTTTGAAGTTTGTAATGATATATTTTCATAATGTATGCTTGTTATTAAGTTGGTCAAATTAACGACCTAGGTACACATGCAAGACTTGTAAACT
297	tae-lmiR4009a-5	AACGACCUAGGUACACAUGCAAGA	AACGACCTAGGTACACATGCAAGA	CAGTTTACAAGGCTTGCACGTGTATCTAGGTCGTCAATATAACTTATATAAAATAAATTGTTTAACATAAAAAAATATCATAAAAAAAAATATTTGAAGTTTGTAATGATATATTTTTCGTAATGTATGCCTCTTATTAAGTTGGTCAAATTAACGACCTAGGTACACATGCAAGACTTGTAAACT
298	tae-lmiR4009a-6	AACGACCUAGGUACACAUGCAAGA	AACGACCTAGGTACACATGCAAGA	CAGTTTACAAGGCTTGCACGTGTATCTAGGTCGTCAATGTAACTTATATAAAATAAATTGTTTAACATAAAAAAATAACATTAAAAAACAGAATATTTGAAGTTTGTAATGATATATTTTTCGTAATGTATGCCTCTTATTAAGTTGGTCAAATTAACGACCTAGGTACACATGCAAGACTTCTAAACT
299	tae-lmiR4029e-1	AGAAGUACACUUAUUCGCGGACGG	AGAAGTACACTTATTCGCGGACGG	CATACTCCATCCGTCCGTGAATAAGTGTACATCTAGCTTTTGTCCTAAGTCAAAGTTTTGAAACTTTGACCAACTTTATAGAAAAAAGTAGCAGCATTTATGACACTAAATTAGCATCACTAGACTCGTTTTGAAATGCATTTTCAGAATATACCAATTTGATGTCATATGTACTACTACTCTTTTCTAAAAAGTTGGTCAAAATTATAAAACTTTGACTTAAGACAAATAGTAGAAGTACACTTATTCGCGGACGGAGGGAGTAGG
300	tae-lmiR4029e-2	AGAAGUACACUUAUUCGCGGACGG	AGAAGTACACTTATTCGCGGACGG	ACTACTCCCTCCGTCCGTGAATAAGTGTACATCTAGTTTTTGGTTTAAGTCAAAGTTTTAAAACTTTGACCAAATTTATTGAAAAAAGTAACATTATTTATGGCACTAAATTAGTATCACTAGATTCGTTTTGAAATGTACTTTCATAATATGTCAATTTTATTTCATATATGCTACTACTTTTTCTATAAAGTTGGTCAAAATTTTGAAAGTTTGACTTAGGAGATAAGGTAGAAGTACACTTATTCGCGGACGGAGGGAGTAGC
301	tae-lmiR4029e-3	AGAAGUACACUUAUUCGCGGACGG	AGAAGTACACTTATTCGCGGACGG	CTTACTCTCTCTGTCCGCGAATAAGTGTACATCTAGCTTTTTTTTTCTAAGTCAAAGTATTAAAATTTTGATCAATTTTATAGAAAAAAGTAGCAGCATTTATGACACTAAAATAATATCACTAACTTTGTTTTAAAATGTACTTTCATAATATACCAATTTGATATCATATATGTCACTACTATTTTCTATAAAGTTGGTCAAAATTTCAAAACTTTGACTTGGAACAAAACGTAGAAGTACACTTATTCGCGGACGGAGGGAGTAGA
302	tae-lmiR4029e-4	AGAAGUACACUUAUUCGCGGACGG	AGAAGTACACTTATTCGCGGACGG	CACACTCCCTCCGTCCGTGAATAAGTGTACATCTAGCTTTTGTCTTAAGTCAAAGTTTTAAAATTTTGACCAACTTTATAGACAAAAAAGCAGCATTTATGGCACTAAATTAGTATCACTAGATTCGAGTTGAAATGTGCTTTCATGATATATCAATTTGATGTCATATATGCTACCAGTGCTTTCTATAAACTTGATCAAAATTTTAAAACTTCGACTTAAGACAAAAGGTAGAAGTACACTTATTCGCGGACGGAGGGAGTAGT
303	tae-lmiR4029e-5	AGAAGUACACUUAUUCGCGGACGG	AGAAGTACACTTATTCGCGGACGG	TGTACTCCCTCCGTCCGCGAATAAGTGTACATCTAGCTTTTGTTCTAACTCAAAGTTTTGAAACTTTGACCAACTTTATAGGTAAAAGTAGCACCATTTATGACACAAAATTAGTATCACTAGATTCTTTTTGAAATGTATTTTCATAATATACCAATTTGATGTCATATAAACCTACTACTCTTTTCTAACAAGTTGGTCAAAATTATAAAATTTTGACTTAGTAAAAATGGTAGAAGTACACTTATTCGCGGACGGAGGGAGTAGA
304	tae-lmiR4029e-6	AGAAGUACACUUAUUCGCGGACGG	AGAAGTACACTTATTCGCGGACGG	ACTACTCCCTCCGTCTCTGAATAAGTGTACATCTATCTTTTGTCCTAAGTCAAAATTTTCAAATTTTGACCAACTTTATAGAAAAAAATAATGACATATATGACATCAAATTGGTATATATTATGAAAGTACATTTCGAAACGGATCTAGTGATACTAATTTAATGCCATAAATGTTGTTACTTTTTCCTATAAAGTTAATCAAAAATTTAAAACTTTGACTTAGGACAAAAGTTAGAAGTACACTTATTCGCGGACGGAGGGAGTATA
305	tae-lmiR4029e-7	AGAAGUACACUUAUUCGCGGACGG	AGAAGTACACTTATTCGCGGACGG	GTTACTCCCTCCGTCCGCGAATAAGTGTACATCTAGCCTTTGTCTTAAGTAAAAGTTTTAAAACTTTGACCGACTTTATAGAAAAAAGTACCAGCATTTATGGCACTAAATTAGTATCACTAGATTCGTTTTGAAATGTAGTTTCATAATATACCAATTTGATGTCATATATGTTACTACTCTTTTCTATAAAGTTGGTCAAAATTTTAGAACTTTGACTTAGACCAAAACATAGAAGTACACTTATTCGCGGACGGAGGGAGTAAG
306	tae-lmiR4029e-8	AGAAGUACACUUAUUCGCGGACGG	AGAAGTACACTTATTCGCGGACGG	TGTACTCCCTCCGTCCGCGAATAAGTGTACATCTAGCTTTTGTCTTAAGCCAAAGTTTTAAATTTGACCAACTTTATAGGAAAATGTAGAAACATTTACGACACTAAATTAGTATCACTAGATTCATTTTGAAATGTACTTTCATAATATATCAATTTTGATGTCATATATGCTACTACTTTTTTCTATAAAGTTGGTCAAAATTATAAAACTTTGACTTAGAACATAAGGTAGAAGTACACTTATTCGCGGACGGAGGGAGTAGT
307	tae-lmiR4029e-9	AGAAGUACACUUAUUCGCGGACGG	AGAAGTACACTTATTCGCGGACGG	CATACTCCCTCCGTCCGTGAATAAGTGTACATCTAACTTTTGTACTAAGTCAAAGTTTTAAAACTCTGATCAACTTTATAGAAAAAAGTAGCAGCATTTATGGCACTAAATTAGTATCACTAGATTCGTTTTGAAATGTGTTTTCATAATATATCAATTTGGTGTCATATATATTACTACTCTTTTTTTAAAAGTTGGTCAAAACTATAAAACTTTGACTTAGGACAAATGGTAGAAGTACACTTATTCGCGGACGGAGGGAGTAGT
308	tae-lmiR4052a-1	AGGAUCCUCUGCAGUACUGUACGG	AGGATCCTCTGCAGTACTGTACGG	ACTACGGGTTAGGATCCTCTGCAGTACTGTACGGTGCTGTACAGTCACTGCCATGTGGGACCTGACCCCACATGTCATTGACACTACAGCACCATACGGTACTGCAGAGGATCTCAACCCGAGTA
309	tae-lmiR4052a-10	AGGAUCCUCUGCAGUACUGUACGG	AGGATCCTCTGCAGTACTGTACGG	TACATGGGTTAGGATCCTCTGCAGTACTGTACGGTGTTGTACAGTCACTGCCATGTGGGACCTGGCCCCACATGTCATTCACACTACAGCACCATACGGTATTGCAGAGGATCTCAACCCTCCTA
310	tae-lmiR4052a-11	AGGAUCCUCUGCAGUACUGUACGG	AGGATCCTCTGCAGTACTGTACGG	ATTGAGGGTTAGGATCCTCTGCAGTACTGTACGGTGTTGTACAGTCACTACCATATGGGACCTGACCCCCACGTGTCATCCACACTACAGCACCATACGATACTGCAGAGGATCTCAACCCCCTTG
311	tae-lmiR4052a-12	AGGAUCCUCUGCAGUACUGUACGG	AGGATCCTCTGCAGTACTGTACGG	AGGTGGGGTTAGGATCCTCTGCAGTACTGTACGGTGATGTACAGTCACTGCCATGTGGGACCTGACCCCATATGTCATTGACACTACAGCACCATACGGTACTGCAGAGGATCTCAACCCAGGGAGGTGGGGTGCGCTGCCG
312	tae-lmiR4052a-13	AGGAUCCUCUGCAGUACUGUACGG	AGGATCCTCTGCAGTACTGTACGG	GTGGTGGGTTAGGATCCTCTGCAGTACTGTACGGTGCTGTACAGTCACTGCCATGTGGGACCTGACCCCACATGTCATTGACACTACAGCACCATACGGTACTGCAGAGGATCTCAACCCGTCTG
313	tae-lmiR4052a-14	AGGAUCCUCUGCAGUACUGUACGG	AGGATCCTCTGCAGTACTGTACGG	AAGGGGGGTTAGGATCCTCTGCAGTACTGTACGGTGCTGTACAGTCACTGCCATGTGGGACCTGACCCCACATGTCATTGACACTACAGCACCATACGGTACTGCAGAGGATCTCAACCCGCTCAA
314	tae-lmiR4052a-15	AGGAUCCUCUGCAGUACUGUACGG	AGGATCCTCTGCAGTACTGTACGG	CCCTCGGGTTAGGATCCTCTGCAGTACTGTACGGTGCTGTACAGTCACTGCCATGTGGGACCTGGCCCCACATGTCATCGACACTACAACACCATACGGTACTGCAGAGGATCTCAACCTGCTCCCTCCCCTAGTTAGGA
315	tae-lmiR4052a-16	AGGAUCCUCUGCAGUACUGUACGG	AGGATCCTCTGCAGTACTGTACGG	TAACTGGGTTAGGATCCTCTGCAGTACTGTACGGTGCTGTACAGTCACTATCATGTGGGACCGGGCCCCATATGTCATCGACACTACAGCACCATACGATACTGCAGAGGATCTCAACCCGGAGT
316	tae-lmiR4052a-17	AGGAUCCUCUGCAGUACUGUACGG	AGGATCCTCTGCAGTACTGTACGG	GGTTTGGGTCAGGATCCTCTGCAGTACTGTACGGTGCTGTAGGGTCACTGCCATGTGGACCCGGCCCCACATGTCATCCGCACTACAGCACCGTACGTTACAGCAGAGGATCTCAACCCAGTTTGCCT
317	tae-lmiR4052a-18	AGGAUCCUCUGCAGUACUGUACGG	AGGATCCTCTGCAGTACTGTACGG	CCGGGGGGTTAGGATCCTCTGCAGTACTGTACGGTGTTGTACAGTCACTGCCATGTGGGACCTGGCCCCACATGTCACCCACACTACAACACCATACGGTATTGCAGAGGATCTCAACCCCCGCCCGGG
318	tae-lmiR4052a-19	AGGAUCCUCUGCAGUACUGUACGG	AGGATCCTCTGCAGTACTGTACGG	ATTGGGGGTTAGGATCCTCTGCAGTACTGTACGGTGCTGTACAGTCACTGCCATGTGGGACCTGGCTCCACATGTCATCGACACTACAGCACCATACGGTACTGCAGAGGATCTCAACCCACAAA
319	tae-lmiR4052a-2	AGGAUCCUCUGCAGUACUGUACGG	AGGATCCTCTGCAGTACTGTACGG	GGTGGGCGTCAGGATCCTCTGCAGTACTGTACGGTGCTGTAGTGTCACTGCCATGTGGACCCGGCCCCACATGTCATCCGCACTACAGCACCGTGTATTACAGCAGAGGATCTCAACCCCTGTGGTGGATAACCA
320	tae-lmiR4052a-20	AGGAUCCUCUGCAGUACUGUACGG	AGGATCCTCTGCAGTACTGTACGG	GGGACGGGTTAGGATCCTCTGCAGTACTGTACGGTGCTGTACAGTCACTGTCATGTGGGACCTGGCCCCACATGTCATCGACACTACAACACCATACGGTACTGCAGAGGATCTCAACTCGATTG
321	tae-lmiR4052a-21	AGGAUCCUCUGCAGUACUGUACGG	AGGATCCTCTGCAGTACTGTACGG	CAAACGGGTTAGGATCCTCTGCAGTACTGTACGGTGCTGTACAGTCACTGCCATGTGGGACCTGACCCCACATGTCATTGACACTACAGCACCATACGATACTGCAGAGGATCTCAACCCCAACC
322	tae-lmiR4052a-22	AGGAUCCUCUGCAGUACUGUACGG	AGGATCCTCTGCAGTACTGTACGG	ACCCTGGGTTAGGATCCTCTGCAGTACTGTACGGTGCTGTACAGTCACTGCCATGTGGGACCTGACCCCACATGTCATTGACACTACAACACCATACGGTACTGCAGAGGATCTCAACCCCTGTACCCTTGGGTT
323	tae-lmiR4052a-23	AGGAUCCUCUGCAGUACUGUACGG	AGGATCCTCTGCAGTACTGTACGG	AAAATGGGTTAGGATCCTCTGCAGTACTGTACGGTGCTGTACAGTCACTGCCACGTGGGACCTGACCCCGCATGTCATTGACACTACAGCACCATACGGTACTGCAGAGGATCTCAACCCAGCAA
324	tae-lmiR4052a-3	AGGAUCCUCUGCAGUACUGUACGG	AGGATCCTCTGCAGTACTGTACGG	GGGCGGGGTTAGGATCCTCTGCAGTACTGTACGGTGCTGTACAGTTACTGCCATGTGGGACCTGGCCCCACATGTCATCGACACTACAGCACCATACGATACTGCAGAGGATCTCAACCCGCCTG
325	tae-lmiR4052a-4	AGGAUCCUCUGCAGUACUGUACGG	AGGATCCTCTGCAGTACTGTACGG	CAACCGGGTTAGGATCCTCTGCAGTACTGTACGGTGTTGTACAGTCACTGTCATGTGGGATCTGGCCCCACATGTCATCCACACTACAGCACCATACGATACTGTAGAGGATCTCAACCCTAGGC
326	tae-lmiR4052a-5	AGGAUCCUCUGCAGUACUGUACGG	AGGATCCTCTGCAGTACTGTACGG	TTCACGGGTTAGGATCCTCTGCAGTACTGTACGGTGCTGTACAGTCACTGCTATGTGGGACCTGACCCCACATGTCATTGACACTACAGCACCATACGGTACTGCAGAGGATCTCAACCCCTATT
327	tae-lmiR4052a-6	AGGAUCCUCUGCAGUACUGUACGG	AGGATCCTCTGCAGTACTGTACGG	TAAGGGGGTTAGGATCCTCTGCAGTACTGTACGGTGCTGTACAGTCACTGCCATGTGGGACCTGGCCCCACATGTCATCCACACTACAGCACCATACGGTACTGCAGAGGATCTCAACCCGTTGT
328	tae-lmiR4052a-7	AGGAUCCUCUGCAGUACUGUACGG	AGGATCCTCTGCAGTACTGTACGG	ATAGAGGGTTAGGATCCTCTGCAGTACTGTACGGTGTTGTACAGTCGCTGTCATGTAGGATCTGGCCCCACATGTCATCGACACTACAGCACCATACGGTACTGCAGAGGATCTCAACCCCTATA
329	tae-lmiR4052a-8	AGGAUCCUCUGCAGUACUGUACGG	AGGATCCTCTGCAGTACTGTACGG	GCGTTGGGTTAGGATCCTCTGCAGTACTGTACGGTGCTGTACAGTCACTGCCATGTGGGACCTGACCCCACATGTCATTGACACTACAGCACCATACGGTACTGCAGAGGATCTCAACCCGTGGGCG
330	tae-lmiR4052a-9	AGGAUCCUCUGCAGUACUGUACGG	AGGATCCTCTGCAGTACTGTACGG	ACCACGGGTTAGGATCCTCTGCAGTACTGTACGGTGCTGTACAGTCACTGTCATGTGGGATCTGGCCCCACATGTCATCGACACTACAACATCATACGGTACTGCACAGGATCTCAACCCCCCAACCACGGGTA
331	tae-miR1137b-1	AGAUGACUCAACUUUGUAUUAACU	AGATGACTCAACTTTGTATTAACT	GTTTCAAAATAGATGACTCAACTTTGTATTAACTTTAGTACAAAATTGGGTCAGTTAGTACAAAGCTGGGTCATCTATTTTCAAACG
332	tae-miR1137b-2	AGAUGACUCAACUUUGUAUUAACU	AGATGACTCAACTTTGTATTAACT	GTTCCAAAATAGATGACTCAACTTTGTATTAACTTTAGTATAAAGTTAGTATAAAGTTGAGTTATCTATTTTGAAACG
333	tae-miR1137b-3	AGAUGACUCAACUUUGUAUUAACU	AGATGACTCAACTTTGTATTAACT	GTTCCAAAATAGATGACTCAACTTTGTATTAACTTTAGTACAAAGTTAGTACAAAATTGGGTCATCTATTTTGGAACG
334	tae-miR1137b-4	AGAUGACUCAACUUUGUAUUAACU	AGATGACTCAACTTTGTATTAACT	GTTCCAAAATAGATGACTCAACTTTGTATTAACTTTAGTACAAAGTTAGTATAAAATTGGGTCATCTATTTTGAAACGGAGCG
335	tae-miR1137b-5	AGAUGACUCAACUUUGUAUUAACU	AGATGACTCAACTTTGTATTAACT	GTCCCAAAATAGATGACTCAACTTTGTATTAACTTTAGTACAAAGTTAGTATAAAATTGGGTCATCTATTTCGGAACG
336	tae-miR1137b-6	AGAUGACUCAACUUUGUAUUAACU	AGATGACTCAACTTTGTATTAACT	GTTCCAAGATAGATGACTCAACTTTGTATTAACTTTAGTACAAAGTTAATACAAAGTTGGGTCATCTATTTTGGAACG
337	tae-miR3022a-1	ACGGCAUAGAGGCACUGCAAA	ACGGCATAGAGGCACTGCAAA	GTTAACGAAACCACGGCATAGAGGCACTGCAAACATCCGAGATGAGCAAACTAAGCTTGTCCGTAGTTTGCAGTCCTCGATGTCGTAGTTTTGTTTTT
338	tae-miR3022a-2	ACGGCAUAGAGGCACUGCAAA	ACGGCATAGAGGCACTGCAAA	GTTAACGAAACCACGGCATAGAGGCACTGCAAACATCCGAGATGAGCAAAATTAAGCTTGTCCCAAGTTTGCAGTCCTCGATGTCGTAGTTTTGTTTTT
339	tae-miR3022a-3	ACGGCAUAGAGGCACUGCAAA	ACGGCATAGAGGCACTGCAAA	TAACGAAACCACGGCATAGAGGCACTGCAAACATCCGAGATGAGCAAACTAAGCTTGTCCCAAGTTTGCAGTCCTCGATGTCGTAGTTTTGTTT
340	TamiR519b-1	UGACAAGUAAUUCGGAACGGA	TGACAAGTAATTCGGAACGGA	GGGTATTATACTCCCTCTGTTCCAAATTAGTCGTCGCAGTAACGAATGTATCTAAAAATAAGATACATCTAGATACATCTATACTTATGACAAGTAATTCGGAACGGAAGTATATACT
341	TamiR519b-2	UGACAAGUAAUUCGGAACGGA	TGACAAGTAATTCGGAACGGA	CAGTACTCCCTCCGTTCCAAATTACTCGTCGTTGAAATGGATGTATCTAGAACTAAAATACATCTAGATACATCCATACGTGTGACAAGTAATTCGGAACGGAGGGAGTAGTA
342	TamiR519b-3	UGACAAGUAAUUCGGAACGGA	TGACAAGTAATTCGGAACGGA	ATATACTCCCTCTGTTCCAAATTACTCGTCGCAGAAATGGATGTATCTAGAACTAAAATACATCTTGATACATCCATACCTGTGACAAGTAATTCGGAACGGAGGGAGTACGT
343	tae-lmiR4027a-1	ACUGUGCCUUCUAAACUGUGACGG	ACTGTGCCTTCTAAACTGTGACGG	CGCAAATTTAACTGTGCCTTCTAAACTGTGACGGGGGAAGTACTTTTGATAGGATTCTGAGGGTTAATTAACCTTAAGTGGCCTCTAGATTCACGTTGCATAATGTTAACCATGCTGCAATAGTACTTCCTCCGTCACAGTTTAGAAGGCACAGTTAAATTTGCA
344	tae-lmiR4035a-1	AGAUAAGGUAGUAAUAAUGGCAUA	AGATAAGGTAGTAATAATGGCATA	GTGATTAATTAGATAAGGTAGTAATAATGGCATATGACTTTAACTAAAGTCAACTGACATTATTACTATCTTATTTTTTAATATCAG
345	tae-lmiR4113a-1	GUGAGACCCGCUCUGAUGGAUGAC	GTGAGACCCGCTCTGATGGATGAC	CGGTTAGCAGGTGAGACCCGCTCTGATGGATGACACGTGGCATTCACAAATCACAAATCATCTAACTCCCCTCCTGATTTCAAGTGGGGGTGGGGTAGATGCTTTGTGATTTGTGAATGCCACGTGTCATTCATCAGGATGGGTCTCGCGTGAGACCT
346	tae-miR2020b-1	AUAGCAUCAUCCAUCCUACCC	ATAGCATCATCCATCCTACCC	GAATTTGCCCATAGCATCATCCATCCTACCCTTCAATGGCGGCTGCTGCTGCCCCACGGTGGGTAGGATGGCCGGTGCAATGGATAGCTTCA
347	tae-miR2020b-2	AUAGCAUCAUCCAUCCUACCC	ATAGCATCATCCATCCTACCC	GAACTTGTCCATAGCATCATCCATCCTACCCTACCCTTCAACGGCGGCCGCTGATGCCCCACGGCGGGTAGGATGGCTGGTGCTATTGTTAGCTTCAACCCGATGGTTAGGAAGTCGCTTTTATCGTTGCCGCCGTCCAAATCAAGGCGCGCAGAAGCAGGGAGCCAATCCTCCGGTTGAATTTGTCCATAGCATCAGCCAGTCCTCTGCTTTTCTGCACGATGGGTACTGCGATGGCTGGTGCTATGGATAAATTCA
348	tae-miR2020b-3	AUAGCAUCAUCCAUCCUACCC	ATAGCATCATCCATCCTACCC	GAACTTGTCCATAGCATCATCCATCCTACCCTACCCTTCAACGGCGGCCGCTGGTGCCCCACGGTGGGTAGGATGGCTGGTGCTATGGGTAGCTTCA
349	tae-miR2020b-4	AUAGCAUCAUCCAUCCUACCC	ATAGCATCATCCATCCTACCC	CATAGCATCATCCATCCTACCCTTCAACGGTGGTTGCCGATTCCCCACGTTGGGTAAGATGGCTGATGCTATGG
350	tae-miR3121a-1	UGAAUUUGUCCAUAGCAUCAU	TGAATTTGTCCATAGCATCAT	ATCCTCTGGTTGAATTTGTCCATAGCATCATCCATCTTGCATTCAACTGCATTTTTGCACGATGGGGAAGATGGCTGGTGCTATGGATAATTTCAACCCGATGGGTT
351	Ta-miR2041d-1	UGACAAGUAUUCUCGGACGGA	TGACAAGTATTCTCGGACGGA	TAGTACTCCCTCTGTCCGGAAATACTTGTCATCAAAATGAATGAAAGAAGATGAATCTAGACGTGTTTTAGTTCTAGATACATCCCTTTTTATTCATTTTGGTGACAAGTATTCTCGGACGGAGGGAGTACCT
352	tae-miR3118a-1	UUUGUCUAGAUACGGAUAUAU	TTTGTCTAGATACGGATATAT	CTTTCTTAGATTTGTCTAGATACGGATATATCTAATACGAAAACGTGACTTGATACATCCGTATCTAGACAAATTTAAGACAAGA
353	tae-miR3118a-2	UUUGUCUAGAUACGGAUAUAU	TTTGTCTAGATACGGATATAT	TTGCCTTAGATTTGTCTAGATACGGATATATCTAGATGCGTTTTTGAGTTAGATACATCCGTATCTAGATAAATTCAAGACAAGC
354	tae-miR3118a-3	UUUGUCUAGAUACGGAUAUAU	TTTGTCTAGATACGGATATAT	TCGACTCAGATTTGTCTAGATACGGATATATCTAGACATGTTTTAGTGTTAGATAGATCCGTATCTAGATAAATCCAAGTCAA
355	tae-miR3118a-4	UUUGUCUAGAUACGGAUAUAU	TTTGTCTAGATACGGATATAT	TTGTCTTAGATTTGTCTAGATACGGATATATCAAGTCACATTTTAGTATTAGATACATCCATATCTAGACAAATCTAAGACAAGA
356	tae-miR3118a-5	UUUGUCUAGAUACGGAUAUAU	TTTGTCTAGATACGGATATAT	TAGTCGACTCAGATTTGTCTAGATACGGATATATCTAGACATGTTTTAGTGTTAGATAGATCCGTATCTAGATAAATCCAAGTCAACT
357	tae-miR3118a-6	UUUGUCUAGAUACGGAUAUAU	TTTGTCTAGATACGGATATAT	TTGTCTTAGATTTGTCTAGATACGGATATATCTAGCATTAAAATGAGTCTAGATACATCTGTATCTAGACAAATTCGAGACAAAT
358	tae-lmiR4136b-1	UGAUAGAUGACACGUGGCAUUCAC	TGATAGATGACACGTGGCATTCAC	TGAGACCCGTCCTGATAGATGACACGTGGCATTCACAAATCATAAACATTTAATCTCTCTTTCCTCCAATTTTAAGTGGGGAGTGGGGAGTGCTTTGAAATTTGTGAATGTCACGTGTCATCCATCAGGATGGGTCTCG
359	tae-miR3070a-1	GCCUGCAAAAAUUCGUCGUGA	GCCTGCAAAAATTCGTCGTGA	AGTTCTAAGTGCCTGCAAAAATTCGTCGTGAAATCAAATTCCTAGAAGGCGTGGCAAAAAAAAACAAAAATAGTACTTTGAAAAAGCTACTTTCAAATGCATTTTGAAGCACTGAATTTGTTTTTTTTGCCACGCCTTACAGGAATGTGATTTCATGATGAATTTTTGCAGGCACTTAGAACTT
360	tae-lmiR4047a-1	AGCGUCUCUCCUGUAGAAAUAGGC	AGCGTCTCTCCTGTAGAAATAGGC	GCACCGGTGTTTATTTGTATAGGATAGACGCTTAACTAAGCGTCTCTCCTGTAGAAATAGGCGGTGCTCCAG
361	tae-lmiR4047a-2	AGCGUCUCUCCUGUAGAAAUAGGC	AGCGTCTCTCCTGTAGAAATAGGC	TAAGTACCGGTGCTTATTTGTACAGGATAGACGCTTAACTAAGCGTCTTTCCTGTAGAAATAGGCATTGGTGCTTTAGAAAAATCCGGTTTATTTAGAACGCTTAACTAAGCGTCTCTCCTGTAGAAATAGGCATCGGTGCTT
362	tae-lmiR4090b-1	CUCUGUUCACUUUUAUAAGACGUU	CTCTGTTCACTTTTATAAGACGTT	AACATGTACTCCCTCTGTTCACTTTTATAAGACGTTTTAGGCATTTAAGACAGCACCTAAAACAGCTCAATTTCAGTTGTCTAAAATGACTTACAAAAATGAACAGAGGGAGTAGGTGAA
363	tae-lmiR4090b-2	CUCUGUUCACUUUUAUAAGACGUU	CTCTGTTCACTTTTATAAGACGTT	ACAGTACTCCCTCTGTTCACTTTTATAAGACGTTAAAGACATTTCAGACAATGTGCAAAATAGTTCATTTTAAGTTGTCTGAAACGACTTACAAAAGTGAACAGAGGGAGTATGTC
364	tae-lmiR4090b-3	CUCUGUUCACUUUUAUAAGACGUU	CTCTGTTCACTTTTATAAGACGTT	CTAGTACTCCCTCTGTTCACTTTTATAAGACGTTAAAGACATTTCAGACAAGGTGCAAATTAGCTCATTTTCAATTGTCTGAAACGACTTATAAAAATGAACGGAGGGAGTACAAGA
365	tae-miR160d-1	GCGUGCGAGGAGCCAAGCAUG	GCGTGCGAGGAGCCAAGCATG	CAATGGGATATGCCTGGCTCCCTGTATGCCACTCGCGTAGCTGCCAACTCTCCAAACCCAGCGTTGGCTCTACCGCGGATGGCGTGCGAGGAGCCAAGCATGACCGTCT
366	tae-miR160d-2	GCGUGCGAGGAGCCAAGCAUG	GCGTGCGAGGAGCCAAGCATG	CAATGGGATATGCCTGGCTCCCTGTATGCCACTCGCGTAGCTGCCAACTCCCCAAACCTTGCGTTGGCTCTACCGCGGATGGCGTGCGAGGAGCCAAGCATGACCGTCT
367	tae-miR160d-3	GCGUGCGAGGAGCCAAGCAUG	GCGTGCGAGGAGCCAAGCATG	AAGAGGTGAAAACAATGGGATATGCCTGGCTCCCTGTATGCCACTCGCGTAGCTGCCAACTCTCCAAACCCAGCGTTGGCTCTACCGCGGATGGCGTGCGAGGAGCCAAGCATGACCGTCTCTC
368	tae-miR3035a-1	AGGACUAGGGUUCCUACCGGC	AGGACTAGGGTTCCTACCGGC	ACGGAACAGGTCCGGTAGGATCCCTGGTTCTACCACCTATATCTATATATCTATATCTATATCTATATCTGGTAGGACTAGGGTTCCTACCGGCTCTACTCCTT
369	tae-miR818e-1	AUCUUAUAUUGUGGGACGGAG	ATCTTATATTGTGGGACGGAG	AAAATACTCACTCCGTTCCATAATATAAGATCATTTTTCATGCTATGTTAGCTTGAAAAACGATCTTATATTGTGGGACGGAGGGAGTATGTA
370	tae-miR818e-10	AUCUUAUAUUGUGGGACGGAG	ATCTTATATTGTGGGACGGAG	GGACTACCCCTTCCGTCCCATAATGTAAGATCGTTTTGCAAGCTGTTTTAGCTTGCAAAACGATCTTATATTGTGGGACGGAGGGAGTATGTT
371	tae-miR818e-11	AUCUUAUAUUGUGGGACGGAG	ATCTTATATTGTGGGACGGAG	GTTACTCCCTCCGTCCCACAATATAAGATGGTTTAGCTTGAAAAACCATCTTATATTGTGGGACGGAGGGAGTACATC
372	tae-miR818e-12	AUCUUAUAUUGUGGGACGGAG	ATCTTATATTGTGGGACGGAG	TTTGTACTCCCTCCGTCCCACAATATAAGATCGTTTTTTTAAAGCTAAAATAGCTTGAAAAATGATCTTATATTGTGGGACGGAGGAAGTATATA
373	tae-miR818e-2	AUCUUAUAUUGUGGGACGGAG	ATCTTATATTGTGGGACGGAG	TATCTACTCCCTCCGTCCCACAATATAAGATCGTTTTTCAAGCTATGTTAGTTTGAAAAACGATCTTATACAAGCTATGTTAGTTTGAAAAACGATCTTATATTGTGGGACGGAGGGAGTAATTA
374	tae-miR818e-3	AUCUUAUAUUGUGGGACGGAG	ATCTTATATTGTGGGACGGAG	AGTACACACACCCCCGTCCCACAATATAAGATCGTTAGCTAGCTTGAAAAACGATCTTATATTGTGGGACGGAGGCAGTAGTAT
375	tae-miR818e-4	AUCUUAUAUUGUGGGACGGAG	ATCTTATATTGTGGGACGGAG	TAAATACTCCCTCCGTCCCATAATATAAGATCGTTCAAGCTATGTTAGCTTGAAAAACGATCTTATATTGTGGGACGGAGGGAGTAAATT
376	tae-miR818e-5	AUCUUAUAUUGUGGGACGGAG	ATCTTATATTGTGGGACGGAG	TGTACTCCCTCCGTCCCACAATATAAGATGGTTTTTCAAGCTAAACCATCTTATATTGTGGGACGGAGGGAGTAACAC
377	tae-miR818e-6	AUCUUAUAUUGUGGGACGGAG	ATCTTATATTGTGGGACGGAG	TTTACTAATCCCTCCATCCCATAGTATAAGACGTTTTTGCAAACTAAACATAGCTTGCAAAAACATCTTATATTGTGGGACGGAGGGAGTAGTAA
378	tae-miR818e-7	AUCUUAUAUUGUGGGACGGAG	ATCTTATATTGTGGGACGGAG	GAGGTACTCCCTCTGTCCCATAATATAAGATCGTTTTTCAAGCTAACAAAAAACGATCTTATATTGTGGGACGGAGGGAGTAGTAG
379	tae-miR818e-8	AUCUUAUAUUGUGGGACGGAG	ATCTTATATTGTGGGACGGAG	TAATTACTCCCTCCGTCCCACAATATAAGATCGTTTTTCAAACTAACATAGCTTGTATAAGATCGTTTTTCAAACTAACATAGCTTGAAAAACGATCTTATATTGTGGGACGGAGGGAGTAGATA
380	tae-miR818e-9	AUCUUAUAUUGUGGGACGGAG	ATCTTATATTGTGGGACGGAG	AGTACTCCCTCCGTCCCACAATATAAGATGTTTTTGCAGCTTGCAAAAACATCTTATATTGTGGGACGGAGGGAGTATCTG
381	Ta-miR2004b-1	CAUCUAUUUUGGAACCGAGGG	CATCTATTTTGGAACCGAGGG	TCAAGTACTCCTTCCGTTCCAAAATAGATGACCCAACTTTGTACTAAAGTTAGTACAAAGTTGAGTCATCTATTTTGGAACCGAGGGAGTAGCTTGC
382	Ta-miR2030c-1	UGAUGACAACUAUUUUCGGACGGA	TGATGACAACTATTTTCGGACGGA	TAGTACTCCCTCCGTCCGGAAATACTTGTCATCAAGATGAACAAAAGGTGATGTATCTAGACGCATTTTAGTTCTAGATACAACCCTTTTATCCATTTTGATGACAACTATTTTCGGACGGAGGGAGTACCT
383	Ta-miR2030c-2	UGAUGACAACUAUUUUCGGACGGA	TGATGACAACTATTTTCGGACGGA	CTACTCCCTCCATCCGGAAATACTTGTCATCAAAATGAATAAAGAGAGATGTATCTAGAACGGAAATATGTCTAAATACATCCCCTTTTATCCATTTTGATGACAACTATTTTCGGACGGAGGGAGTAT
384	Ta-miR2030c-3	UGAUGACAACUAUUUUCGGACGGA	TGATGACAACTATTTTCGGACGGA	ATACTCCCTCCATCCGGAAATACTTGTCATCAAAATGAATAAAAGGGGATGTATCTAGATGTATTTTAGTTCTAGATACATCTCCTTTTGTTCATTTTGATGACAACTATTTTCGGACGGAGGGAGTAC
385	tae-lmiR4092b-1	GACAAGUAAUUCGGAACAGAGGGA	GACAAGTAATTCGGAACAGAGGGA	TTTCATCAAAGAGGGAGACACCTCTGCGCTTAGCAGGTACTCCCTCCGTTCTAAATTACTCGTCGCAGAAATGGATGTATCTAGAACTAAAATACATCTAGATACATCCATATTTGCGACAAGTAATTCGGAACAGAGGGAGTATGATGGA
386	tae-miR3132a-1	UGGGCAAGUCACCCUGGCUACC	TGGGCAAGTCACCCTGGCTACC	ACATATTCGATAGCCAAGGATGATTTGCCTGTTAAACTCACCTGGCAGCCAAGCTCTCTGCCACAGAGAATGGCGTACGGCAGTTCCATGGGCAAGTCACCCTGGCTACCCAAGTACC
387	tae-miR3132a-2	UGGGCAAGUCACCCUGGCUACC	TGGGCAAGTCACCCTGGCTACC	GGGAGGTCTTGCATGGGGGCAAGAGGCCATCTTCGATAGCCAAGGATGATTTGTCTGTGAAACTCACCTGGCAGCCAAGCTCTCTGCCACAGAGAACAGGCGTGCAGCAGTTCCATGGGCAAGTCACCCTGGCTACCCAAGTACCCC
388	Ta-miR2041e-1	UGACAAGUAUUUCCGGACGAA	TGACAAGTATTTCCGGACGAA	AAGTACTCCCTCCGGCCGGAAATACTTGTCATCAAAATGGATAAAAAAGGTTGTATTTAGACGTATTTTAGTTCTAGACGCATCTCTTTCTATCCATTTTGATGACAAGTATTTCCGGACGAAGGGAGTAATA
389	Ta-miR2041e-2	UGACAAGUAUUUCCGGACGAA	TGACAAGTATTTCCGGACGAA	TTGATACTCCTTTCATCCGGAAATACTTGTCATCAAAATGGACAAAAAGGGATGAATCTAGAACTAAAATATATCTAGATACACCCCCTTTTGTTCATTTTGATGACAAGTATTTCCGGACGAAGGGAGTACAT
390	tae-lmiR4016a-1	AAUCAUGUAUGUGAUCUAUGGGAC	AATCATGTATGTGATCTATGGGAC	AACTTGATGTTTCATAGATCATATACATGAATTGTTCCACGTTAACTCCGTGAGTTAACATGGGTATAACCAATGAAACCTCGCGAGTTAACATGGAACAATCATGTATGTGATCTATGGGACGCCAAGTATC
391	tae-lmiR4070b-1	AUUGACGAUCUAGGGAUACGCGCA	ATTGACGATCTAGGGATACGCGCA	TTTACAAGTCCTACGCGTATACCTAGATTGCCAATTTTATCATCCTAATATAAACTATATAACACAAAAATTATATCGTTTGAAAATAGAACATCTGAAGTTTATATTAGTATATTTTTTGTAATATATGACTTGTATTAGGTTGCTCAAATTGACGATCTAGGGATACGCGCACGCCCTGTAA
392	tae-lmiR4131a-1	UCUGGCCAACCGCGACUAAAGGAC	TCTGGCCAACCGCGACTAAAGGAC	TACCGGTTGGTCTGGCCAACCGCGACTAAAGGACTAACCTTTAGTCCCGGTTGGTCTGGCCAACCGTGACTAAAGGCCTTCGGGTCAACCTGAGGACCTTTAGTCCCGGTTGGCCAGGCCAACCGAGA
393	tae-miR3029a-1	AGAGCGCACCGCCGUCGAGGG	AGAGCGCACCGCCGTCGAGGG	CGTGGCCATCCTCCTCGCCGGTCGCGCGTTCTCCCTCAGCGGTGAGAGCGCACCGCCGTCGAGGGACTTGGCCGC
394	tae-miR3078b-1	GGUGAGCGCGCCGCCGUCGAA	GGTGAGCGCGCCGCCGTCGAA	CCATTCCCTTCGCCGGCTGCGCGTTCCCGTCTGTGGTGAGCGCGCCGCCGTCGAACGGATCGGCC
395	tae-lmiR4072b-1	CACGACGAGUAAUUUGAAACGGAG	CACGACGAGTAATTTGAAACGGAG	AATACTCCCTCCGTTCCAAATTACTCGTCGTGATTGTAGTTCAAATTTGAATTAAAACCACGACGAGTAATTTGAAACGGAGGGAGTAAT
396	tae-lmiR4001b-1	AAAGAUUCUGGAAGAAGCUGGGUA	AAAGATTCTGGAAGAAGCTGGGTA	CCTACCCAGCTTCTCCCAGAATCTTTGAGCCCCATTTATTTTACAATCCTATCTAGTTAGGGTCTAATTAGATGGGATTGTAAAACAAATGGGGCTTAAAGATTCTGGAAGAAGCTGGGTAGA
397	tae-lmiR4010b-1	AGGACUUAGAUGUGCAAUACUUAG	AGGACTTAGATGTGCAATACTTAG	GATGTGCCATAAGTATTGCACATCTAAGTCCTATATCATATCATTGATCTTACGTTGAGATTCATGTGGATATTTTCTTTTTCCTTTTTTCTTTTCCTCTTTGTGCTTGATTCACTCACTTAGATGTGTAATAACTAGAGCACATCTAGATGTGCCCTAGACACACCCAGAAAGAAAATACCCACACGAATCTCCGTGCAATATCAGTGATATAGGACTTAGATGTGCAATACTTAGGGCACATCT
398	tae-lmiR4010b-2	AGGACUUAGAUGUGCAAUACUUAG	AGGACTTAGATGTGCAATACTTAG	CTAGATGTGCCATAAGTATTGCACATCTAAGTCCTATATCATATCATTGATCTTACGTTGAGATTCATGTGGATATTTTCTTTTTCCTTTTTTCTTTTCCTCTTTGTGCTTGATTCACTCACTTAGATGTGTAATAACTAGAGCACATCTAGATGTGCCCTAGACACACCCAGAAAGAAAATACCCACACGAATCTCCGTGCAATATCAGTGATATAGGACTTAGATGTGCAATACTTAGGGCACATCTA
399	tae-lmiR4063a-1	GUUUUGGAUUUGUCUAGAUACGGA	GTTTTGGATTTGTCTAGATACGGA	CGAATTACTTGTTTTGGATTTGTCTAGATACGGATGTATCTAGACTCATTTTAGTGCTAGATATCTCTGTATCTAGACAAATCCAAGACAAGTAATTCA
400	tae-lmiR4063a-2	GUUUUGGAUUUGUCUAGAUACGGA	GTTTTGGATTTGTCTAGATACGGA	CGAATTACTTGTTTTGGATTTGTCTAGATACGGATGTATCTAGCACTAATCTATATACATCCGTATCTGGACAAATCTAAGACAAGTAATTCGG
401	tae-lmiR4063a-3	GUUUUGGAUUUGUCUAGAUACGGA	GTTTTGGATTTGTCTAGATACGGA	CGAATTACTTGTTTTGGATTTGTCTAGATACGGATGTATCTAGACTCATTTTAGTGCTAGATACCTTCATATCTAGACAAATTCAAGACAAGTAATTCGG
402	tae-lmiR4087a-1	CGGUCUUGAUAGUUAAAUUUACGG	CGGTCTTGATAGTTAAATTTACGG	CCAACTTTGACCATAAATTTAACTAACGAGACCAATTACGATGGGAGAAAAAAATTATATAATTGAAAACTTCTTTCGAATACGAATTCATTGATATAGTTTTTGCTCCCGCCGCAATCGGTCTTGATAGTTAAATTTACGGTCAAAATTGA
403	tae-lmiR4097a-1	GACUUAUAAGUUGGGUCUGUUUGG	GACTTATAAGTTGGGTCTGTTTGG	ACAAAAGGGGGTGACTTATAAGTTTTAAGTTAGGGTGAAGCAACTTATGACTTATAAGTTGGGGTGACTTATAAGTTGGGTCTGTTTGGTAAAATAAGT
404	tae-miR3017b-1	AGCAUCUGAGAAGCUCUCGGCA	AGCATCTGAGAAGCTCTCGGCA	AACTCATTTGAGCATCTGAGAAGCTCTCGGCAAAAAAGACAAAATCAGGGTCTGTAAAAATGTTTACTATTCACGCACTATTTTGACCCTGATTTGTCTTTTTTGCCGAGAGCTACTCAGATGTCCAAATAAGTTG
405	tae-miR3017b-2	AGCAUCUGAGAAGCUCUCGGCA	AGCATCTGAGAAGCTCTCGGCA	AACTCATTTGAGCATCTGAGAAGCTCTCGGCAAAAAAGACAAAATCAGAGTGTGTAAAAATGTTTACTGTTTACGCACTGTTTTGACCCGATTTGTCTTTTTTGCCGAGAGCTACTCAGATGTCCAAATAAGTTG
406	tae-miR3017b-3	AGCAUCUGAGAAGCUCUCGGCA	AGCATCTGAGAAGCTCTCGGCA	AACTCATTTGAGCATCTGAGAAGCTCTCGGCAAAAAAGACAAAATCAGGGTCTGTAAAAATGTATACTGTTCACGCACTATTTAGACCCGATTTGTCTTTTTTGCCGAGAGCTGCTCAGATGTCCAAATGAGTTG
407	tae-miR3069a-1	UUGAACAUCCCAGAGCCACCG	TTGAACATCCCAGAGCCACCG	GGGGAGCCCGGCGGCTCTCTGGTGTTCAAGCAGGAACCTCATGCTACCGGCAGCATGCGGCGCTTGCTTGAACATCCCAGAGCCACCGGCGTGCCAA
408	tae-miR3069a-2	UUGAACAUCCCAGAGCCACCG	TTGAACATCCCAGAGCCACCG	CGGGGAGCCCGGCGGCTCTCTGGTGTTCAAGCAGGAACCTCATGCTACCGGCAGCATGCGGCGCTTGCTTGAACATCCCAGAGCCACCGGCGTGCCAAA
409	tae-miR3101a-1	UCGCAAAUAAUGGUGGCUCUC	TCGCAAATAATGGTGGCTCTC	ATTGCACCCGTCGCAAATAATGGTGGCTCTCGTCGCTCTCTAAGCTGGTTCGTCGGTGGAGGTGCCCCCATCAGCGCAGCACCCTGGAGTAGTGGGGTGGGGGAAGAACCCACGCCCGTCGTGCGGCCTCGCCGTGCTGTCACGGGCCACCATTATTTGCGACGCCTGCGAA
410	tae-miR3114a-1	UGAACAUCCCAGAGCCACCGG	TGAACATCCCAGAGCCACCGG	TCGGGGAGCCCGGCGGCTCTCTGGTGTTCAAGCAGGAACCTCATGCTACCGGCAGCATGCGGCGCTTGCTTGAACATCCCAGAGCCACCGGCGTGCCAAAA
411	tae-miR394b-1	UUGGCAUUCUGUCCACCUCC	TTGGCATTCTGTCCACCTCC	GGGCGCTTACCGGGAGCTCTTTGGCATTCTGTCCACCTCCTTGTGAATCTTGCGGGGGAGATCTCACGATCTGCCGAGCTTGCGGGTTGCTTGGAGGTGGGCATACTGCCAATGGAGCTGTGTAG
412	tae-miR394b-2	UUGGCAUUCUGUCCACCUCC	TTGGCATTCTGTCCACCTCC	CGAGAGCTCTTTGGCATTCTGTCCACCTCCTTGTGAATCTTGCAGGGGAGATCTCACGATCTGTCGAGCTTGCGGGTTGCTTGGAGGTGGGCATACTGCCAATGGAGCTGTGT
413	tae-miR394b-3	UUGGCAUUCUGUCCACCUCC	TTGGCATTCTGTCCACCTCC	CGAGAGCTCTTTGGCATTCTGTCCACCTCCTTGTGAATCTTGCGGGGGAGATCTCACGATCTGTCGTGCTTGCAGGTTGCTTGGAGGTGGGCATACTGCCAATGGAGCTGTGT
414	tae-lmiR4012e-1	UCGGACAAGUAUUUCCGGACGGAG	TCGGACAAGTATTTCCGGACGGAG	CTCTTACTCCCTCCGTTCGGAAATACTTGTCGGAGAAATGGATGTATCTAGATGTATATTGGTCTTAGTCCAATTGTTGTTTTTGTTTCTGTATTCCTTATTTATCCACTGGGGCAATCTGCTTGGTTCTTTGCGCATCCATTTTTATGTATTTCTCGGACAAGTATTTCCGGACGGAGGGAGTACATC
415	tae-lmiR4061a-1	AUAUGCGGAGUAAAAAGAAACGGA	ATATGCGGAGTAAAAAGAAACGGA	TAGTACTCCCTCTCTTTCTTTTTAGTCTGCATATAAGGTTTGATCAAAGTGAAGCTTTGTAGAGTTTGACTAACTTGATATTAAAAAATATAAACATTCACAATATGAAATCAATATTGTCAGATGCACCATGAAACATATGTTCATACTATATAGTTTTAGTATTGTAGATGTTCATATTTTTTTTATTTAAATTTGGTCAAACTTTGTGCAGTTTGACTTTAACTAAATCTTATATGCGGAGTAAAAAGAAACGGAGGGAGTATAT
416	tae-lmiR4061a-2	AUAUGCGGAGUAAAAAGAAACGGA	ATATGCGGAGTAAAAAGAAACGGA	TAGGTACTTCCTCTGTTTCTTTTTAGTCTGCATATAAAATTTAGTAAAAGTCAAACTTTGTAAAGTTTGACTAAGTTTATATTAAAAAATATCAACATTCACAATATGAAACCAATATTATTAGATGCATTATGAAATTAATTTTCACACTCTATAATTTTAGTATTGTAGATGTTGATCTCTTTTTATACAAATTTGGTCAAACTTTGCTTTGTTTGACTTCAAACAAATATTATATGCGGAGTAAAAAGAAACGGAGGGAGTATCT
417	tae-lmiR4061a-3	AUAUGCGGAGUAAAAAGAAACGGA	ATATGCGGAGTAAAAAGAAACGGA	TTGTACTCCCTCTGTTTCTTTTTAGTCTGCATATAAGGTTTGGTCAAAGTCAAGCTTTGTAGAGTTTGACTAACTTTATATTAAGAAATATAAACATTCATAATATGAAATCAATATTAACAGATGCACCATGAAACATATGTTTATACTATATAGTCTTAGTATTGTAGATGTTCATATTTTTTTATATATATTTGATCAAACTTTGTGCAGTTTGACTTTGACCAAATCTTATATGCGGAGTAAAAAGAAACGGAGGGAGTATGT
418	tae-lmiR4061a-4	AUAUGCGGAGUAAAAAGAAACGGA	ATATGCGGAGTAAAAAGAAACGGA	TTATACTCCATCTGTTTCTTTTTAGTCTGCATATAAGGTTTGGTCAAAGTCAACCTTGGTAAAGTTTACTAACTTTATATTAAAAAATATCAACATTCACAATATGAAATTAATATTTTCAGATGCACCATGAAATGTATTTTCATATTATATAGTTTTAGTATTATAGATGTTCATATTTTTTAATCTAAATTTGGTCAAACTTTGTGTAGTTTGACTTTGACCAAAACTTATATGCGGAGTAAAAAGAAACGGAGGGAGTATAT
419	tae-lmiR4093d-1	GACAAGUAUUUCUGAACGGAGGGA	GACAAGTATTTCTGAACGGAGGGA	CATGGTTATACTCCTTCCGTCCGGAAATACTTGTCATCAAAATAGATGAAAATGAATGTATCTAGAACTAAAATACATCTAGATACATCTATTTCAATGACAAGTATTTCTGAACGGAGGGAGTAGTTCGGA
420	tae-miR3010a-1	AAGCGUAGUCGAACGAAUCUG	AAGCGTAGTCGAACGAATCTG	TGGTCATCTAAAGCGTAGTCGAACGAATCTGCCGTTGATGAGGATATGTTCAGATTCGTTCTATTACACTTTACATGAGCAG
421	tae-miR396h-1	GGUCAAGAAAGCUGUGGGAAG	GGTCAAGAAAGCTGTGGGAAG	TGCCATGCCTTTCCACAGCTTTCTTGAACTTCTCTTGCGCTCTCCTTAATTACCCCCCACTCTCTCTGTCTCTCCCTTTCTCTCCGTTGGTAGAGAGAGACATGAATGGGGAGGGACAGGAGCAGGAGCAGCAAGAAGAGGGTCAAGAAAGCTGTGGGAAGAAATGGCAT
422	tae-miR396h-2	GGUCAAGAAAGCUGUGGGAAG	GGTCAAGAAAGCTGTGGGAAG	TGCCATGCCTTTCCACAGCTTTCTTGAACTTCTCTTGCGCCCCTCCTTAATTACTCCCCACTCTCTCCTCTCCTCTCCTCTCTGTTGGTAGAGAGAGACATGAACGGGGAGGGAGAACAGGAGCAGGAGCAGCAAGAAGAGGGTCAAGAAAGCTGTGGGAAGAAATGGCAT
423	tae-miR396h-3	GGUCAAGAAAGCUGUGGGAAG	GGTCAAGAAAGCTGTGGGAAG	TGCCATGCCTTTCCACAGCTTTCTTGAACTTCTCTTGCGCCTCTCCTTAATTACTCCCCACTCTCTCTGTCTCTCCCTTTCTCTCCGTTGGTAGAGAGAGACATGAATGGGGAGAGAGAACAGGAGCAGGAGCAGCAAGAAGAGGGTCAAGAAAGCTGTGGGAAGAAATGGCAT
424	Ta-miR140e-1	AUGACGAGUAAUUUGGAACGG	ATGACGAGTAATTTGGAACGG	TACTCCCTCCATTCCAAATTACTCGTCGTGGTTTTAGTTCAAACCATGACGAGTAATTTGGAACGGAGGGAGTAC
425	Ta-miR140e-2	AUGACGAGUAAUUUGGAACGG	ATGACGAGTAATTTGGAACGG	TACTCATTCCATTCCAAATTACTCGTCGTGGTTTTAGTTTAAATTTGAACTAAAACCATGACGAGTAATTTGGAACGGAGAGAGTAC
426	Ta-miR2011d-1	UUCUGAAAGGCUUGAAGCGAAU	TTCTGAAAGGCTTGAAGCGAAT	GCACGTTGGTTCGCTTCAAGCCTTGAGGAATAGGGTAGACTGCACGAAACTATGTGCAGTGCAGTTTACACTATTCTGAAAGGCTTGAAGCGAATTAACTAGCAT
427	Ta-miR2011d-2	UUCUGAAAGGCUUGAAGCGAAU	TTCTGAAAGGCTTGAAGCGAAT	CTGCACGTTGGTTCGCTTCAAGCCTTGAGGAATAGGGTAGACTGCACGAAACTATGTGCAGTGCAGTTTACACTATTCTGAAAGGCTTGAAGCGAATTAACTAGCAT
428	tae-miR167j-1	UGAAGCUGCCAGCAUGAUCUGC	TGAAGCTGCCAGCATGATCTGC	TGGTGTGAGAGACTGAAGCTGCCAGCATGATCTGCTCGTCGAGCATGCGAGCCGAAAACGCGTTCGGTCGCGCGGGGTTATATATCTTGGAATTTTGGCTCCATCAGATCATGCTGCAGCTTCATTCTCTCACGGC
429	tae-miR167j-2	UGAAGCUGCCAGCAUGAUCUGC	TGAAGCTGCCAGCATGATCTGC	TGTGAGAGACTGAAGCTGCCAGCATGATCTGCTCATCCAGCATGCGCCGAAACCGCGTTCGGTTGCGCGGGGTTATCTTGGAATTTTTGCTCCATCAGATCATGCTGCAGCTTCATTTTCTCACGG
430	tae-miR167j-3	UGAAGCUGCCAGCAUGAUCUGC	TGAAGCTGCCAGCATGATCTGC	TGTGAGAGACTGAAGCTGCCAGCATGATCTGCTCGTCCAGCATGCGAGCCGAAAACGCGTTCCATCGCGCGGGGTTGTATATTTGGAATTTTGGCTCCATCAGATCATGCTGCAGCTTCATTTTCTCACGG
431	tae-miR3039a-1	AGGUGGAAUACUUGAAGAAGA	AGGTGGAATACTTGAAGAAGA	TACCTGAACGTCTTCTTCAAGTACTCCACTTTTTTTTCTCGCGGAGAAAAAGGTGGAATACTTGAAGAAGATTTTCAGGTC
432	tae-miR3054a-1	CAAGGGAAGGAAGUAGCCAAC	CAAGGGAAGGAAGTAGCCAAC	ACTCAGGCGTTGGCTACTTCCTTTCCCTTGCCGGTGCGCCGGCATGTGCAGCCCCCTTGCACTGGCAAGGGAAGGAAGTAGCCAACATCTTGGGC
433	tae-miR3054a-2	CAAGGGAAGGAAGUAGCCAAC	CAAGGGAAGGAAGTAGCCAAC	CCGTCTCAGGCGTCGGCTACTTCCTTTCCCTTGCCGGTGCGCCGGTCATGCCGGTGGGTGCACCCCTCTTGCATGGCAAGGGAAGGAAGTAGCCAACGTCTTGGGCG
434	tae-miR3054a-3	CAAGGGAAGGAAGUAGCCAAC	CAAGGGAAGGAAGTAGCCAAC	TGCCCGTTCCGCAAACAGATCCAACTCAGGCGTTGGCTACTTCCTTTCCCTTGCCGGTGCGCCGGCATGTGCAGCCCCCTTGCACTGGCAAGGGAAGGAAGTAGCCAACATCTTGGGCG
435	tae-miR3103a-1	UCGGGACAUUCUAUGUGCAUG	TCGGGACATTCTATGTGCATG	TGCGGATATATCGGGACATTCTATGTGCATGCACAAAGTTTCAATGAAAAAGGACTTTTTCGTGGCTTGTGTAAAAATGATAAAGAAATACAAAGTGAATAGTTGTAATGAAGCATCAGAAATTATCTTTTTACACAAGCCACAAAAAACCTTGTTTTTCACCGAAAACTTTGTGCATGCACATAGAATGTCCGGATATACACGCGG
436	tae-miR3103a-2	UCGGGACAUUCUAUGUGCAUG	TCGGGACATTCTATGTGCATG	TGGGGGTATATCGGGACATTCTATGTGCATGCACAAAGTTTCGGGGAAAAACCATGTATTTTTGTGGCTCGTGTAAAAAAGATAAAGAAATGCAAAATGAATAGTTGTAATGAAGCATCAGAAATTGTCTTTTTTACACAAGCCACAAAAAACCTCGTTTTCCACCGAAAAGTTTGTGCATGCACATAGAATGTCCGGATATACATGCG
437	Ta-miR2011b-1	UUCUGAAAGGCUUGAAGCAAAU	TTCTGAAAGGCTTGAAGCAAAT	CTTCACGTTGCTTAGCTTCAAGCCTTGAGGAATAAGGTAGACTGCATGGAGCTATGTGCAGTGCAGTCCACACTATTCTGAAAGGCTTGAAGCAAATCAACTTTATT
438	Ta-miR2011b-2	UUCUGAAAGGCUUGAAGCAAAU	TTCTGAAAGGCTTGAAGCAAAT	CTGCACGTTGGTTAGCTTCAAGCCTTGAGGAATACGGCAGACTGTACAAAGCTATATGTAGTGAAGTTGACACAATTCTGAAAGGCTTGAAGCAAATTAACAAGCAT
439	tae-miR3103a-1	UCGGGACAUUCUAUGUGCAUG	TCGGGACATTCTATGTGCATG	TGCGGATATATCGGGACATTCTATGTGCATGCACAAAGTTTCAATGAAAAAGGACTTTTTCGTGGCTTGTGTAAAAATGATAAAGAAATACAAAGTGAATAGTTGTAATGAAGCATCAGAAATTATCTTTTTACACAAGCCACAAAAAACCTTGTTTTTCACCGAAAACTTTGTGCATGCACATAGAATGTCCGGATATACACGCGG
440	tae-miR3103a-2	UCGGGACAUUCUAUGUGCAUG	TCGGGACATTCTATGTGCATG	TGGGGGTATATCGGGACATTCTATGTGCATGCACAAAGTTTCGGGGAAAAACCATGTATTTTTGTGGCTCGTGTAAAAAAGATAAAGAAATGCAAAATGAATAGTTGTAATGAAGCATCAGAAATTGTCTTTTTTACACAAGCCACAAAAAACCTCGTTTTCCACCGAAAAGTTTGTGCATGCACATAGAATGTCCGGATATACATGCG
441	tae-lmiR4130c-1	UCUGAGACAAGUAAUUCCGAACGG	TCTGAGACAAGTAATTCCGAACGG	GGTACTTCCTCCGTTCGGAATTACTTGTCGTAGAAATGGATGTATCTAGATGTATTTAGATACATCCATTTCTGAGACAAGTAATTCCGAACGGAGGGAGTAGT
442	tae-lmiR4130c-2	UCUGAGACAAGUAAUUCCGAACGG	TCTGAGACAAGTAATTCCGAACGG	TACATCCATTTCTGAGACAAGTAATTCCGAACGGAGGGAGCAGATCGCTAACCACATGCCATTTGATTTCAGAGTATCTATTATTTTTTCCTGTTCAGATCTTTGAGAGGTACCCCCTCCGTTCGGAATTACTTGTCGTAGAAATGGATGTAT
443	tae-lmiR4014a-1	AAGUACUUUGAUCAUCAUAGGCUU	AAGTACTTTGATCATCATAGGCTT	TAGCTGTATCTACGCCTATGATGGATTAAGGTACTTGTGCTATTCAGAAAATATTCAAACACTTCACAGGCATTAGTAGATGTATATGTAAGAGTACATGCAAAAGCTATGCAAATTGACCTGTACATTGTTTTGTACAAAGTAGACAAAAATTGCTGCTACATTGAAAACTTTTTTCCTTTTTACAGCACTGTACAAGTCAGTTTGTACAATTTTTTGCATGTATCTTTACATTTATATGGACTACTACTGTGAATTGTTCTGAATATTACAAGTACTTTGATCATCATAGGCTTAGATACACCT
444	tae-lmiR4014a-2	AAGUACUUUGAUCAUCAUAGGCUU	AAGTACTTTGATCATCATAGGCTT	TAGCTGTATCTACGCCTATGATGGATTAAGGTACTTGTGCAATTCAGAAAATATTCAAACGCTTCACAGGCATTAGTAGATGTATATGTAAGAGTACATGCAAAACTATGCAAATTGACCTGTACATTGTTTTGTACAAAGAAGACAAAAATTGCTGCTACAGTGAAATCTTTTTTTTCCTTTTTACAGCACTGTACAAGTCAGTTTGTACAATTTTTTTGCATGTTCCTTTACATTTATACACTACTACTCTGAACTGTTTTGAATATTACAAGTACTTTGATCATCATAGGCTTAGATACACCT
445	tae-miR160c-1	GCGUGCAAGGAGCCAAGCAUG	GCGTGCAAGGAGCCAAGCATG	CGTGCTTGTGTGCCTGGCTCCCTGTATGCCACTCATGTAGCCCAACCCGCGGCGTGATTGGATGCTGTGGGTGGCGTGCAAGGAGCCAAGCATGCGTACA
446	tae-miR160c-2	GCGUGCAAGGAGCCAAGCAUG	GCGTGCAAGGAGCCAAGCATG	CGTCGTGCGTGCGTGCCTGGCTCCCTGTATGCCACTCATGTAGCCCAACCCGCGGCGTGATTGGATGCTGTGGGTGGCGTGCAAGGAGCCAAGCATGCGTACATACA
447	tae-miR3047a-1	AUGACGAGUAAAUCAGAACGG	ATGACGAGTAAATCAGAACGG	GCTACTTTCTCCCTTCTGATTTACTCGTCGTGGTTTTAGTTCAAAAACCATGACGAGTAAATCAGAACGGAGGGAGTATC
448	tae-miR3110a-1	UCUGUUCACAAAUGUAAGACG	TCTGTTCACAAATGTAAGACG	AGGTACTCCCTCTGTTCACAAATGTAAGACGTTTTGGCAGTATAAATTAAACTGCTAAAACGTCATACATTTGTGAACATTAAACTGCCAAAACATCTTACATTTGTGAACAGAGGGTGTATTA
449	tae-miR3110a-2	UCUGUUCACAAAUGUAAGACG	TCTGTTCACAAATGTAAGACG	AGCTACTCCCTCTGTTCACAAATGTAAGACGTTTTGGCAGTTTAACTGCCAAAACGTCTTACATTTGTGAACATTAAACTGTCAAAATGTCTTACATTTGTGAACAGAGGGTGTATTA
450	tae-miR3110a-3	UCUGUUCACAAAUGUAAGACG	TCTGTTCACAAATGTAAGACG	ATGTATTCCCTCTGTTCACAAATGTAAGACGTTTTGGCAGTTTAATTTAAATTGCCAAAATGTCTTACATTTGTGAACAGAGGTTGTAACT
451	tae-miR3110a-4	UCUGUUCACAAAUGUAAGACG	TCTGTTCACAAATGTAAGACG	TGCTACTCCCTCTGTTCACAAATGTAAGACGTTTTTTCAGTTTAAATTAAACTGCAAAAACATCTTACATTTGTGAACAGAGGGACTACAA
452	tae-miR3110a-5	UCUGUUCACAAAUGUAAGACG	TCTGTTCACAAATGTAAGACG	AGTTACAACCTCTGTTCACAAATGTAAGACGTTTTGGCAATTTAAATTAAACTGCCAAAAGGTCTTACATTTGTGAACAGAGGGAATACA
453	tae-miR3110a-6	UCUGUUCACAAAUGUAAGACG	TCTGTTCACAAATGTAAGACG	AAAGCTACTCCCTCTGTTCACAAATGTAAGACGTTTTGGCAGTTTAACTGCCAAAACGTCTTACATTTGTGAACATTAAACTGTCAAAATGTCTTACATTTGTGAACAGAGGGTGTATTACC
454	tae-miR396i-1	GUUCAAUAAAGCUGUGGGAAA	GTTCAATAAAGCTGTGGGAAA	CCTCTTTGCTGTCTTCCACAGCTTTCTTGAACTGCATCTGCAATTGGTGGATGCTAGCTTCTACCGGCAAGATCTGCAGTTCAATAAAGCTGTGGGAAATTGCAGAGAG
455	tae-miR396i-2	GUUCAAUAAAGCUGUGGGAAA	GTTCAATAAAGCTGTGGGAAA	CCTCTTTGCTGTCTTCCACAGCTTTCTTGAACTGCATCTGCAATTGGTGGATGCTAGCTTCTGCTCGCAAGATCTGCAGTTCAATAAAGCTGTGGGAAATTGCAGAGAG
456	tae-miR396i-3	GUUCAAUAAAGCUGUGGGAAA	GTTCAATAAAGCTGTGGGAAA	CTTTGCTGTCTTCCACAGCTTTCTTGAACTGCATCTGCAATTGGTGGATGCTAGCTTCTACCGGCAAGATCTGCAGTTCAATAAAGCTGTGGGAAATTGCAGAGA
457	tae-miR396i-4	GUUCAAUAAAGCUGUGGGAAA	GTTCAATAAAGCTGTGGGAAA	CTTTGCTGTCTTCCACAGCTTTCTTGAACTGCATCTGCAATTGGTGGATGCTAGCTTCTGCTCGCAAGATCTGCAGTTCAATAAAGCTGTGGGAAATTGCAGAGA
458	tae-miR396i-5	GUUCAAUAAAGCUGUGGGAAA	GTTCAATAAAGCTGTGGGAAA	CCTCTTTGCTGTCTTCCACAGCTTTCTTGAACTGCATCTGCAATTGGTTGATGCTAGCTTCTGCCGGCAAGATCTGCAGTTCAATAAAGCTGTGGGAAATTGCAGAGAG
459	Ta-miR2041b-1	ACAAAUAUUUCCGGACGGAGG	ACAAATATTTCCGGACGGAGG	CCCTTGAACGTACTCCCTCTGTCCGGAAATACTTGTCGGAGGAATGGATGCATCTAGACGTATTTTAGCTAGATATATCCATTTTTATGCATTTCTTCGACAAATATTTCCGGACGGAGGGAGTATTAGG
460	Ta-miR2041b-2	ACAAAUAUUUCCGGACGGAGG	ACAAATATTTCCGGACGGAGG	GGATGTACTCCCTCTGTCCGGAAATACTTGTCGTAAAAATGGATACAAATGGATGTATCTAGAACTAAAATACATATAGGTACATCCATTCTTCGAACAAATATTTCCGGACGGAGGGAGTATGTAG
461	tae-lmiR4023a-1	ACGGCGCAAAAUGAGUGAAUCUAC	ACGGCGCAAAATGAGTGAATCTAC	TATTTTAGAGTGTAGATTCACACATTTTGCTTCGTATGTGTACTCCCTCCGTTCCTAAATATTCTATTCGTCTTAACAGAGATTTCAACGAGTGACTACATACGGCGCAAAATGAGTGAATCTACACTCTAAAAT
462	tae-lmiR4088a-1	CUAAUAAAAUAUUAAUGCAUGUCA	CTAATAAAATATTAATGCATGTCA	AGTGGTTTAACTAATAAAATATTAATGCATGTCAGCAAAAATTATATCGATGGATTCGTATTAGAACATAGTTTCCTATTATATTATTTTTAATGATATGCATTAACATTTTGTTAGTTAAATTTAA
463	tae-lmiR4088a-2	CUAAUAAAAUAUUAAUGCAUGUCA	CTAATAAAATATTAATGCATGTCA	AGAGATTTAACTAATAAAATATTAATGCATGTCATAAAAAATTGCATCGTTGAATTCATATTTAAACATAGTTTTTAATTATATTATTTTTCATGATATGCATTAACATTTTGTTAGTTAATTTTAG
464	tae-lmiR4118a-1	UAAGACUCUAGAGGGUGUUAUCAU	TAAGACTCTAGAGGGTGTTATCAT	AAGTGTTAGCAGAATAAGACTCTAGAGGGTGTTATCATAATAGACTCACCCTATATATATAGGGTGAGTCTATTATGATAACACCCTTAAGACTCTTATTCTGCACACCA
465	tae-miR3017c-1	AGCAUCUGAGCAGCUCUCGGCA	AGCATCTGAGCAGCTCTCGGCA	TTCAACTCATTTGAGCATCTGAGCAGCTCTCGGCAAAAAAGACAAAATCAGGGTCTGTAAAAATGTATACTGTTCACGCACTGTTTTGACCCGATTTGTCTTTTTGTCCGAGAGCTGCTCAGATGTCCAAATGAGTTGA
466	tae-miR3017c-2	AGCAUCUGAGCAGCUCUCGGCA	AGCATCTGAGCAGCTCTCGGCA	ATCTCATTTGAGCATCTGAGCAGCTCTCGGCAAAAAAGACAAAATCAGGGTCTGTAAAAATGTTCACTGTTCACGCACTGTTTTGACCCGATTTGTCTTTTTTGCCGAGAGCTGCTCAGATGTC
467	tae-lmiR4098a-1	GAGCAUCUGAGCAGCUCUCGGCAA	GAGCATCTGAGCAGCTCTCGGCAA	CAACTCATTTGAGCATCTGAGCAGCTCTCGGCAAAAGACAAAATCAGGGTCTGTAAAATGTATACTGTTCACGCACTGTTTTGACCCGATTTGTCTTTTGCCGAGAGCTGCTCAGATGTCCAAATGAGTTGA
468	tae-miR3096a-1	UCAGGAAGGACCGCAUCAUCU	TCAGGAAGGACCGCATCATCT	TTGGCCACCTTCAGGAAGGACCGCATCATCTGGAACGATAGCGCGTAGCGTCACTTGGTGTTCGTCACCAGCGAGTTCTAGAGGATGCAGTCTTTCCTCAAGGTGGCCAAT
469	Ta-miR017c-1	UAGCCAAGGAUGACUUGCCG	TAGCCAAGGATGACTTGCCG	AGAGGGCAGAATGTAGCCAAGGATGACTTGCCGGGTATGTGCATGTATGCTTCATGGTGAGGGTATGCATCCCTCCTTTGAATCAATGCCGATATTTTCCGGCAAGTTGTTCTTGGCTAGCATCCTGTCCTT
470	Ta-miR017c-2	UAGCCAAGGAUGACUUGCCG	TAGCCAAGGATGACTTGCCG	GGGCAGAATGTAGCCAAGGATGACTTGCCGGGTATGTGCATGTATGCTTCATGGTGAGGGTATGCATCCCCTGCTTTGAATCCATGCTGATATTTCCCGGCAAGTTGTTCTTGGCTAGCATCTTGTCCT
471	Ta-miR017c-3	UAGCCAAGGAUGACUUGCCG	TAGCCAAGGATGACTTGCCG	AGAGGGCAGAATGTAGCCAAGGATGACTTGCCGGGTATGTGCATGTATGCTTCATGGTGAGGGTATGCATCCCTGCTTTGAATCCATGCTGATATTTTCCGGCAAGTTGTTCTTGGCTAGCATCTTGTCCTT
472	Ta-miR017c-4	UAGCCAAGGAUGACUUGCCG	TAGCCAAGGATGACTTGCCG	AGAGGGCAGAATGTAGCCAAGGATGACTTGCCGGGTATGTGTATGTATGCTTCATGGTGAGGGTATGCATCCCTGCTTTGAATCCATGCTGATATTTTCCGGCAAGTTGTTCTTGGCTAGCATCTTGTCCTT
473	Ta-miR140d-1	ACGACGAGUAAUUUGGAAUGG	ACGACGAGTAATTTGGAATGG	TAGTACTCCCTCGATTCCAAATTACTCGTCGTGGTTTTAGTTCAAATTTGAACTCAAACCACGACGAGTAATTTGGAATGGAGGGAGTACT
474	Ta-miR140d-2	ACGACGAGUAAUUUGGAAUGG	ACGACGAGTAATTTGGAATGG	AATACTCCCTCCATTCCAAATTACTCGTCGTGGTTTTAGTTCAAATTTGAACTATTGAACTAAAACCACGACGAGTAATTTGGAATGGAGGGAGTAGT
475	Ta-miR140d-3	ACGACGAGUAAUUUGGAAUGG	ACGACGAGTAATTTGGAATGG	TACTCCCTCCATTCCAAATTACTCGTCGTGGTTTTAGTTCAATAGTTCAAATTTGAACTAAAACCACGACGAGTAATTTGGAATGGAGGGAGTAT
476	Ta-miR140d-4	ACGACGAGUAAUUUGGAAUGG	ACGACGAGTAATTTGGAATGG	TAGTACTCCCTTCGTTCCAAATTACTCGTCGTGATTTGAACTAAAACCACGACGAGTAATTTGGAATGGAGAGAGTACT
477	Ta-miR140d-5	ACGACGAGUAAUUUGGAAUGG	ACGACGAGTAATTTGGAATGG	TAGTATTCCCTCGATTCCAAATTACTCGTCGTGGTTTTAGTTCAAATTTGAACTAAAACCACGACGAGTAATTTGGAATGGAGGGAGTACT
478	Ta-miR140d-6	ACGACGAGUAAUUUGGAAUGG	ACGACGAGTAATTTGGAATGG	TATTCCCTCAATTCCAAATTACTCGTCGTGGTTTTAGTTCAAATTTGAAGTAAAACCACGACGAGTAATTTGGAATGGAGGGACTA
479	Ta-miR2060c-1	UCCGUUCCAGAAUAGAUGACU	TCCGTTCCAGAATAGATGACT	ATCTACTCCCTCCGTTCCAGAATAGATGACTCAACTTTATACTAACTTTAGTACAAAGTTGGGTCATCTATTTTGGAACGGAGAGAGTACAT
480	tae-lmiR4011a-1	AAGCCCAGUCGGCCUGCAGUUGGC	AAGCCCAGTCGGCCTGCAGTTGGC	TGGCCCATCAGCTTGCTGCTGGCCGATTGGGCTGTCGGCCACCAGATCAAGCCCAGTCGGCCTGCAGTTGGCCGATAGGCCT
481	tae-lmiR4011a-2	AAGCCCAGUCGGCCUGCAGUUGGC	AAGCCCAGTCGGCCTGCAGTTGGC	AGGCCGACTGGTGGCCCATCAGCTTGCTGCTGGCCGATTGGGCTGTCGGCCACCAGATCAAGCCCAGTCGGCCTGCAGTTGGCCGACAGGGTC
482	tae-lmiR4011a-3	AAGCCCAGUCGGCCUGCAGUUGGC	AAGCCCAGTCGGCCTGCAGTTGGC	AGCCCAGTCGGCCCACAACAGGCCGACTGGTGGCCCATCAGTTTGCTGCTGGCCGATTGGGCTGTCGGCCACCAGATTCAAGCCCAGTCGGCCTGCAGTTGGCCGACAGGGTC
483	tae-lmiR4011a-4	AAGCCCAGUCGGCCUGCAGUUGGC	AAGCCCAGTCGGCCTGCAGTTGGC	TGGCCCATCTGCTTGCTGCTGGCCGATTGGGCTGTCGGCCACCAGATCAAGCCCAGTCGGCCTGCAGTTGGCCGATAGGCCT
484	tae-lmiR4011a-5	AAGCCCAGUCGGCCUGCAGUUGGC	AAGCCCAGTCGGCCTGCAGTTGGC	GCCCATCAGCTTGCTGCTGGCCGATTGGGCTGTCGGCCACCAGATGAAGCCCAGTCGGCCTGCAGTTGGCCGACAGGGTC
485	tae-lmiR4066a-1	AUGGUAUGUGUCACUGUAAAGGUU	ATGGTATGTGTCACTGTAAAGGTT	TATTAACTAGATGGTATGTGTCACTGTAAAGGTTTAATTAAACCTTTACAGTGACCCATACCATCTAGTTAATAT
486	tae-lmiR4066a-2	AUGGUAUGUGUCACUGUAAAGGUU	ATGGTATGTGTCACTGTAAAGGTT	TATTAACTAGATGGTATGTGTCACTGTAAAGGTTTAATTAAACCTTTACAGTGACCCATACCATCTAGTTAATATCATGTGTCACTGTAAAGGTTTAATTAAACCTTTACAGTGACCCATACCATCTAGTTAATAT
487	tae-lmiR4104a-1	GCAUGCACAUAGAAUGUCCGGAUA	GCATGCACATAGAATGTCCGGATA	TCTTGCGTGTATATCCGGACATTCTATGTGCGTGCACAAAGTTTTCAATCAAAAACGAGGTTTTTTGTGGCTTGTGTAAAAAAACAATTTCTGATGCTTCATTACAACTATTCATTTTGCATTTCTTAATCTTTTTTTACACAAGCCACAAAAAAAGTTGTTTTTCACCGAAACTTTGTGCATGCACATAGAATGTCCGGATATACCCACGGG
488	tae-lmiR4104a-2	GCAUGCACAUAGAAUGUCCGGAUA	GCATGCACATAGAATGTCCGGATA	TTCCCGTGTGTATATCCGGACATTCTATGTGCGTGCACAAAGTTTTCGGTGAAAAACAAGGTTTTTTGTGGCTTGTGTAAAAAAGACAAATTATGATGCTTCATTACAACTATTCATTTTGTATTTCTTTATCTTTTTTACACAAGCCACAAAAACGTCGTTTTTCACCCAAGTTTTCTGCATGCACATAGAATGTCCGGATATACCGCAGGA
489	tae-lmiR4104a-3	GCAUGCACAUAGAAUGUCCGGAUA	GCATGCACATAGAATGTCCGGATA	TCCCGCGGATATATCCGGACATTCTATGTGCATGCACAAAGTTTCGGTGAAAACGACGTTTTTTGTGGCATGAGTAAAAAAGATAAAGAAATGCAAAATGAATAGTTGTAATGAAGCATCAGAAATTGTCTTTTTTACACAAGCCACAAAAGACCTCGTTTTCCGCCGAAAACTTTGTGCATGCACATAGAATGTCCGGATATACACGCGGG
490	tae-lmiR4104a-4	GCAUGCACAUAGAAUGUCCGGAUA	GCATGCACATAGAATGTCCGGATA	TCCCGCGGGTATATCCGGACATTCTATGTGCATGCACAAAGTTTCGGTTAGAAACTTTGTGCATGCACATAGAATGTCCGGATATACACGCAGG
491	tae-lmiR4104a-5	GCAUGCACAUAGAAUGUCCGGAUA	GCATGCACATAGAATGTCCGGATA	TCCTGGGGGTATATCGGGACATTCTATGTGCATGCACAAAGTTTCGGGGAAAAACCATGTATTTTTGTGGCTCGTGTAAAAAAGATAAAGAAATGCAAAATGAATAGTTGTAATGAAGCATCAGAAATTGTCTTTTTTACACAAGCCACAAAAAACCTCGTTTTCCACCGAAAAGTTTGTGCATGCACATAGAATGTCCGGATATACATGCGGG
492	tae-lmiR4104a-6	GCAUGCACAUAGAAUGUCCGGAUA	GCATGCACATAGAATGTCCGGATA	TCCTGCGTGTATATCCGGACATTCTATGTGCATGCACAAAGTTTCTAACCGAAACTTTGTGCATGCACATAGAATGTCCGGATATACCCGCGGG
493	tae-lmiR4104a-7	GCAUGCACAUAGAAUGUCCGGAUA	GCATGCACATAGAATGTCCGGATA	TCCCGCGTGTATATCCGGACATTCTATGTGCGTGCACAAAGTTTTCAATGGAAAACAAGGTTTTTTGTGGCTTGTATAGAAAAGAAAATTTCTGATGCTTCATTACAACTATTCATTCTGCATTTATTTATCTTTTTCACACAAGCCACAAAAAACATCGTTTTTCACCGAAACTTTGTGCATGCACATAGAATGTCCGGATATACCCACGGG
494	tae-lmiR4104a-8	GCAUGCACAUAGAAUGUCCGGAUA	GCATGCACATAGAATGTCCGGATA	CGCGTGTATATCCGGACATTCTATGTGCGTGCACAAAGTTTTCAATGAAAAAAGAGGGTTTTTGTGGCTTTTGTAAAAAATACAATTTCTCATGCTTCATTACAACTATTCATTTTGTATTTCTATATCTTTTTTACACAAGCCAAAAAAATGTCGTTTTTCACCAAAACTTTGTGCATGCACATAGAATGTCCGGATATACCCTAAGG
495	tae-lmiR4130a-1	UCUGCAACAAGUAAUUCCGAACGG	TCTGCAACAAGTAATTCCGAACGG	ATGTACTCCCTCCGTTCAGAATTACTTGTCTCGGAAATGGATGTATCTAGAACTAAAATACATCTAGATACATCCATTTCTGCAACAAGTAATTCCGAACGGAGGGAGTACA
496	tae-lmiR4139a-1	UGGCACGAAGUAGCUGCGCCCACA	TGGCACGAAGTAGCTGCGCCCACA	GTGCCAAGACGTGTGGGCATATTTGCTTCGTGCCACACGCGCGGGATGGTGAGTAATTGTTGAGCGTGTGGCACGAAGTAGCTGCGCCCACATGTGTGGATA
497	tae-lmiR4139a-2	UGGCACGAAGUAGCUGCGCCCACA	TGGCACGAAGTAGCTGCGCCCACA	TGCGCCAAGACGTGTGGGCATTCTTGCTTCGTGCCACACGCGCGAGGTGGAGATGGGTAGTACTTGTTGGGTGTGTGGCACGAAGTAGCTGCGCCCACACGTAATGGGC
498	tae-lmiR4139a-3	UGGCACGAAGUAGCUGCGCCCACA	TGGCACGAAGTAGCTGCGCCCACA	CGCCAGGATGTGTGGGCATATTTGCTTCGTGCCACATGCGCGGGGTGGGGATGAGTAGGACTTGTTTGGCGTGTGGCACGAAGTAGCTGCGCCCACATGTGTGGGCA
499	tae-lmiR4139a-4	UGGCACGAAGUAGCUGCGCCCACA	TGGCACGAAGTAGCTGCGCCCACA	CGCCAGGATGTGTGGGCATATTTGCTTCGTGCCACACGCGCGGGGTGGGGATGAGTAGTACTTGTTGGACATGTGGCACGAAGTAGCTGCGCCCACACATGTGGGCA
500	tae-miR172f-1	AGAAUCUUGAUGAUGCUGCGU	AGAATCTTGATGATGCTGCGT	GTGTTTGCGGGCGCGGCACCATCAAGATTCACATCCATCCCATCCAGGCATCCTTCGGTTCGTTTCCAAAACGAAACGGTCGACAACGCGTTGGACACAATATAGATGTGCATGAGAATCTTGATGATGCTGCGTCCGCACACAA
501	tae-miR3004b-1	AAAUUUCAGAUCAUUUGGACA	AAATTTCAGATCATTTGGACA	GGTGCGCTCCAAATTTCAGATCATTTGGACATATGAGTAGCTCTCAAGCAAAAAGATAAATTGGATCAGAACAATACATGAATAATAACTTTTTACAGACCCCAAATTTGTCTTTCTACCGAGAGCTACTCAGATGCCCAAATGATCTGAAATTTAGAGCGCACCT
502	tae-miR3048a-1	AUGGAUGACACGUGGCAUUUA	ATGGATGACACGTGGCATTTA	ACCCGCCCTGATGGATGACACGTGGCATTTACAAATCACAAAGCATCTAATCTTCCTCCCTGATTTCAAGTGAAGGGTGGGGTAGATACTTTGTGATTTGTGAATGCCATGAATCATCCATCAGAGCGGAT
503	tae-miR3073a-1	GCGUGCACGGAUCCAAGCAUA	GCGTGCACGGATCCAAGCATA	TGATATGATGTGCCTGGCTCCCTGTATGCCACTCATCCAGAGCAACACCTTTTGCAATAAGGTTGCCTGCGATGGATGGCGTGCACGGATCCAAGCATATCGAACCC
504	tae-miR3073a-2	GCGUGCACGGAUCCAAGCAUA	GCGTGCACGGATCCAAGCATA	CTGGGATATGATATGATATGATGTGCCTGGCTCCCTGTATGCCACTCATCCAGAGCAACACCTTTTGCAATAAGGTTGCCTGCGATGGATGGCGTGCACGGATCCAAGCATATCGAACCCTC
505	tae-miR3073a-3	GCGUGCACGGAUCCAAGCAUA	GCGTGCACGGATCCAAGCATA	CTGGGATATGATATGATGTGCCTGGCTCCCTGTATGCCACTCATCCAGAGCAACACCTTTTGCAATAAGGTTGCCTGCGATGGATGGCGTGCACGGATCCAAGCATATCGAACCCTC
506	tae-miR3117a-1	UGAAGAAGGACUGCAUCAUCU	TGAAGAAGGACTGCATCATCT	TTGGTCATCTTGAAGAAGGACTGCATCATCTCGAACGGTAACGCGCAGCGTGACCTGGTGTTCTGTCACCAGCGAGTTCCAGAGGATGCACTCCTTCCTCAAGGTGACCTA
507	tae-lmiR4001a-1	AAAGAUUCUGGGAGAAGCUGGGUA	AAAGATTCTGGGAGAAGCTGGGTA	AATCCGACCCCTACCCAGCTTCTCCCAGAATCTTTGAGCCCCATTTGTTTTACAATCCTATCTAGTTAGGGTCTAATTAGATAGGATTGTAAAACAAATGGGGTTCAAAGATTCTGGGAGAAGCTGGGTAAGGGTCGGAT
508	tae-lmiR4001a-2	AAAGAUUCUGGGAGAAGCUGGGUA	AAAGATTCTGGGAGAAGCTGGGTA	ATCCGACCCCTACCCAGCTTCTCCCAGAATCTTTGAGCCCGTTTGTTTTACAATCCTATGTAATTAGACCCTAACTAGGTAGAATTGTAAAACAAATGAGGCCCAAAGATTCTGGGAGAAGCTGGGTAGAGATCGAAT
509	tae-lmiR4001a-3	AAAGAUUCUGGGAGAAGCUGGGUA	AAAGATTCTGGGAGAAGCTGGGTA	AATCCGACCCCTACCCAGCTTCTCCCAGAATCTTTGAGACACATTTGTTTTACAATCCTATCTAATCAGACTCTAACTAGATAGGATTGTAAAACAAATGAGGCTCAAAGATTCTGGGAGAAGCTGGGTAAGATTAGATA
510	tae-lmiR4001a-4	AAAGAUUCUGGGAGAAGCUGGGUA	AAAGATTCTGGGAGAAGCTGGGTA	AATCCGACCCCTACCCAGCTTCTCCCAGAATCTTTGAGCCCCATTTGTTTTACAATCCTATCTAGTTAGAGTCTAATTAGACAGGATTGTAAAACAAATGGGGTTGAAAGATTCTGGGAGAAGCTGGGTAAGGGTCGGAT
511	tae-lmiR4001a-5	AAAGAUUCUGGGAGAAGCUGGGUA	AAAGATTCTGGGAGAAGCTGGGTA	AATCCGACCCGTACCCAGCTTCTCCCAGAATCTTTGAGCCCCATTTGTTTTACAATCCTATCTAGTTAGGATCTAATTAGATTGGATTGTAAAACAAATGGGACAAAGATTCTGGGAGAAGCTGGGTATGGGTCGGAT
512	tae-lmiR4001a-6	AAAGAUUCUGGGAGAAGCUGGGUA	AAAGATTCTGGGAGAAGCTGGGTA	AATCCGACCCCCTACCCAGCTTCTGCCAGAATCTTTGAGCCCTGTTTGTTTTACAATCCTATCTAGTTAGGTTCTAATTAGACAAGATTGAAAACAAATGGGGCTCAAAGATTCTGGGAGAAGCTGGGTAAAGGTCGGAT
513	tae-lmiR4077a-1	CAGGCGCUGCACACUGACUUAGUA	CAGGCGCTGCACACTGACTTAGTA	GCCTATCCCTCAGGCGCTGCACACTGACTTAGTAATTTTTAGGTACTAGAAATAGATGTCCGCGGCAGTTAGTAAGTGCATGTGCAGCGTCTGGCTATTAGGCG
514	tae-lmiR4077a-2	CAGGCGCUGCACACUGACUUAGUA	CAGGCGCTGCACACTGACTTAGTA	GCCTATCCCTCAGGCGCTGCACACTGACTTAGTAATTTTCAGGTACTAGAAATAGATGTCCGCGGCAGTTAGTAAGTGCATGTGCAGCGTCTGGCTGTTAGGCG
515	tae-lmiR4086a-1	CGGGUUUUUCUGAAGCACCGGUGC	CGGGTTTTTCTGAAGCACCGGTGC	AAAAATAAACCGGGTTTTTCTGAAGCACCGGTGCCTATTTCTATAGGAGAGACGCCTAATTAAGCGTCTGCCCTGTACAAATAAGCACCGGTGCTTAAGAAAAGCCTGATTTATTTCT
516	tae-lmiR4102a-1	GCAGGACUUGUAAACUGAAACGGA	GCAGGACTTGTAAACTGAAACGGA	AAATACTCCCTCTCTCTCAGTTTACAGGACGTGCGCGTACCCCTAGGTCGTCAATTTGACCAACCTAATACAAGTCATATATTACAAAAAATATACCAATATAAACTTCAGATGTTATATTTTCCAACCGTATAATTTTTGTGTTATATAGTTTATATTAGGGTNATAAAATTGACAACCTAGGTATACGCGCAGGACTTGTAAACTGAAACGGAGGGAGTAACA
517	tae-miR3014b-1	AAUUUCGAACGGAGGGAGUAG	AATTTCGAACGGAGGGAGTAG	AGCTTACCGAGTACTCCCTCGGTTCGGAATTACTTGTCACAAAAATGAATGTATTTACTATTAAATACATCTAGATACATTTATTTTTGGACGAGTAATTTCGAACGGAGGGAGTAGCTGACAAGTA
518	tae-miR3014b-2	AAUUUCGAACGGAGGGAGUAG	AATTTCGAACGGAGGGAGTAG	TGAAACTTATGTACTCTCTCCGTTCGGAATTACTTGTCACAAAAATGGATGTATCTACAACTAAAATACATCTATATACATTCATTTCTTGGATGAGTAATTTCGAACGGAGGGAGTAGCTCTTACGGA
519	tae-miR3014b-3	AAUUUCGAACGGAGGGAGUAG	AATTTCGAACGGAGGGAGTAG	GTTCTACTCCCTCCGTTCGGAATTATTTGTCTCGGATATGGATGTATCTAGAACTAAAATACGTCTAGATACATCTATTTCTGCGAACAAGTAATTTCGAACGGAGGGAGTAGTTC
520	tae-miR3017a-1	ACAUCUGAGCAGCUCUCGGCA	ACATCTGAGCAGCTCTCGGCA	ACCCATTTGGACATCTGAGCAGCTCTCGGCAAAGAAGACAAATTCAGAGTCTGTAAAAAAGTTTACTGTTCACGCACTGTTCTAATCCGGTTTTTCTTTTTTGCCGAGAGCTGCTCAGATGTCCAAATGAGTT
521	tae-miR3017a-2	ACAUCUGAGCAGCUCUCGGCA	ACATCTGAGCAGCTCTCGGCA	AATCGTTCAGACATCTGAGCAGCTCTCGGCAAAAAAGAGAAATTCAGGGTCTGTAAAAATGTTTACTGTTCATGCATTGTTCTGCCCCGATTTGTTGTTTCTTTTGCCGAGAGCTGCTCAGATGTCCAAATGATCTAAAAATTGGAGCGAAC
522	tae-miR3017a-3	ACAUCUGAGCAGCUCUCGGCA	ACATCTGAGCAGCTCTCGGCA	ACTCATTTGGACATCTGAGCAGCTCTCGGCAAAAAAGATAAATCGGGTCAAAACAGTGCGTGAACAATATACATTTTTACAGACCCTGATTTTGTCTTTTTTGCCGAGAGCTGCTCAGATGCTCAAATGAGTTG
523	tae-miR3017a-4	ACAUCUGAGCAGCUCUCGGCA	ACATCTGAGCAGCTCTCGGCA	ACTCATTTGGACATCTGAGCAGCTCTCGGCAAAAAAGAAAAACCGGATTAGAACAGTGCGTGAACAGTAAACTTTTTTACAGACTCTGAATTTGTCTTCTTTGCCGAGAGCTGCTCAGATGTCCAAATGGGTT
524	tae-miR3017a-5	ACAUCUGAGCAGCUCUCGGCA	ACATCTGAGCAGCTCTCGGCA	ACTCATTTGCACATCTGAGCAGCTCTCGGCAAAAAAGGCAAATCGGGTCAAAACAGTGCGTGAACAGTAAACATTTTTACAGACCCTGATTTTGTCTTTTTTGCCGAGAGCTGCTCAGATGCTCAAATGAGCTG
525	tae-miR3059a-1	CGAUCCGAAUUAAUUGACGCA	CGATCCGAATTAATTGACGCA	AAACTCCCTCCGATCCGAATTAATTGACGCAGACATTGTATAGAGGCTGCGTCAATTAATTCGGATCGGAAGGAGTAG
526	tae-miR3059a-2	CGAUCCGAAUUAAUUGACGCA	CGATCCGAATTAATTGACGCA	GTACTCCCTCCGATCCGAATTAATTGACGCAGCCTCTGTACAATGTAAAATGGACGTTGTATAGAGACTGCGTCAATTAATTCTGATCGGAGGGAGTAA
527	tae-miR818h-1	UCUAAUAUUAUGGGACGGAGG	TCTAATATTATGGGACGGAGG	GAAATTACTCCCTCCGTCCCATAATATAAGACGTTTTTGCAAGCTATGTTAGCTTGCGAAAAAGTCTAATATTATGGGACGGAGGGAGTATATAG
528	tae-miR818h-2	UCUAAUAUUAUGGGACGGAGG	TCTAATATTATGGGACGGAGG	ATAATTACTCCCTCCATCCCATAATATAAGAGCGTTTTTTACACTAGTGTAGTGTCAAAAAGGCTCTAATATTATGGGACGGAGGGAGTACTTTA
529	tae-miR818h-3	UCUAAUAUUAUGGGACGGAGG	TCTAATATTATGGGACGGAGG	TTTTCTACTCCCTCCATCCCATAATATAAGAGCGTTTTTTACACTAGTGCGCTCTAATATTATGGGACGGAGGGAGTATAATT
530	tae-miR818h-4	UCUAAUAUUAUGGGACGGAGG	TCTAATATTATGGGACGGAGG	GTGAACTACTCTCTCCATCCCATAATGTAAGACGTTTTTGCAAACTATATTAGCTTGCAAAAACGTCTAATATTATGGGACGGAGGGAGTAGTACA
531	tae-miR1130c-1	UCUGUCCCAUAAUGUAAGACG	TCTGTCCCATAATGTAAGACG	AACTACTCTCTCTGTCCCATAATGTAAGACGTTTTTTGACACTACACTAATGTCAAAAAAAAGTCTTACATTCTGGGACGGAGGGAGTACAA
532	tae-miR1130c-10	UCUGUCCCAUAAUGUAAGACG	TCTGTCCCATAATGTAAGACG	ATCTACTCCCTCTGTCCCATAATGTAAGACGTTTTTTTACAAACTAGCATAGCTTGCAAAAGCATCTTACATCATGGGACGGAGGGAGTACTT
533	tae-miR1130c-11	UCUGUCCCAUAAUGUAAGACG	TCTGTCCCATAATGTAAGACG	AACTACTGCCTCTGTCCCATAATGTAAGACGTTTTTGCAGTTCAATTTGAACTACAAAAACAATTGAACTGCAAAAACGTCTTATATTACAGGACGGAGGGAGTAGTA
534	tae-miR1130c-12	UCUGUCCCAUAAUGUAAGACG	TCTGTCCCATAATGTAAGACG	AATTACTCCCTCTGTCCCATAATGTAAGACGTTTTTTGACACTAATGTAGTGTCAAAACAACATCTTATATTATGGGACGGAGGGAGTACAACG
535	tae-miR1130c-13	UCUGUCCCAUAAUGUAAGACG	TCTGTCCCATAATGTAAGACG	TGTTACTCCCTCTGTCCCATAATGTAAGACGTTTTTTGACACTACAATAGAGTCAAAAAAAAAACCGTCTTACATTATGGGATGGAGGGAGTAGAA
536	tae-miR1130c-14	UCUGUCCCAUAAUGUAAGACG	TCTGTCCCATAATGTAAGACG	ATTTGTACTACTCTGTCCCATAATGTAAGACGTTTTTGCAGTTCAATTTAAACTGCAAAAACGTCCTATATTATGGGACGGAGGGAGTAGTTCA
537	tae-miR1130c-15	UCUGUCCCAUAAUGUAAGACG	TCTGTCCCATAATGTAAGACG	TATTACTTCCTCTGTCCCATAATGTAAGACGTTTTTTGTCACTAGTGTAGTGTCAAAAAACATCTTACATTATGGAACAGAGGAAGTACTAAA
538	tae-miR1130c-16	UCUGUCCCAUAAUGUAAGACG	TCTGTCCCATAATGTAAGACG	ATACTACTACTCTGTCCCATAATGTAAGACGTTTTTGCAGTTCAATTTAAACTGCAAAAACGTCCTATATTATGGGACGGAGGAAGTAATTT
539	tae-miR1130c-17	UCUGUCCCAUAAUGUAAGACG	TCTGTCCCATAATGTAAGACG	AACTACTCCCTCTGTCCCATAATGTAAGACGTTTTTCAACACTAGTGTAGTGTCAACAAACGTATTACATTATGGGACGGAGGGAGTACTA
540	tae-miR1130c-18	UCUGUCCCAUAAUGUAAGACG	TCTGTCCCATAATGTAAGACG	TACTACTCCCTCTGTCCCATAATGTAAGACGCCTTTTGACACTAGTGCAGTGTGAAAAAGCGTCTTACATTATGGGACGAAGGGAGTAAAT
541	tae-miR1130c-19	UCUGUCCCAUAAUGUAAGACG	TCTGTCCCATAATGTAAGACG	ATGTACACCCTCTGTCCCATAATGTAAGACGTTTTTTGACAGTACATCAGTGTCAAAAAACGTCATATATTATGGGACGGAGGGAGTATGTG
542	tae-miR1130c-2	UCUGUCCCAUAAUGUAAGACG	TCTGTCCCATAATGTAAGACG	AAGTACTCCCTCTGTCCCATAATGTAAGACGTTTTTTGACTCTAGCGTAGTGTCAAAAAACGTCTTACATTATGAGACGGAGGGAGTAATA
543	tae-miR1130c-20	UCUGUCCCAUAAUGUAAGACG	TCTGTCCCATAATGTAAGACG	TGCTACTCCCTCTGTCCCATAATGTAAGACGCTTTTTTACACTAGTGTAGTGTCAAAAACGTCTTACATTATGGAACGGAGGGAGTATTT
544	tae-miR1130c-21	UCUGUCCCAUAAUGUAAGACG	TCTGTCCCATAATGTAAGACG	ATGTACTCCCTCTGTCCCATAATGTAAGACGTTTTTCGACTCTAGTATAGAGTGAAAAAACGTCTTACATTATGAGACGGGGGCAGTAGTT
545	tae-miR1130c-22	UCUGUCCCAUAAUGUAAGACG	TCTGTCCCATAATGTAAGACG	AAGTACTCCCTCTGTCCCATAATGTAAGACGTTTTTTTACATTACACTGGTGTAAAAAAACATCTTACATTATGGGACGGAAGGAGTACAA
546	tae-miR1130c-23	UCUGUCCCAUAAUGUAAGACG	TCTGTCCCATAATGTAAGACG	TCCCTCTGTCCCATAATGTAAGACGTTTTTTGGCACTACACTAGTGGCAAAAAACGTCTTACATTATGGGACGGAGAGAG
547	tae-miR1130c-24	UCUGUCCCAUAAUGUAAGACG	TCTGTCCCATAATGTAAGACG	TGCTACTCCTTCTGTCCCATAATGTAAGACGTTTTTTGACACAACAATAATGTTAAAAAACGTCTTACATTATGAGACGGAGGAAGTATAT
548	tae-miR1130c-25	UCUGUCCCAUAAUGUAAGACG	TCTGTCCCATAATGTAAGACG	AGATACTCCGTCTGTCCCATAATGTAAGACGTTTTTCGACACTACATTAATGTCAAAAAGCGTCTTACATTATTGGACGGAGGGAGTAATA
549	tae-miR1130c-26	UCUGUCCCAUAAUGUAAGACG	TCTGTCCCATAATGTAAGACG	TAGTACTCCCTCTGTCCCATAATGTAAGACGCTATTTGGCACTAGCTATTGCCAAAAAACGTCTTACATTATGGGATGGAGGGAGTACAA
550	tae-miR1130c-27	UCUGUCCCAUAAUGUAAGACG	TCTGTCCCATAATGTAAGACG	TTCTACTCCCTCTGTCCCATAATGTAAGACGTTTTTTAATACTAATATAGTGTCAAAAAGGGTCTTACATTATGAGACGGAGGGAGTATCT
551	tae-miR1130c-28	UCUGUCCCAUAAUGUAAGACG	TCTGTCCCATAATGTAAGACG	TAAGCTACTACTCTGTCCCATAATGTAAGACGTTTTTGCAGTTCAATTTAAACTGCAAAAACGTCCTATATTATGGGACGGAGGGAGTAGTTCA
552	tae-miR1130c-29	UCUGUCCCAUAAUGUAAGACG	TCTGTCCCATAATGTAAGACG	AATAATACTACTCTGTCCCATAATGTAAGACGTTTTTGCAGTTCAATTTGAACTGCAAAAACGTCCTATATTATGGGACGGAGGGAGTAATATA
553	tae-miR1130c-3	UCUGUCCCAUAAUGUAAGACG	TCTGTCCCATAATGTAAGACG	AAATACCCCCTCTGTCCCATAATGTAAGACGTTTTCTAACACTACACTAGTGTTAAAAAGCGTCTTACATTATGGGATGGAGGAAGTATCA
554	tae-miR1130c-30	UCUGUCCCAUAAUGUAAGACG	TCTGTCCCATAATGTAAGACG	ACATACTCCCTCTGTCCCATAATGTAAGACGTTTTTTGACACTAGTGTAGTGCTAAAAAACGTCTAACATTATGGGACGGAGGGAGTACTT
555	tae-miR1130c-31	UCUGUCCCAUAAUGUAAGACG	TCTGTCCCATAATGTAAGACG	AAGTACTCCATCTGTCCCATAATGTAAGACGTTTTTTGACACTAGTATAGTGTTAAAAAACGTCTAATATTATGGGACGGAGGAAGTATTA
556	tae-miR1130c-32	UCUGUCCCAUAAUGUAAGACG	TCTGTCCCATAATGTAAGACG	ACGTACTCCCTCTGTCCCATAATGTAAGACGTTTTTTGACACTATACAAGAGTTAAAAAATGTCTTACATTACTGAACGGAGCGAGTAGTA
557	tae-miR1130c-33	UCUGUCCCAUAAUGUAAGACG	TCTGTCCCATAATGTAAGACG	TTTTACTCCCTCTGTCCCATAATGTAAGACGTTTTTTGACACTAGTGTAGTCTCAAAAAACATCTTACATTATGGGATGGAGGGAGTAGCA
558	tae-miR1130c-34	UCUGUCCCAUAAUGUAAGACG	TCTGTCCCATAATGTAAGACG	TACTACTCCCTCTGTCCCATAATGTAAGACGTTTTTTTATACTAGTATAGTGCTAAAAAACATTTTATATTATGAAACGGAGGGAGTAGAA
559	tae-miR1130c-35	UCUGUCCCAUAAUGUAAGACG	TCTGTCCCATAATGTAAGACG	AGGTACTCCCTCTGTCCCATAATGTAAGACGTTTTTTAACACTAATGTAGTGTCAAAACATGTCTTACATTATGAGACGGAGGGAGTATTA
560	tae-miR1130c-36	UCUGUCCCAUAAUGUAAGACG	TCTGTCCCATAATGTAAGACG	TAATACTCCCTCTGTCCCATAATGTAAGACGTTTTTTGCCTCTAGTGTTGTGTAAAAAACCATCATACATTGTGGGACGGAGGGAGTAGAATG
561	tae-miR1130c-37	UCUGUCCCAUAAUGUAAGACG	TCTGTCCCATAATGTAAGACG	TTATACTCCCTCTGTCCCATAATGTAAGACGTTTTTCGACACTATACTAGAGTCAAAAAACTAGAGTCAAAAAACGTTTTACATTATGGGACAGAGGGAGTACCA
562	tae-miR1130c-38	UCUGUCCCAUAAUGUAAGACG	TCTGTCCCATAATGTAAGACG	TCCTACTCCCTCTGTCCCATAATGTAAGACGTTTTTTGACACTAATAGTGTCAAAAAATGTCTTACATTATGGAACGGAGGGAGTAACC
563	tae-miR1130c-4	UCUGUCCCAUAAUGUAAGACG	TCTGTCCCATAATGTAAGACG	TACTACTCCCTCTGTCCCATAATGTAAGACGCTTTTTTACACTACGCTAGTGTAAAAAAGCGTCTTACATTATGGGATGGAGGGAGTAGAA
564	tae-miR1130c-5	UCUGUCCCAUAAUGUAAGACG	TCTGTCCCATAATGTAAGACG	AACTACTCTCTCTGTCCCATAATGTAAGACGTTTTCTGATACTAGTGGTGTCAGAAAACGTCTTACATTATGAGACGGAGGGAGTATTT
565	tae-miR1130c-6	UCUGUCCCAUAAUGUAAGACG	TCTGTCCCATAATGTAAGACG	ATATACTCCCTCTGTCCCATAATGTAAGACGTTATAGTATATTGGATGTAATAACGTCTTACATTATGGGACGGACGGAGTAATA
566	tae-miR1130c-7	UCUGUCCCAUAAUGUAAGACG	TCTGTCCCATAATGTAAGACG	TACTACTCCCTCTGTCCCATAATGTAAGACGTTTTTTGCCACTATACTAGAATCAAAAAATGTCTTGCATTATGGGACGGAGGGAGTAGTGT
567	tae-miR1130c-8	UCUGUCCCAUAAUGUAAGACG	TCTGTCCCATAATGTAAGACG	CAGATCTTCCTCTGTCCCATAATGTAAGACGTTTTTAACACTATATCTTCCTCCGTCCCATAATGTAAGCCGTTTTTTGACACTATTGTAGTGTTAAAAAACGTCCTACATTATGGGACGGAGGGAGTAGTTTGG
568	tae-miR1130c-9	UCUGUCCCAUAAUGUAAGACG	TCTGTCCCATAATGTAAGACG	AATTACTCCCTCTGTCCCATAATGTAAGACGTTTTTCGGCACTAGCATAGTGTCAAAAAACATCTTACATCATGGGACGGAGGGAGTAGTTC
569	tae-miR3040a-1	AGUAAAUCGGAACAGAGGGAG	AGTAAATCGGAACAGAGGGAG	CCCATGTACTCCCTCCGTTCTGATTTACTCGTCGTGGNGAGTAAATCGGAACAGAGGGAGTACTTTGTTT
570	tae-miR3040a-2	AGUAAAUCGGAACAGAGGGAG	AGTAAATCGGAACAGAGGGAG	TTGAGAGCTACTCCCTCCGTTCTGATTTACTCGTCGTGGTTTTAGTTCAAATTTAAACTAAAATCACGATGAGTAAATCGGAACAGAGGGAGTACCTGATAT
571	tae-miR3064a-1	CUCCGUUCCAAAAUAGACGAC	CTCCGTTCCAAAATAGACGAC	GTACTAATCCCTCCGTTCCAAAATAGACGACCCAACTTTGTACTAAAGTTAGTACAAAGTTGGGTCATCTATTTTGGTTAGTACAAAGTTGGGTCGTCTATTTTGGAACGGAGGGAGTATA
572	tae-miR3064a-10	CUCCGUUCCAAAAUAGACGAC	CTCCGTTCCAAAATAGACGAC	TCTATACTCCCTCCGTTCCAAAATAGACGACTCAACTTTGTACTAACTTTAGCACAAAGTTGGGTCATCTGTTTTGGAACGGAGGGAGTACCTT
573	tae-miR3064a-11	CUCCGUUCCAAAAUAGACGAC	CTCCGTTCCAAAATAGACGAC	CTTATACTCACTCCGTTCCAAAATAGACGACTCAACTTTATATAAAGTTAATACAAAGTTAAATCATTTATTTTGGAATGGAGGGAGTATTTAAGA
574	tae-miR3064a-2	CUCCGUUCCAAAAUAGACGAC	CTCCGTTCCAAAATAGACGAC	CTTTAACTCCCTCCGTTCCAAAATAGACGACCCAACTTTGTACTAACTTTAATACAAAGTTAGTACAAAGTTGAGTCATCTATTTTGGAAAGGAGGGAGTAGTAGGA
575	tae-miR3064a-3	CUCCGUUCCAAAAUAGACGAC	CTCCGTTCCAAAATAGACGAC	GATGTACTCCCTCCGTTCCAAAATAGACGACTCAACTTTGTACTAACTTTAGTACAAAGTTAGGTCATCTATTTTGAAACGAAGGGAGTAATAC
576	tae-miR3064a-4	CUCCGUUCCAAAAUAGACGAC	CTCCGTTCCAAAATAGACGAC	CTATTGTACTCCCTCCGTTCCAAAATAGACGACCTAACTTTGTACTAAGTTAGTACAAAGTTGAGTCATCTATTTTGGAACGGATGGAGTACTTACT
577	tae-miR3064a-5	CUCCGUUCCAAAAUAGACGAC	CTCCGTTCCAAAATAGACGAC	TGTGTACTCCCTCCGTTCCAAAATAGACGACTCAACTTTGTACTAACTTTAGTAGAAAGCCGAGTCATCTATTTTGGAACGGATGGAGTACCTA
578	tae-miR3064a-6	CUCCGUUCCAAAAUAGACGAC	CTCCGTTCCAAAATAGACGAC	TCATACTACTCCCTCCGTTCCAAAATAGACGACTTAACTTTATACTAACTTAAGTATAAAGTTGGGTCATCTATTTTGGAACGAAGGGAGTACATAAT
579	tae-miR3064a-7	CUCCGUUCCAAAAUAGACGAC	CTCCGTTCCAAAATAGACGAC	GTACTACTCCCTCCGTTCCAAAATAGACGACCCAACTTTGTACTAAAGTTAGTACAGAATTGAGTCATCTAATTTGGAACGGAGGGAGTACTTTTTTTTGTTTATAGTAAGTGCT
580	tae-miR3064a-8	CUCCGUUCCAAAAUAGACGAC	CTCCGTTCCAAAATAGACGAC	ATAATACTCCCTCCGTTCCAAAATAGACGACTCAACTTTATACTACCTTTAGTATAAAGTTAGTATAAAGTTGAGTCATCTATTTTAAAGGTAGTATAAAGTTGAGTCGTCTATTTTGGAACGGAGGTACTAAAAT
581	tae-miR3064a-9	CUCCGUUCCAAAAUAGACGAC	CTCCGTTCCAAAATAGACGAC	TGTTTACTCCCTCCGTTCCAAAATAGACGACTCAACTTTGTACTAACTTTAGTACAAAGTTGAGTCATCTATTTTAGAACGGAGGAAGTACGTCGTTACGCTTGAAAGCTACTCCCTCCGTTCCAAATTACTCGTCGTGTTTTAGTTCAAATTTGAACTAAAACCACGACGAGTAATTTGGAACGGAGGGAGTACTACT
582	tae-miR3102a-1	UCGGCUACUUCCUUUCCCUUGC	TCGGCTACTTCCTTTCCCTTGC	GTCTCAGGCGTCGGCTACTTCCTTTCCCTTGCCGGTGCGCCGGTCATGCCGGTGGGTGCACCCCTCTTGCATGGCAAGGGAAGGAAGTAGCCAACGTCTTGGGCG
583	tae-miR3124b-1	UGAGCAUCAACUAAUUCCGGA	TGAGCATCAACTAATTCCGGA	TACTTTCTCCGTCCGGAATTAGTTGATGCTCAAACGGATGTAGTGCTAGATACATTCGTTTGAGCATCAACTAATTCCGGACGGACCGAGT
584	tae-miR3124b-2	UGAGCAUCAACUAAUUCCGGA	TGAGCATCAACTAATTCCGGA	TACTCGGTCCGTCCGGAATTAGTTGATGCTCAAACGAATGTATCTAGCACTACATCCGTTTGAGCATCAACTAATTCCGGACGGAGAAAGT
585	tae-miR3124b-3	UGAGCAUCAACUAAUUCCGGA	TGAGCATCAACTAATTCCGGA	ACTTCCTCCGTCCTGAATTAGTTGACGCTCAAACGGATGTATCTAGATTTCTGTGCTAGATACATCCGTTTGAGCATCAACTAATTCCGGACGGAGGGACT
586	tae-miR3124b-4	UGAGCAUCAACUAAUUCCGGA	TGAGCATCAACTAATTCCGGA	TACTCCCTCCGTCCGGAATTAGTTGACGCTTAAACGCGTCTAGATACATCCGTTTGAGCATCAACTAATTCCGGACGGAGGAAGT
587	tae-miR3124b-5	UGAGCAUCAACUAAUUCCGGA	TGAGCATCAACTAATTCCGGA	GACATCCTCAGGCTGGAATTAGTTGACGCTCAAATGGATGTATCTAGATTTCAGTGCTAGATACATCCGTTTGAGCATCAACTAATTCCGGACGGAGGGAGT
588	tae-miR818f-1	CUCUUAUAUUGUGGGACGGAG	CTCTTATATTGTGGGACGGAG	TTTGTACTCCCTCTGTCCCATAATATAAGAGCGTTTTTGACACTAGTGTAGTGTAAACGCTCTTATATTGTGGGACGGAGGGACTACAAT
589	tae-miR818f-2	CUCUUAUAUUGUGGGACGGAG	CTCTTATATTGTGGGACGGAG	ACTACTCCCTCCGTCTCATAATATAAGAGCGTTTCTAACACTACACTAGTGTCAAAAACGCTCTTATATTGTGGGACGGAGGAAGTAGTTA
590	tae-miR818f-3	CUCUUAUAUUGUGGGACGGAG	CTCTTATATTGTGGGACGGAG	GATATATTCCCTCTGTCCCATAATATAAGATCGTTTTTTATACTAGTATGATGTCAAAAACGCTCTTATATTGTGGGACGGAGGGAGTATATA
591	tae-miR818f-4	CUCUUAUAUUGUGGGACGGAG	CTCTTATATTGTGGGACGGAG	ATAGTGGCTCAAGCTACTCCCTCTGTCCCATAATATAAGAGCGTTTAGTGTAAAAAACGCTCTTATATTGTGGGACGGAGGGAGCATTAG
592	tae-lmiR4008a-1	AACCUAGAACUACGCGAAUGACUU	AACCTAGAACTACGCGAATGACTT	TTCGGTGAATAAGTCATTTGCGTAGTTCTAGGTTGACGATTTAACTATCTAAATATATATTATATATGACAAAAAATNTATATTTAGAAACTACATCCGTGTACAAATCTAGTGATATAATTTTCATGACATATAACACATATTTAAATCCTTAAATCGATAACCTAGAACTACGCGAATGACTTATTCACCTGG
593	tae-lmiR4142a-1	UUGAAUUUCCUCUAUAAGCGCAUU	TTGAATTTCCTCTATAAGCGCATT	AATGAAAATAGATGCGCTTATATAGGTAATTTAGCATAAATTCATACGGATTTCTCTTGAAATTCGTTATGAATTTAAGTTGAATTTCCTCTATAAGCGCATTAAAAATAAAA
594	tae-miR3020a-1	UCGACAAGUAUUUCCAGACGG	TCGACAAGTATTTCCAGACGG	AATACTCCCTCCGTCCAGAAATACTCGTCGGAGGAATGGATGTATTTTAGTTCTAGATACATTCATTTTTTATGCATTTCTTCGACAAGTATTTCCAGACGGAGGGAGTAGT
