# Supplementary material for: Development of species specific putative miRNA and its target prediction tool in wheat (Triticum aestivum L.)
Source: Sci Rep. 2019 Mar 7;9:3790. doi: 10.1038/s41598-019-40333-y (PMC6405928; doi:10.1038/s41598-019-40333-y)
Supplement: Supplementary file 2 — Supplementary File 3 [file 41598_2019_40333_MOESM2_ESM.xlsx]

## Sheet: Validation using degradome data
Supplementary File 3. Validation report of TaMiRPred mature miRNA predictability using
degradome dataset	Chromosome	Sequence	miRNA*	pre-miRNA	Start	End	Orientation	sRNA length	dot-bracket structure	Genomic Hits	Minimum Free Energy(MFE)
1	1A	UGACAAGUAAUUCGGAACGGA	TCCGTTCCAAATTACTCGTC(1)	TACTCCCTCCGTTCCAAATTACTCGTCATAGAAATGGATGTATTTAGAACTAAAATACATCTAAATATATCCATATGTATGACAAGTAATTCGGAACGGAGGGAGTA	6101605	6101625	- [Negative strand]	21	((((((({{{{{{{{={{{{{{{={{{(((.(.(((((((((((((((...........))))))))))))))).).))>>>>->>>>>>>->>>>>>>>)))))))	8	-63.3
2	1A	UUCCGAAUGGCUUGAAGCAAAU	TAGCTTCAAGCCTTGCGGAAT(1) TAGCTTCAAGCCTTGCGGAATA(3)	GTTGATTAGCTTCAAGCCTTGCGGAATAGCATAGATTGCACTGAGCTATGTGCAGTGCAGTCTACACTATTCCGAATGGCTTGAAGCAAATTAAC	2260351	2260372	+ [Positive strand]	22	(((((({={{{{{{{{{{==={{{{{{{(..((((((((((((.((...)).))))))))))))..)))>>>>>--->>>>>>>>>>->>>))))	3	-56.1
3	1A	UUCCGAAUGGCUUGAAGCAAAU	TAGCTTCAAGCCTTGCGGAATA(1)	GTTGATTAGCTTCAAGCCTTGCGGAATAGCATAGATTGCACTGAGCTATGTGCAGTGCAGTCTACACTATTCCGAATGGCTTGAAGCAAATTAAC	2260351	2260372	+ [Positive strand]	22	(((((({={{{{{{{{{{==={{{{{{{(..((((((((((((.((...)).))))))))))))..)))>>>>>--->>>>>>>>>>->>>))))	3	-56.1
4	1A	CCGCAAUCGGUCUCGUUGGUU	AACTATCAAGACCGATTGCGG(1) TAACTATCAAGACCGATTGCG(2) TTAACTATCAAGACCGATTGC(2)	AATTTTGACCGTAAATTTAACTATCAAGACCGATTGCGGCGGGAACAAAAGTTATATCAGTGAATTCGTATTTGAAAGGAGTTTTCGATTATACAATTTTTTCTCCCGCCGCAATCGGTCTCGTTGGTTAAATTTATGGTCAAAGTT	2550876	2550896	- [Negative strand]	21	((((((((((((((((({{{{{{={={{{{{{{{{{{{((((((..(((((((.(((..(.((((((.(.......).)))))).)....))).)))))))..)))))>>>>>>>>>>>>>->->>>>>))))))))))))))))))	1	-73.4
5	1A	UUCCGAAAGGCUUGAAGCAAAU	TAGCTTCAAGCCTTTCGGAAT(1) TAGCTTCAAGCCTTTCGGAATA(1)	GTTGATTAGCTTCAAGCCTTTCGGAATAACATAGATTGCACTGAGCTATGTGCAGTGCAGTCTACACTATTCCGAAAGGCTTGAAGCAAATTAAC	5919984	5920005	- [Negative strand]	22	(((((({={{{{{{{{{{{{{{{{{{{(...((((((((((((.((...)).))))))))))))...))>>>>>>>>>>>>>>>>>>->>>))))	8	-58.7
6	1A	UUCCGAAAGGCUUGAAGCAAAU	TAGCTTCAAGCCTTTCGGAATA(2)	GTTGATTAGCTTCAAGCCTTTCAGAATAGCATAGATTGCACTGAGCTATGTGCAGTGCAGTCTAAACTATTCCGAAAGGCTTGAAGCAAATTTAC	5919984	5920005	- [Negative strand]	22	((.((((.((((((((((((((.((((((..((((((((((((.((...)).))))))))))))..)))>>>->>>>>>>>>>>>>>->>>).))	8	-58.7
7	1A	UAUUUAUGUCGGACAAAAAAAU	TTTTGGTCCAACATAAATATA(1)	GTGGGATAAAACTTACAGATTTTTTGGTCCAACATAAATATACAAAATGAGATTTATTTGATTAAAAAATCTTATTTTTCATATTTATGTCGGACAAAAAAATCTGAAAGTTTTATCTCAC	5382696	5382717	- [Negative strand]	22	((((((((((((((.(((((({{{{={{{{={{{{{{{{{{=.((((((((((((.((.....)).))))))))))))..)>>>>>>>>>->>>>->>>>>>>))).))))))))))))))	4	-54.5
8	1A	UGCGACAAGUAAUUUGGAACG	CGTTCCAAATTACTCGTCGCA(6) CGTTCCAAATTACTCGTCGC(3) CCGTTCCAAATTACTCGTCGC(2) TCCGTTCCAAATTACTCGTCGC(2) TCCGTTCCAAATTACTCGTCG(14) TCCGTTCCAAATTACTCGTC(1)	TACTCCCTCCGTTCCAAATTACTCGTCGCACAAATGGATGTATCTAAAACTAAAATACATCTAGATATATCCATACTTGCGACAAGTAATTTGGAACGGATGGAGTA	8992320	8992340	- [Negative strand]	21	((((((.{{{{{{{{{{{{{{{{={{{{((...(((((((((((((...............)))))))))))))...>>>>>>->>>>>>>>>>>>>>)).))))))	5	-60.26
9	1A	AGUAAUUUGAAACGGAGGGAG	TACTCCCTCCGTTCCGAATTA(1)	GAACTACTCCCTCCGTTCCGAATTACTCGTCGCAGAAATGAATGTATCTAGATGTATTTTAATTCTAGATACATCCATTCCTGAGACGAGTAATTTGAAACGGAGGGAGTACTTT	10038414	10038434	+ [Positive strand]	21	(((.{{{{{{{{{{{{{={{{{{{{((((((.(((.((((.(((((((((((...........))))))))))).)))).))).))))>>>>>>>>>->>>>>>>>>>>)).)))	8	-66.3
10	1A	UUUGCGACAAGUAAUUCCGAA	TTCGGAATTACTTGTCTCGAA(1)	TACTCTCTCCGTTCGGAATTACTTGTCTCGAAAATGGATGTATCTAGAATTAAAAGGCGTCTAGATACATTCATTTTTGCGACAAGTAATTCCGAACGGAGGGAGTA	30646887	30646907	- [Negative strand]	21	((((((((((({{{{{{{{{{{{{{{{={{{{((((((((((((((((...........))))))))))))))))>>>>->>>>>>>>>>>>>>>>)))))))))))	5	-74.2
11	1A	AUUAAUAUGGAUCUGAGGGAG	TACTCCCTCTGATCCATATTA(1)	CTACTCCCTCTGATCCATATTAATTAATGCACACTTAGTACAACTTTAGTACAAAGTTATACTAGGTGTGCGTCAATTAATATGGATCTGAGGGAGTAG	34556747	34556767	- [Negative strand]	21	({{{{{{{{{={{{{{{{{{{{(((.((((((((((((((.((((((.....)))))).)))))))))))))).)>>>>>>>>>>>>>->>>>>>>)))	3	-63.4
12	1A	UGACAAGUAUUCUCGGACGGA	TCCGTCCGGAAATATTTGTCA(5) CCGTCCGGAAATATTTGTCAT(1) CGTCCGGAAATATTTGTCATC(2)	GTACTCCCTCCGTCCGGAAATATTTGTCATCAAAATGGATAAAAAGGGGTGTATCTAGAACTAAAATACATCTAGATACATCCCCTTTTATTCATCTTGATGACAAGTATTCTCGGACGGAGAGAGTAC	38354218	38354238	- [Negative strand]	21	((((((.({{{{{{{{=={{{{{{{{{{{((((.((((((((((.((((((((((((((...........)))))))))))))).)))))))))).))))>>>>>>>>>>>-->>>>>>>>).))))))	2	-81.5
13	1A	UAACAAGCAUUGCACCUCUUUU	GAAGAGGCTCAATGCTCACAT(1)	ATGAAGAAGAGGCTCAATGCTCACATTGCTTAGCTTCAAGCCTTGAGAAATATGGTAGACTGCATGGAGCTATGTGCAGTGCCGTCTACACTATTCCGAAAGGTTTGAAGCTAATTAACAAGCATTGCACCTCTTTTTTAT	39224031	39224052	+ [Positive strand]	22	((((({{{{{{{=={{{{{{{===={((.(((((((((((((((..(.((((..((((((.((((...((.....)).)))).))))))..)))).)..))))))))))))))).>>>-->>>>>>>-->>>>>>>>))))	1	-63.2
14	1A	ACUCCCUUCGUUCGGAAUUAC	ATAATTCCGAACGGAGGGAGT(1) TAATTCCGAACGGAGGGAGTA(3) AATTCCGAACGGAGGGAGTA(1)	TACTCCCTTCGTTCGGAATTACTTGTCTCAAAAATGGATGTATTTAGAACTAAAATACATCTAAATACATCCATTTTTACGACAAATAATTCCGAACGGAGGGAGTA	40626368	40626388	+ [Positive strand]	21	(<<<<<<<<<<<<<<<<<<<<-(((((..(((((((((((((((((((...........)))))))))))))))))))..))))).}}}}}}}}}}}}}}}}}}}}}	3	-64.6
15	1A	ACACUGUGUGAGAGAAGUCAU	TATGACTTCTCTCAGACAGTG(1)	GTGGAGTGTGARACACTGTGTGAGAGAAGTCATAAGTGTGAAACACTCTCCGATGATGATGACGAAGCTGCAAACACTTATGACTTCTCTCAGACAGTGTTTCACACTCCAC	60972083	60972103	+ [Positive strand]	21	(((((((((((.<<<<<<<-<<<<<<<<<<<<<((((((....((..((.((..........)).)).))...)))))}}}}}}}}}}}}}}=}}}}}}).)))))))))))	2	-64.6
16	1A	UGAUGACAAGUAUUUUUGGA	TGAAAATACTTGTCATCAAAA(1)	TACTCCCTCTGTCTGAAAATACTTGTCATCAAAATGGACAAAAAAGGATGTATCTAGAACTAAAATACGTCTAGATACATCTCCTTTTCTCCACTTTGATGACAAGTATTTTTGGATGGAGGGAGTA	65664644	65664663	- [Negative strand]	20	(((((((((((((=={{{{{{{{{{{{{{{{{{=((((.((((..(((((((((((((.(........))))))))))))))..)))).)))).))>>>>>>>>>>>>>>>>-->>)))))))))))	15	-75.9
17	1A	CUAGGUGACGUUGGGCCACU	ATGTCAGTGGTAGAACGGCAG(1)	TCCTCTGCCGTACGCTAGGTGACGTTGGGCCACTGACATGTGGGCCATGTTTCCCACAGGCCCACATGTCAGTGGTAGAACGGCAGGCTGCCGAACGGTAGAGGA	73420691	73420710	- [Negative strand]	20	(((((((((((.((-<<<-<--<<<<--<<<<<<((((((((((((.(((.....))))))))))}}}}}}}}}}}==}}}}===}.))).)).)))))))))))	1	-70
18	1A	AUGACAAGUAAUUCCGGACGG	TCCATCCGAAAATACTTGTCA(1)	TACTCCCTCCATCCGAAAATACTTGTCATTGAAATGGATGTATCTGGATGTATTTTAGTTCTAGACACATCCATTTTGATGACAAGTAATTCCGGACGGAGGGAGTA	75375186	75375206	- [Negative strand]	21	((((((({{{={{{{={{={{{{{{{{{(..((((((((((.((((((...........)))))).))))))))))..>>>>>>>>>>->>->>>>->>))))))))	14	-65.2
19	1A	ACUCAGAUUUGUCUAGAUAC	TATCTAGATAAATCCAAGTCA(1)	CATTCCAAATTAGTTGACTCAGATTTGTCTAGATACATCTATATCTAGACACGTTTTGCTGTTAGATACATCCATATCTAGATAAATCCAAGTCAGCTAATTTGGAATG	91214486	91214505	- [Negative strand]	20	((((((((((((((((<<<--<<<<<<<<<<<<<<-.....(((((.((((.(.....))))))))))......}}}}}}}}}}}}}}==}}}}}))))))))))))))	3	-50.4
20	1A	UCGUAGAAUAUGUAGGCGCCAA	CGGTCATGTCTACATAGTTCTC(1) CGGTCATGTCTACATAGTTCT(2) TCGGTCATGTCTACATAGTTC(2) CTCGGTCATGTCTACATAGTTC(1) CTCGGTCATGTCTACATAGTT(2)	TTCGTAGAATATGTAGGCGCCAATATGGGCATCCATGTTCCGCTATTAGTAATTGACCGGAGAGGTGTCTCGGTCATGTCTACATAGTTCTCGAA	91520104	91520125	+ [Positive strand]	22	(<<<-<<<<<<<<<<<<<---<<(((((....)))))))..............((((((.(((....)))}}}}}}=}}}}}}}}=}}}}}))))	1	-33.5
21	1A	UGAUAACAAGUAUUUUCGGA	TCCGTCTGGAAATACTTGTCA(2)	CATATACTCCCTCCGTCTGGAAATACTTGTCATCAAAATGGATAAAAGGAGATGTATCTAGACCTATTTTAGTTTTAGATACAACCCTTTTTATCCATTTTGATAACAAGTATTTTCGGATGGAGGGAGTACATG	94270117	94270136	+ [Positive strand]	20	(((.((((((({{{{{{{{{{{{{{{{{{{={(((((((((((((((((.(.((((((((((.(((...))).)))))))))).).))))))))))))))>>>>->>>>>>>>>>>>>>>))))))))))).)))	1	-81.5
22	1A	UUUUUUGUCCAGGACACAUAC	ATGTGTCCTAGCCAAAAATAA(1) TTTATGTGTCCTAGCCAAAAA(3)	CCAACGGAGGGATTGTCAAAATATGCATTTATGTGTCCTAGCCAAAAATAATAAGCATTTCAGCTCACTGCGACATAAATATATACTGAACTATTTGTTTTTTGTCCAGGACACATACAGTCGTATTTTTTAATCCCTCCGTTGG	102359010	102359030	+ [Positive strand]	21	(((((((((((((((..((((((((.({{{{{{{{{{{{={={{{{{{..(((((.(.(((((......................))))).).))))>>>>>>>->->>>>>>>>>>-))))))))))).)))))))))))))))	1	-54.05
23	1A	AAGUGGAAACGCUGCAAAAGC	TGCTTTTGCATCTTTTTCACA(1)	TGTTTGGGCTTTTGCGTCTGCTTTTGCATCTTTTTCACATTGACAAAAAAAAAACGAAAAAAGCTCCTAAATAGGTGATTTTTGCTTCGGCTTTTGGCTTATACCATCATATAACAATACTGATTCGAAGCAAAAAGACTCTATTTAGGAGTTTTTTTTTGCCAAAGTGGAAACGCTGCAAAAGCAGAAGTAAGAGCCCAAACA	115651358	115651378	- [Negative strand]	21	(((((((((((((((.(({{{{{{{{{{={={{{{{{{=(((.((..........(((((((((((((((((((((..((((((((((((....(((......)))........((....))..)))))))))))).)).))))))))))))))))))))).))>->>>>>>>->->>>>>>>>>))).)))))))))))))))	1	-91.7
24	1A	UGACAAGUAUUUCUGGAUGGA	TCCATCCGAAAATACTTGTCA(1)	ACTCCCTCCATCCGAAAATACTTGTCATCAAAATGGATAAAAAGAGATGTATATAAAACTAAAATACGTCTAGATACATTTCCTTTTATCCATTTTGATGACAAGTATTTCTGGATGGAGGGAGT	115448906	115448926	- [Negative strand]	21	(((((({{{{{{{{={{{{{{{{{{{{(((((((((((((((.(((((((((.....((........))....))))))))).)))))))))))))))>>>>>>>>>>>>->>>>>>>>))))))	4	-75.5
25	1A	UUUGACCAAGUUUGUAGAGAA	TTTCTCTATAAACTTGGTCAA(6) TTTTCTCTATAAACTTGGTCAA(1) TTCTCTATAAACTTGGTCAA(1) TTTCTCTATAAACTTGGTCA(1) TTTTCTCTATAAACTTGGTCA(6) TTCTCTATAAACTTGGTCAAA(3)	AAAGTCAAACCTCACAAACTTTGACCAAGTTTGTAGAGAACAACAATTACATCTAGAATGTCAAACATATATCATTAGGTTCATCATAAGATTTAGTTTCATATATGTTATATATTTGGTATTATACATATAAATAATTTTCTCTATAAACTTGGTCAAAGTTTGAAAACTTTGACTTT	122492307	122492327	- [Negative strand]	21	(((((((((.....(((((<<<<<<<<<<<<<<<<<<<<<...............((((((..(((((((((.((((((((........))))))))...)))))))))..)))))).(((...)))...........=}}}}}}}}}}}}}}}}}}}})))))).....)))))))))	5	-73.66
26	1A	UUUGUCUAGAUACGGAUAUAU	ATACCTCCGTATCTAGACAAA(2) TACCTCCGTATCTAGACAAAT(5)	GTACTCCCTCCGTTTTGAATTACTTGTCTTGAATTTGTCTAGATACGGATATATCTAGACTCATTTTAGTGCTAGATACCTCCGTATCTAGACAAATCTAAGACAAGTAATTCGGAACGGAGGGAGTAC	132820294	132820314	+ [Positive strand]	21	(((((((((((((((((((((((((((((((.(<<<<<<<<<<<<<<<<--<<<(((((((......))).)))))}}==}}}}}}}}}}}}}}}}}.)))))))))))))))))))))))))))))))	2	-89.9
27	1A	AUAGAUGACACGUGGCAUUCA	AATGCCACGTGTCATCCATCA(1)	GTCCTGATAGATGACACGTGGCATTCACAAATCACAAAGCATCTAATTTCTCTCCCCCCTGATTTTAAGTGGGGGTGGGGATGCTTTGTGATTTGTGAATGCCACGTGTCATCCATCAGGAT	159254096	159254116	- [Negative strand]	21	((((((<<-<<<<<<<<<<<<<<<<<<((((((((((((((((......(((.(((((((.......)).))))).)))))))))))))))))))))}}}}}}}}}}}}}}}}=}}}}))))	2	-88.4
28	1A	GCCUGCAAAAAUUCGUCGUGA	TTTCATGACGAATTTTTGCAG(1) ATGACGAATTTTTGCAGGCA(1)	CTAAGTGCCTGCAAAAATTCGTCGTGAAAATCACATTCCTAGAAGGCGTGGCAAAAAAAACAAAAAAAGTACTCTGAAAAAGCTACTTTCAAACGCATTTTGAAGCACTGAATTTGTTTTTTTTGCCACGCCTTCTAGGAATGTGATTTCATGACGAATTTTTGCAGGCACTTAG	158167372	158167392	- [Negative strand]	21	((((((<<<<<<<<<<<<<<<<<<<<<((.((((((((((((((((((((((((((((((((((...(((.((.(.((((.((...........)).)))).))).)))...))))))))))))))))))))))))))))))))))}}}}}}}}}}}}}}}}}}}}}))))))))	1	-110.8
29	1A	CGCUGGCGAGGUAGAGUAGGA	CTACTCTTCCTTGTCGGAGCC(1)	GTTCCGGTCGCTGGCGAGGTAGAGTAGGACATGGGACACGGACCGGCTCACTGGACTCAAGGCGCTGCCGTCTCCCATGCTCTACTCTTCCTTGTCGGAGCCCAGAAC	169544683	169544703	+ [Positive strand]	21	((((.((.<-<<<<<<<<<-<<<<<<<--(((((((.((((..((((.(.((.......))).)))))))).)))))))..}}}}}}}=}}}}}}}}}=}=}).))))	1	-58
30	1A	UUCUGUGGCGAGUAAUUUGGA	TCCGAATTACTCGTCGCAGAA(2)	TACTCCCTCCGTTCCGAATTACTCGTCGCAGAAATGAATGTATCTAGATGTATTTTAGTTCTAGATACATTCATTTCTGTGGCGAGTAATTTGGAACTGAGGGAGTA	177032092	177032112	+ [Positive strand]	21	(((((((((.(({{{{{{{{{{{{{{{{{{{{{(((((((((((((((...........)))))))))))))))>>>>>>>>>>>>>>>>>>>>>)).)))))))))	1	-78.4
31	1A	UCUUUUUUACUGAGAGCUGCA	CAGCTCTCAGCAAAAAAGACA(1) AGCTCTCAGCAAAAAAGACAA(1)	GACTTCTGTGCAGCTCTCAGCAAAAAAGACAAATCAGACCAGAACAGTATATGAACAGTATACATTTTTACAGACCTCTGATTTGTCTTTTTTACTGAGAGCTGCACAGAAGTT	180584895	180584915	- [Negative strand]	21	(((((((((({{{{{{{{{{={{{{{{{{{{(((((((..((((..((((((.....))))))..)))).......)))))))))>>>>>>>>->>>>>>>>>>>>))))))))	1	-61.9
32	1A	AUGACAUUCGUGGAAGUCGUG	CGGCACCCACGAATGTTATT(1)	GCCAAGTTTCATTAGGGAATGACATTCGTGGAAGTCGTGGCAAAACATAATCTATTTTGGAGTGCTGATTGTTTTTTTGCCGCGGCACCCACGAATGTTATTCCCTGATGAAACTTGGC	181330467	181330487	+ [Positive strand]	21	((((((((((((((((((<<<<<<<<<<<<<--<<<<<<((((((.((((((..............))))))..))))))))}}}}==}}}}}}}}}}}}}})))))))))))))))))	2	-76.74
33	1A	AUACAUUCGUAUCUGAACAAA	TTTGTCTAGATACGGATGTAC(1) TTTGTCTAGATACGGATGTA(4) ATTTGTCTAGATACGGATGTA(5) ATTTGTCTAGATACGGATGT(1) TAGATTTGTCTAGATACGGATG(1) AGATTTGTCTAGATACGGAT(1)	TTAGTTGTCTTAGATTTGTCTAGATACGGATGTACCTAACACTAAAACGTGCCTAGATACATTCGTATCTGAACAAATCTAAGACAACTAA	183369621	183369641	+ [Positive strand]	21	((((((((((((({{{{{{={{{{{{{{{{{{{{.(((.(((......)))..)))->>>>>>>>>>>>>>->>>>>))))))))))))))	1	-50.1
34	1A	UCUCCUGUAGAAAUAGGCACC	TGCTTATTTGTACAGGGTAG(1)	GTACAATGGGAGGTGCTTAGGGGAGGTGGTTAAAGAAATAAACCAAGCTTTTCTTAAGCACCGATGCTTATTTGTACAGGGTAGACGCTTAACTAAGCGTCTCTCCTGTAGAAATAGGCACCGGGTGCTCCAGAAAAACTCGGTTTATTTTCCTAAGCACCTCTCTAAGCACCTCCCATTGTAC	178084070	178084090	+ [Positive strand]	21	((((((((((((((((((((((.(((((.(((..((((((((((.((.((((((..(((((((.{{{{{{{{{={{{{{{=={{((((((....)))))))>-->>>>>>->>>>>>>>>->.))))))..)))))).)).))))))))))..))).)))))))))))))))))))))))))))	6	-115.6
35	1A	GAAAUAUAAGAGCGUUUGGAU	TAAACGCTCTTATATTTCTT(1)	ACTCCCTCTGTAAAGAAATATAAGAGCGTTTGGATCACTAAAGTAGTGATCTAAACGCTCTTATATTTCTTCTTTAGTGATCTAAACGCTCTTATATTTCTTTACGGAGGGAGT	186922861	186922881	- [Negative strand]	21	((((((((((((((<<<<<<<<<<<<<<<<<<<<<((((((((.((.(((.{{{======)))=)))=))=)))))))))))))))))))))))))))))))))))))))))))	2	-73
36	1A	UGACAAGUAUUUUCGGCCGGA	TCCGTCTGGAAATACTTGTCA(2)	TATACTCCCTCCGTCTGGAAATACTTGTCATAAAAATGGATAAAAGGGATGTATCTAGATGTATTTTAGTTTTAGATACATCCCTTTTTGTCCATTTTGATGACAAGTATTTTCGGCCGGAGGGAGTATA	185739368	185739388	+ [Positive strand]	21	((((((((({{{{={{{{{{{{{{{{{{{{(.(((((((((((((((((((((((((((...........)))))))))))))).))))))))))))).)>>>>>>>>>>>>>>>>->>>>)))))))))	1	-84.2
37	1A	UUAGAGUCGUGUCAGGUCUGG	TGAACACGATTTGGTAAAGGT(1) TGAACACGATTTGGTAAAGGTA(1)	CTGCTATGCTTAGAGTCGTGTCAGGTCTGGTTCATCTGGGTGATGGGCTAGAGTGAAATGGATATGTTGGTAATGTGAGTGGTGTGTTGAACACGATTTGGTAAAGGTATCAGTGAG	191899858	191899878	- [Negative strand]	21	(((((((((<<-<<<<<<<<<--<-<<<<<((((((.....))))))))))).)......((((((..(.(......).)..)))))}==}}}}}}}}}=====}}}})).))).))	3	-32.6
38	1A	ACAAGUAUUUUUGGACGGAGG	TCCGTTCGGAAATACTTGTCA(1) CCGTTCGGAAATACTTGTCAT(1)	TACTCCCTCCGTTCGGAAATACTTGTCATCAAAATGGATAAAAGAAAATGTATCTAGATGTATTTTAGTTTTAGATACATCTCTTTGTATCCGTTTTGATGACAAGTATTTTTGGACGGAGGGAGTA	192653542	192653562	+ [Positive strand]	21	((((((({{{{{{{{{{{{{{{{{{{{{(((((((((((((((((..(((((((((((...........))))))))))).))))).))))))))))))))>>>>>>>>>>>>>>>>>>>>>)))))	13	-79.5
39	1A	CUCCGUUCGGAAUUACUUGCCU	CGACAAGTAATTCCGAACGGA(1) GCGACAAGTAATTCCGAACGG(3) TGCGACAAGTAATTCCGAACGG(2) TGCGACAAGTAATTCCGAACG(3) TTGCGACAAGTAATTCCGAAC(1) CAAGTAATTCCGAACGGAGGG(1)	GTACTCCCTCCGTTCGGAATTACTTGCCTTGGATATGGATGTATCTAGAACTAAAATACATCTAGATACATCCATTTTTGCGACAAGTAATTCCGAACGGAGGGAGTGC	15354657	15354678	- [Negative strand]	22	(((((((<<<<<<<<<<<<<<<<<<<-<-(..(.(((((((((((((((...........))))))))))))))).)..}=}=}}}}}}}}}}}}}}}}})))))))))	1	-71.4
40	1A	UCUGUGACAAGUAAUUCCGAA	TTCGGAATTACTTGTCTCGAA(1)	TACTCCCTCCGTTCGGAATTACTTGTCTCGAATATGGATGTATCTAGAACTAAAATACATCTAGATACATCCATTTCTGTGACAAGTAATTCCGAACGGAGGGAGTA	196111223	196111243	- [Negative strand]	21	((((((((((({{{{{{{{{{{{{{{{={{{{.(((((((((((((((...........))))))))))))))))>>->->>>>>>>>>>>>>>>>)))))))))))	7	-74
41	1A	UGAGAGCUGCAGAAAAAAGAC	TCTTTTTAGTGTAGCTTTCA(1)	GATGAAATGCATTGTGGTGAGAGCTGCAGAAAAAAGACAAATTCGTTCATTTTTAATAATGAGTAGTGCATGAATTGTTCACCATTTTCAAATCACGATTTTGTCTTTTTAGTGTAGCTTTCACAATAATGTATATCATC	192112917	192112937	- [Negative strand]	21	(((((.(((((((((.(<<<<<<<<<<<--<<<<<<<<(((.((((..((((..(((..((((((((......))))))))..)))...)))).)))).))))}}}}}}}==}}}}}}}}}}}).))))))))).)))))	2	-54.8
42	1A	ACAAGUAAUUCGGAACAGAGG	TCCGTTCCAAATTACTCGTC(1) TCCGTTCCAAATTACTCGTCG(14) TCCGTTCCAAATTACTCGTCGC(2) CCGTTCCAAATTACTCGTCGC(2) CGTTCCAAATTACTCGTCGC(3)	TACTTCCTCCGTTCCAAATTACTCGTCGCAAAAATGGATGTATCTAGAACTAAAATACATCTAGATACATTCATACCCGCGACAAGTAATTCGGAACAGAGGGAGTA	205720707	205720727	+ [Positive strand]	21	((((((({{={{{{{={{{{{{{={{{{(....(((((((((((((((...........)))))))))))))))....)))>>->>>>>>>->>>>>->>>>)))))	6	-55.6
43	1A	UUCCGAAAGGCUUGAAGCUAAU	TAGCTTCAAGCCTTTCGGAAT(1) TAGCTTCAAGCCTTTCGGAATA(1)	GTTGCTTAGCTTCAAGCCTTTCGGAATAGCATTGATTGCACGGAGCTATGTGCAGTGCAGCCTACACTATTCCGAAAGGCTTGAAGCTAATTAAC	205128214	205128235	- [Negative strand]	22	((((.({{{{{{{{{{{{{{{{{{{{{((....(..(((((...((.....)).)))))..)....)))>>>>>>>>>>>>>>>>>>>>>-))))	11	-53.1
44	1A	UGACAAGUAUUUCCGGACGAA	TCCATCCGAAAATACTTGTCA(1)	ATACTTCCTCCATCCGAAAATACTTGTCATCAAAATAGATAAAAAGGATGTATCTAGAACTAATATATGTCTAGATACATCCCCTTTTATTCATTTTGGTGACAAGTATTTCCGGACGAAGGGAGTAT	209570497	209570517	+ [Positive strand]	21	(((((((({={={{{{={{{{{{{{{{{{(((((((..((((((.(((((((((((((.(........))))))))))))))..))))))..)))))))>>>>>>>>>>>>->>>>->->))))))))	3	-67.4
45	1A	AAGACAAGUAAUUUGGAACGG	TCCGTTCTGAATTACTTGTCT(1)	TAGTACTCCCTCCGTTCTGAATTACTTGTCTTTGATTTGTCTAGATACGGATGTATCTAGACTCATTTTAGTGCTAGATACCTTCGTATCTAGACAAATCTAAGACAAGTAATTTGGAACGGAGGGAGTACTA	211227895	211227915	- [Negative strand]	21	(((((((((({{{{{{{=={{{{{{{{{{{{(.((((((((((((((((((.(((((((((((......))).)))))))).)))))))))))))))))).>>>>>>>>>>>>>-->>>>>>)))))))))))	12	-95.5
46	1A	UAUAUUAUGGGACGGAGGUAG	CCTTCGTCCCATAATATAAG(1)	TGGTACTCCCTTCGTCCCATAATATAAGAGGGTTTTTTACACTACACTAGTGTCAAAAAGGCTCTTATATTATGGGACGGAGGTAGACTA	213733375	213733395	+ [Positive strand]	21	((((.((.{{{{{{{{{{{{{{{{{{{{((..(((((.((((((...)))))).)))))..))))>>>>>>>>>>>>>>>>>>->>))))	5	-48.4
47	1A	UAACAAACGAGACCGACUGCG	CGCAATCGGTCTTGGTAGTTA(1) CGCCGCAATCGGTCTTGGTAG(1) CAATCGGTCTTGGTAGTTAAA(2)	TTTGACCATAAATTTAACAAACGAGACCGACTGCGGCGGGAGAAAAAGTTACATAATTAAAAACTTTTTTCGAATACGAATTCACTGATATAACTTTTGCTCCCGCCGCAATCGGTCTTGGTAGTTAAATTTACGGTCAAA	217688360	217688380	+ [Positive strand]	21	(((((((.((((((<<<<---<<<<<<<<<-<<<<(((((((.((((((((.((..............((((....)))).......)).)))))))).)))))))))}}=}}}}}}}}}===}}}}}})))).)))))))	1	-66.5
48	1A	UGCCAAAGGAGAAUUGCCCUG	AGGGCGCTTCTCCCTTGGCA(1) AGGGCGCTTCTCCCTTGGCAC(1)	GTGAATCACAGGGCGCTTCTCCCTTGGCACGGTGGCATGCATGTACATATGATGGTGGTAGCCTGGTGAGCGTGCGGTGCAGCTTGCTAGCAAGCCGTGCGTGCCAAAGGAGAATTGCCCTGCCATTTGC	229092694	229092714	- [Negative strand]	21	(..(((..({{{{{{={{{{{{={{{{{{((...((((((((((.(((.....(((....)))..))).)))))).)))).(((((....)))))....))>>>>>>->>>>>>->>>>>>>..)))..)	5	-65.1
49	1A	UAGGUUGUCAAUUUUAUCACC	TTAGGTTGGTCAAATTGACGA(1)	CGCGTATATCTAGGTTGTCAATTTTATCACCCTAATATAAACTATATAACACAAAAATTATACCTTCTGAAAATAGAACATTTGAAGTTTATATTGATATATTTTTTGTAATATATAACTTGTATTAGGTTGGTCAAATTGACGATCTAGGGGTACGCG	230208485	230208505	+ [Positive strand]	21	(((((((..(<<<<<<<<<<<<<<-<<<<-<(((((((((..((((((..(((((((.((((...((....((((((((.......)))).)))))))))).)))))))..))))))..)))))}}}}}=}}}}=}}}}}}}}}})))))..)))))))	2	-55.5
50	1A	UGACAAGUAUUUUUGGACGGA	TCCATCCGAAAATACTTGTCA(1)	TACTCCCTCCATCCGAAAATACTTGTCATAAAAATGAAGGGATATATCTAGACGTATTTTAGTTTTAGATATATCTTTTTTTTAATGACAAGTATTTTTGGACGGAAGGAGTA	234843550	234843570	+ [Positive strand]	21	((((((.{{{={{{{{{{{{{{{{{{{{(.(((..((((((((((((((((((........).)))))))))))))))))))).)>>>>>>>>>>>>>>>>>->>>.))))))	16	-55.6
51	1A	UCUCUGAAUCGUCCAGCAGUA	ATACTCTTGGACGATTCTTGG(1) ATACTCTTGGACGATTCTTG(1) TCTTGGACGATTCTTGGACGAT(1)	ACGATACTCTTGGACGATTCTTGGACGATAATGCAAATCAGACCATCTATATAAAGGACTAGGTGCAACACAGCCAGTGGATTAAACATATCGTCTCTGAATCGTCCAGCAGTATCGT	236790447	236790467	+ [Positive strand]	21	((({{{{{={{{{{{{{{{{=={{((((((.((((..(.((.((...........)).)))..)))).(((.....))).........)))))>>>-->>>>>>>>>>>->>>>))))	1	-46.4
52	1A	UUCUGAAUGGCUUGAAGUAAAU	TAGCTTCAAGCCTTGCGGAAT(1) TAGCTTCAAGCCTTGCGGAATA(3)	GTTGATTAGCTTCAAGCCTTGCGGAATAACATAGATTGCACTGAGCTATGTGCAGTGCAGTCTACACTATTCTGAATGGCTTGAAGTAAATTAAC	238257953	238257974	- [Negative strand]	22	(((((({={{{{{{{{{{==={{{{{{{...((((((((((((.((...)).))))))))))))...))>>>>>--->>>>>>>>>>->>>))))	1	-48.5
53	1A	AGAAGCGCUCUACAAAAAAG	TTTTTGTAGAGAGCTCCTCGA(1)	GGTGGTCAAATAACATTCGAGAAGCGCTCTACAAAAAAGACAAAATTGCAAAATCTGCTCAAACAGTGCACGTACATTTTGACTAATTTTCAGTGATTTTGTCTTTTTTGTAGAGAGCTCCTCGAATGTTATTTGGCCGCC	237377319	237377338	+ [Positive strand]	20	(((((((((((((((((((<<-<<<-<<<<<<<<<<<<<(((((((..((((((..(.(((((..(((....)))..))))))..)))))..)..)))))))))}}}}}}}}}}}=}}}=}}}}}))))))))))))))))	2	-76.3
54	1A	ACGACGAGUAAUUUGAAACGG	TTCCGAATTACTTGTCGCAG(1)	CTTGTATCTACTCCTTCCGTTCCGAATTACTTGTCGCAGGTATGGATATATCTAGATGCATTTTAGTTCTAGATGCATCCATTTTTACGACGAGTAATTTGAAACGGAGAAAGTAGATAGGAG	243984117	243984137	- [Negative strand]	21	(((.((((((((..((((({{={{{{{{{{{{{{{{={{(.((((((.((((((((.((......)))))))))).)))))).)))->>>>>>>>>>>>>>->>>>>))..)))))))).)))	3	-60.1
55	1A	AAAUAGAUGACUCAAUUUUGU	ACAAAGTTGAGTCATCTATTT(1) CAAAGTTGAGTCATCTATTT(1) AAAGTTGAGTCATCTATTTTG(4)	TACTCCCTCTGTTCCAAAATAGATGACTCAATTTTGTACTAACTTTGTACTAAAGATAGTACAAAGTTGAGTCATCTATTTTGAAACGGAGGGAGTA	245420278	245420298	+ [Positive strand]	21	(((((((((((((.((<<<<<<<<<<<<<<<<<<<<<((((.(((((...))))).))))))}}}}}}}}}}}}}}}}}}}}}.)))))))))))))	8	-63.7
56	1A	UUGAGACACGUAUUUCGGGAC	CCGTCCCAAAATAAGTGTCTC(1)	TACTCCCTCCGTCCCAAAATAAGTGTCTCAACTTTAGTACAACTTTGTACTGAAGTTAGTAAAAAGTTGAGACACGTATTTCGGGACTGAGAGAGTA	245427920	245427940	- [Negative strand]	21	(((((.(({={{{{{={{{{{={{{{{{{((((((..(((((((((.....)))))).))).))))>>>>>>>>>->>>>>->>>>>.))).)))))	1	-48.2
57	1A	UUUGGACAUCUGACAAGCUCU	CGGGAGCTGCTCAGATGTCTA(1) CCGGGAGCTGCTCAGATGTCT(1) GCCGGGAGCTGCTCAGATGTC(3) AGCTGCTCAGATGTCTAAATG(1)	CCGCTCTAAATTTCAACTAATTTGGACATCTGACAAGCTCTCCGCAAAAAAGACAAATCGGGTCAAAACAGTGCGTGAACAGTAAACATTTTTTCATACCCCGATTTTATCTTTTTTGCCGGGAGCTGCTCAGATGTCTAAATGAGTTGAAATTTGGAGAGG	247381558	247381578	- [Negative strand]	21	((.(((((((((((((((.(<<<<<<<<<<<<<--<<<<<<(.((((((((((.((((((((...(((.((((..((.....))..)))).))).....))))))))..))))))))}}=}}}}}}}==}}}}}}}}}))))).))))))))))))))).))	1	-77.4
58	1A	CUCCGUUCCGAAAUAGAUGAC	TTGGGTCATCTATTTTGGAAC(22)	TACTCCCTCCGTTCCGAAATAGATGACTCAACTTTGTACTAACTTTAGTAAAAAATTAGTATAAAATTGGGTCATCTATTTTGGAACAGAGGGAGTA	794932	794952	+ [Positive strand]	21	((((((<<<-<<<<<<<<<<<<<<<<<((((.((((((((((.(((.....))).)))))))))).}}}}}}}}}}}}}}}}}}}}}.)))))))))	1	-58.1
59	1A	CUCCGGACGUACUUUUAGUGC	CAAATCTAAGACAAGTAATTC(1) ACAAATCTAAGACAAGTAATTC(1) ACAAATCTAAGACAAGTAATT(2) CTAAGACAAGTAATTCGGAAC(1)	TGTGCCGGTGCTAGCCTGATCCTCACGTGTGCTCCGGACGTACTTTTAGTGCTAGACACATCCGTATCTAGACAAATCTAAGACAAGTAATTCGGAACGGAGGGAGTACAAGGCAGCATCCAGCACA	6262934	6262954	- [Negative strand]	21	(((((.((((((.((((..((((..(((...-<<<<<<--<<<<<<<<<<<<((((.((....)).)))))=}}===}}}}===}}}}}=}})))))))..)))).....)))))))).)).)))))	1	-47.3
60	1A	GAUGCGUAGGUAAGAUUGGUUC	TTGAACCGAGTGTGGCTACGCC(1) TTGAACCGAGTGTGGCTACGC(1) GTTGAACCGAGTGTGGCTACGC(4) GTTGAACCGAGTGTGGCTACG(2)	TTTAGTTGAACCGAGTGTGGCTACGCCCGGTCCTTGCGAAGGTTAAAACAAGACCAACTTGACAAACTATCGTTGTGGTTTTTGATGCGTAGGTAAGATTGGTTCTTGCTAAG	9717754	9717775	+ [Positive strand]	22	(((({{={{{{{{{==={{={{{{{{.(((.((..((((.((((....((((.....))))...)))).))))...))...))>-->>>>>>->>--->>>>>>>..))))))	1	-36.4
61	1A	UACGGAAUGAGGAAAGAGACUU	GTATCTCTGGGCCCACTCGGTA(1) GTATCTCTGGGCCCACTCGGT(2) GGTATCTCTGGGCCCACTCGGT(3) GGTATCTCTGGGCCCACTCGG(3) CTCTGGGCCCACTCGGTAATG(1)	GGGGTATCTCTGGGCCCACTCGGTAATGCACATCACTATAAGCCTTGCAAGCATTGTAACTAATGAGTTAGTTGTGGGATGATGTATTACGGAATGAGGAAAGAGACTTGCC	19167222	19167243	- [Negative strand]	22	((={=={{{{{==={{{{={{={{((((((((((.((((((..((.((...(((((....))))).)).)))))))))))).)))))>>>->>->>->>-->>>>>-->.))	1	-37
62	1A	ACCACCAAACUUUGCACGCCCU	GGGCTTGCAAAATTTGGTGGCC(2)	GATCATCAACAAATGTTATGGGGGCTTGCAAAATTTGGTGGCCAAATAACATTCGAGGAGCTCTCTACAAAAAAGACAAAATCATTGAAAATTAGTCAAAATGTATGTGCACTGTTTGAGCAGATTTTGCATTTTTTTCTTTTTTGTAGGGCGCTTCTCGAATGTTATTTGACCACCAAACTTTGCACGCCCTCATAACATGTGTTGATCATC	39082773	39082794	+ [Positive strand]	22	(((.(((((((.((((((((({{{{={{{{{{={{{{{{{{={((((((((((((((((((.((((((((((((((.((((....((((((((.((((((.(((....)))...))))).).)))))).)).)))).)))))))))))))).)))))))))))))))))))->>>>>>>>->>>>>>->>>>>)))))))).))))))).)))	1	-111.3
63	1A	GUGUGAGAGAAGUCAUAAGUG	CTTATGACTTCTCTCAGACAG(3)	GTGGAGTGTGARACACTGTGTGAGAGAAGTCATAAGTGTGAAACACTCTCCGATGATGATGACGAAGCTGCAAACACTTATGACTTCTCTCAGACAGTGTTTCACACTCCAC	60972088	60972108	+ [Positive strand]	21	(((((((((((.(((((<<-<<<<<<<<<<<<<<<<<<(....((..((.((..........)).)).))...)))}}}}}}}}}}}}}}}}=}}}}))).)))))))))))	1	-64.6
64	1A	CUCCGUUCGUAAAUAUUUGUC	ACAAATATTTAGGAACGGAGGG(2)	TACTGCCTCCGTTCGTAAATATTTGTCTTTCTAGATATTTTAACAAATGACTACATACGGAGCAAAATGAGTGAATCTACACTCTAAAATATGTCTACATACATCCTATGTGGTAGTCCATTTGAAATGTCTATAAAGACAAATATTTAGGAACGGAGGGAGTA	56528716	56528736	+ [Positive strand]	21	((((.(<<<<<<<<-<<<<<<<<<<<<(((.((((((((((((......((((((((.(((.......(((((......))))).....((((....))))..))))))))))).......)))))))))))).))))}}}}}}}}}}}=}}}}}}}}}=))))	1	-72.92
65	1A	UUCAACCAGUUUGUCGUCAAUC	AGTATTGACGACAAACCTGGT(1)	CTTCAACCAGTTTGTCGTCAATCACCAAAAAGGGGGAGATTGTAAGTTCATCTAGTGCCACCCCTAGTTGTGTTTTGAGTATTGACGACAAACCTGGTTGAGG	73994982	73995003	- [Negative strand]	22	(<<<<<<<<<<<<<<<<<<<<<-((((((((((((.((((.(......))))).......))))).......)))))=}}}}}}}}}}}}}}=}}}}})))))	1	-42.41
66	1A	UCUGAUCCAAAACAAGCGUCGC	GACACTTATTATGGATCGGAG(1)	TACTCCCTCTGATCCAAAACAAGCGTCGCAGTTTTGAACTAAGGTTAGTTCAACCTTAGTTCAAAATTGCGACACTTATTATGGATCGGAGGGAGTA	90467356	90467377	+ [Positive strand]	22	(((((((<<<<<<<<<-<<-<<<-<<<<<(((((((((((((((((.....)))))))))))))))))))}}}=}}}=}}=}}}}}}}}}}))))))	1	-66.6
67	1A	UUCCAUCCGAAAAUACUUGUC	ATGACAAGTATTTTCGGACG(1)	TCCATCCGAAAATACTTGTCATCAAAATGGATAAAAAGAGATGTATGTCAAACTAAAATACGTCTAGATACATTTCCTTTTATCCATTTTGATGACAAGTATTTTCGGACGGA	107397326	107397346	+ [Positive strand]	21	<<<-<<<<<<<<<<<<<<<<((((((((((((((((.(((((((((.(...((........))..).))))))))).))))))))))))))}}}}}}}}}}}}}}}}}}=}))	1	-61.7
68	1A	AUUUUCGAGACAAGUAAUUCC	AAATTACTTGTCGCAGAAATG(1) AATTACTTGTCGCAGAAATGG(2) ATTACTTGTCGCAGAAATGGA(4)	TACTCCCTCCGTTCGGAATTACTTGTCGCAAAAATGAATGTATCTAGACGCCTTTTAATTCTAGATACATCCATTTTCGAGACAAGTAATTCCGAACGGAGAGAGTA	119055064	119055084	- [Negative strand]	21	(((((.(((((((((((((((((((((.(.((((((.(((((((((((...........))))))))))).)>>>>>->->>>>>>>>>>>>>)))))))).)))))	7	-68.1
69	1A	AGCGAUCACUGGGUUGUAUCUG	AGGTCAAGGTACAACTCCGGGT(1)	GAGAGAGCGATCACTGGGTTGTATCTGGCACTTGGAAGGGTGTATTTTATTAAGTATCCAGTTCTAGTTGTCATAAGGTCAAGGTACAACTCCGGGTCGTCCTTTT	119361097	119361118	- [Negative strand]	22	(((((--<<<<<-<-<<<<<<<<<<<<(((.((((((.((.((((((....))))))))..)))))).))))...======}}}}}}}}}}}=}}}}))..)))))	2	-37.2
70	1A	CAGGACUCCGGUACUCAAAGC	AGCAAGTGGGTCCGGGCTGTA(1) AAGTGGGTCCGGGCTGTAGC(1) AGCAAGTGGGTCCGGGCTGT(1) CAAGTGGGTCCGGGCTGTAGCA(1) AAGTGGGTCCGGGCTGTAGCA(1) AGTGGGTCCGGGCTGTAGCA(1) AAGTGGGTCCGGGCTGTAGCAC(1) AGTGGGTCCGGGCTGTAGCAC(2) GTGGGTCCGGGCTGTAGCAC(1)	GTCATCAGCAAGTGGGTCCGGGCTGTAGCACTGGGCTAGCAGGACTCCGGTAAACCGGGCTGTAGCGGGCTAACAGGACTCCGGTACTCAAAGCGTGAC	138482127	138482147	- [Negative strand]	21	(((((..((.=={{{{{{{{{{{{{{{{{={(..((((.(((...(((((....))))))))))))))))).)>>>--->>>>>->>>>>-->>)))))	1	-39.8
71	1A	CCUAGAAUUACGUGAAUGACU	GTCATTCACGTAGTTCTAGGTC(1)	TACCTCCGTCTCGGTGAATAAGTCATTCACGTAGTTCTAGGTCAATGATTTATATATCTAAATATATATTATATGTGACAAAAAATATATATTTAGAAACTACATCCGTGTAGAAATCTAGTGATATACTTTTCATGACATATAACATATATTTAATTCCTCAAATCGGCGACCTAGAATTACGTGAATGACTTATTCACCTAAACGGAGGTA	151668958	151668978	+ [Positive strand]	21	(((((((((...((((((((({{{{{{{{{{{{{{{{{{{{{{..((((((.......(((((((((.((((((((.(..((((.(((((..(((((..(((((....)))))...)))))..))))).))))..).)))))))).))))))))).......))))))..))>>>>>>>>>>>>>>>>>>>>>))))))))...)))))))))	1	-98.74
72	1A	UUCCGAAUUACUCGUCGCAGA	CTGTGGCGAGTAATTTGGAAC(2)	TACTCCCTCCGTTCCGAATTACTCGTCGCAGAAATGAATGTATCTAGATGTATTTTAATTCTAGATACATCCATTCCTGAGACGAGTAATTTGAAACGGAGGGAGTA	177032029	177032049	+ [Positive strand]	21	(((((((((((<<-<<<<<<<<<<<<<-<<<-((((.(((((((((((...........))))))))))).)))).))).))))))))))))).)))))))))))))	6	-78.4
73	1A	UUCCGAAUUACUCGUCGCAGA	TCTGCGACGAGTAATTTGAAA(1)	TACTCCCTCCGTTCCGAATTACTCGTCGCAGAAATGAATGTATCTAGATGTATTTTAATTCTAGATACATCCATTCCTGAGACGAGTAATTTGAAACGGAGGGAGTA	192706031	192706051	+ [Positive strand]	21	(((((((((((<<-<<<<<<<<<<<<<-<<<-((((.(((((((((((...........))))))))))).)))).))).))))))))))))).)))))))))))))	6	-70
74	1A	UGAUGCUGUACGAUCGAGCCCG	CGGTTGGTTTTACAGTGGTCT(1) ACGGTTGGTTTTACAGTGGTC(1)	CACGGTTGGTTTTACAGTGGTCTCATTGTGTCTTAAAGAGTCCTTGGCTATGCTGACTCAGGGACGCTTCGTATGTCATGTGCACTGCCTTGTACATGATGATGCTGTACGATCGAGCCCGTG	187423766	187423787	- [Negative strand]	22	(({{{{{{{{{={{{{{{=====....(((((((...(((((...(((...)))))))).))))))).......((((((((((......)))))))))>--->>>>>>->>>>>>-->>>))	1	-44.1
75	1A	UUAGAGAUUCCACUACGGACU	TGTAGTCCATAGTGAAATCTC(1)	GTTCCAAAATATAAGTGTTTTTAGAGATTCCACTACGGACTGCATACGGATGTATATAGACATACTTTAAAGTGTAGATTCACTTATTTTGCTCTATATGTAGTCCATAGTGAAATCTCTAAAAAGACTTATATTTAGGAAC	189223558	189223578	- [Negative strand]	21	(((((.((((((((((.(((<<<<<<<<<-<<<<<-<<<<<(((((..((.((((......))))....(((((......))))).......))..))}}}}}}}}=}}}}}=}}}}}})))))).)))))))))).)))))	3	-62.8
76	1A	UACGGAGCAAAAUAAGUGAAUC	TTCACTCATTTTGCTTCGTATG(2)	GGGCATATTTTAGAGTGTATATTCACTCATTTTGCTTCGTATGTGTACTCCCTCCATTGCTAAATATTTGTATTTCTAGAGATTTCAACAAGTGACTACATACGGAGCAAAATAAGTGAATCTACACTCTAAAATATGTCT	195344264	195344285	- [Negative strand]	22	(((((((((((((((((((.({{{{{{={{{{{{{{{{{{{{{((..(((.......(((.........)))......)))...(((.....))).))))>>>>>>>>>>>>>->>>>>>>-)))))))))))))))))))	11	-60.32
77	1A	GAAGAUUGCUUGACUUGUGCUA	TTTTATTTGGTCAAGTAGTCT(1)	GTGAAGATTGCTTGACTTGTGCTAAGATAGCTAAAATCTTCCAAGAACTAAAATTGGGAAAAGGCTAGATTTTTATTTGGTCAAGTAGTCTAATCAC	202742426	202742447	+ [Positive strand]	22	((<<<<<<<<<<<<<<<-<<<--<(..(((((......((((((.........))))))...)))))..)}==}}}==}}}}}}}}}}}}}..))))	1	-30.8
78	1A	GUCGUUUUUCACUGAAACCU	ACAAGGTTTCGGTGAAAAACG(1)	CATTTTATGTGCGTTCACAAGGTTTCGGTGAAAAACGACGTTTTTTGTGGCTTGTGTAAAAAAGACAATTTCTGATGCTTCATTCTAACTATTCACGAGGCATTTCTTTATCTTTTTTACACAAGCCACAAAAAACGTCGTTTTTCACTGAAACCTTATGAACGCACATAAAATG	216594025	216594044	- [Negative strand]	20	(((((((((((((((({={{{{{{{{{{{{{{{{{{{((((((((((((((((((((((((((((.((.....((((((((...............))))))))...)).))))))))))))))))))))))))))>>>>>>>>>>>>>>>>>>>>).)))))))))))))))))	1	-109.66
79	1A	AUUUUCAUAGUUCGAGGACCU	TAGGTCCTCAAACTATGAAAA(1)	GGTGTCATGTAGGTCCTCAAACTATGAAAAGTGGCATCTAGGTCCTCAAAAATCCTTGAAGTGTAATAAGTGTGTATATATGTGATACCTCTGAAATAGTTCAAGGACCTACATGACACCTTTGAAATATTTTGAGGACCAGGATGGCACACATATTGCACTTTGAGGACCTGGATGACGATTTTCATAGTTCGAGGACCTAAGTGACACC	211423370	211423390	- [Negative strand]	21	((((((((.{{{{{{{{{={{{{{{{{{{{.((.(((((((((((((((..........(((((((((.((((((.....((.(...((((.((((((.(((((((.............))))))).)))))))))).))).....)))))).)))))))))))))))))))))))).))->>>>>>>>>>>->>>>>>>>).))))))))	6	-103.02
80	1A	CAUUUCCAAGACAAGUAAUUC	GAATTACTTGTCGCAGAAATG(5) AATTACTTGTCGCAGAAATGG(2) ATTACTTGTCGCAGAAATGGA(4) TTACTTGTCGCAGAAATGGAT(5)	CTCCCTCCGTTCGGAATTACTTGTCGCAGAAATGGATGTATCTAGATGTATTTTAGTTCTAGATACATCCATTTCCAAGACAAGTAATTCCGAACGGAGGGAG	230324137	230324157	+ [Positive strand]	21	((((((((((((({{{{{{{{{{{{==={{{{{{((((((((((((...........))))))))))))>>>>>>--->>>>>>>>>>>>)))))))))))))	5	-75.8
81	1A	AUUUCUGCGACAAGUAAUUCG	ATTACTTGTCTCGGATATGGA(3)	GTACTCCCTCGGTTCGGAATTACTTGTCTCGGATATGGATGTATTTAGAACTAAAATACGTCTAGATGCATCCATTTCTGCGACAAGTAATTCGGAACGGAGCGAGTAC	236777783	236777803	+ [Positive strand]	21	((((((.(((.((((.(({{{{{{{{{{={{{{={{{{{((((((((((.(........))))))))))))))>>->>>>->>>>>>>>>>>>-)))).))).))))))	2	-64
82	1A	UCCCGGAUACCGUAAGAGUGC	TATCTCCGAAAGTGTCTGTT(1) GTATCTCCGAAAGTGTCTGTT(1) GGTATCTCCGAAAGTGTCTGT(1) TCTCCGAAAGTGTCTGTTGGGT(1) CTCCGAAAGTGTCTGTTGGGT(5) CTCCGAAAGTGTCTGTTGGGTT(1)	TTGTGCAACTCCCGGATACCGTAAGAGTGCCTTGGGTGTGCCAAACGTTACAACATAACTGGGTGACTATAAAGGTACATTACAGGTATCTCCGAAAGTGTCTGTTGGGTTGGCACGA	245303250	245303270	- [Negative strand]	21	(((((((((<<-<<<<<<<--<--<<<<<<((..((((((((....((((.....)))).((....)).....))))))))..))))).}}}==}==}}}}}}}==}}}}).))))))	1	-42
83	1A	UUAGAGAUUCCACUAUAGACU	TGTAGTCCATAGTGAAATCTC(1)	TTCCTAAATATAAGACCTTTTAGAGATTCCACTATAGACTACATACGGAGAAAAATGAGTGAATCTACACTCTAACGTATGTCTATATACACCCGTACATAGTTCATAGTAAAATCTCTAAAAGGTCTTATATTTAGGAA	244917427	244917447	- [Negative strand]	21	(((((((((((((((((((<<<<<<<<<--<<<<<--<<<(..(((((........(((((......)))))....(((((....)))))..)))))..))))..)))))..))))))))))))))))))))))))))))	2	-74.1
84	1A	AUUACUUGUCUUGGAUUUAUC	CAAATCCAAAACAAGTAATTC(1)	TACTCTCTCTGTTCCGAATTACTTGTCTTGGATTTATCTAGATACGGATGTTTCTAGATACATCCGTATCTAGACAAATCCAAAACAAGTAATTCTGAACGGAGGGAGTA	2066257	2066277	+ [Positive strand]	21	((((((((((((((.((<<<<<<<<<-<<<<<<<<-<<(((((((((((((........)))))))))))))))=}}}}}}}}=}}}}}}}}}}}.))))))))))))))	3	-72.1
85	1A	CCACGACGAGUAAAUCGGAAC	TTCTAATTTACTCGTCGTAGT(2)	ATCTACTCCCTCCGTTCTAATTTACTCGTCGTAGTTTTAGTTCAAATTTGAACTAACTAAAACCACGACGAGTAAATCGGAACGGAGGGAGTAGAT	1928105	1928125	- [Negative strand]	21	(((((((((((((({{{=={{{{{{{{{{{{{={{(((((((((....)))....)))))))>->>>>>>>>>>>>>-->>>>)))))))))))))	2	-63
86	1A	AUACCUCGAUCGUCGUGGCACC	AGCGCCGATCATCGTCCAGGTG(1)	CGAAGGTCTCCTCGAGCTTAATGCTGAAGCGCCGATCATCGTCCAGGTGAGGCATGTTGCACATACCTCGATCGTCGTGGCACCAGTCGCACTCCGCCGGGAGACTTTCG	4261624	4261645	- [Negative strand]	22	(((((((((((.((.((.....((((.={{=={{{{={{{{==={{{{{.(((.....)).)->>>>>>>>>->>>>-->>-->)))........)))))))))))))))	3	-42.42
87	1A	AUUCUGAAUUACUUGUCGCAG	TTCTGCGACGAGTAATTTGGA(1) TCTGCGACGAGTAATTTGGAA(2) CTGCGACGAGTAATTTGGAAC(6)	CTACTCCCTCCATTCTGAATTACTTGTCGCAGGTATGAATGTATCTAAATGTATTTTAGTTCTGGATACATTCATTTCTGCGACGAGTAATTTGGAACGGAGGGAGTAG	5325266	5325286	- [Negative strand]	21	(((((((((((-<<<--<<<<<<<<<<<<<<<(.((((((((((((((((........))).))))))))))))).)}}}}}}}}}}}}}}}==}}}=)))))))))))	2	-70.2
88	1A	CGAAUGACUUAUACACCGGGA	CGTCCGGGTGTATAAGTCATTC(1)	CCGTCCGGGTGTATAAGTCATTCGCGTAGTTCTAGGTCATCGATTTGAGGAATTAAATATGTATTATATGTCATGAAAAGTATACCACTAGATTTCCACACGGATGTAGTTTCTAAATATATATTTTTTGTCACATATAATACATATTCAGATAGTTAAATTATCGACCTAGAACTACGCGAATGACTTATACACCGGGACGG	4501126	4501146	+ [Positive strand]	21	({{{{{={{{{{{{{{{{{{{{{(((((((((((((((...(((((((..(.((.((((((((((((((((.(..(((((((((....((((..(((....))).......))))....)))))))))..).)))))))))))))))).)).)..)))))))...))))))))))))))>>>>>>>>>>>>>>>>>->>>)))	6	-104.4
89	1A	CGCCGCCGCCGGCAUCGGACC	TTCGGTGCCGGCGTCGGTGGC(1)	ACCGGAGCGGCGAGGGTTTCGGTGCCGGCGTCGGTGGCCTGGGTGGAGAAACCCCATCATCCCTCGCGCCCTCCGCCCGCCTCGGGAGGCCGGCAGGGCTCCGGATCTGCTGGGCCGCCGCCGCCGGCATCGGACCCTTCGCTTCGGT	9950832	9950852	- [Negative strand]	21	(((((((((..(((((({={{{{{{{{{{{={{{{{{{((((((......))))....((((...(.(((((..(((.((((....)))).)))))))).).)))).....))))>>>>>->>>>>>>>>>>>>>>))))))))))))	1	-97.1
90	1A	CUCCGUUCGGAAUUACUUGCCU	CGACAAGTAATTCCGAACGGA(1) GCGACAAGTAATTCCGAACGG(3) TGCGACAAGTAATTCCGAACGG(2) TGCGACAAGTAATTCCGAACG(3) TTGCGACAAGTAATTCCGAAC(1) CAAGTAATTCCGAACGGAGGG(1)	GTACTCCCTCCGTTCGGAATTACTTGCCTTGGATATGGATGTATCTAGAACTAAAATACATCTAGATACATCCATTTTTGCGACAAGTAATTCCGAACGGAGGGAGTGC	15354657	15354678	- [Negative strand]	22	(((((((<<<<<<<<<<<<<<<<<<<-<-(..(.(((((((((((((((...........))))))))))))))).)..}=}=}}}}}}}}}}}}}}}}})))))))))	1	-71.4
91	1A	CAAGAAUGCUCCAUGGAUGUGG	ATATCCAGGACTATGTTTGCT(1)	TGCTAATGAGGATGAGGTCAAGACATATGCTCGTGTCTACATGTGGTACGTTATATCCAGGACTATGTTTGCTGATGGCACAGGCAAGAATGCTCCATGGATGTGGCTGAAGGTGTTGACCGTATTCGATAGCA	69365625	69365646	- [Negative strand]	22	(((((....(((((.((((((.((...((((((((....)))).)))).((({{{{{{{{{{={{{={{{{{{.........))>>>>->>>->>>->>>>>>>>>).....)).)))))).)))))..)))))	4	-47.8
92	1A	AAGCGGACGGCAAAGACCUUC	CTGGCTGATGGCAAAGACCT(2)	GACGGCAAAGAACTGGCTGATGGCAAAGACCTTCTTTGCCATCAGCCAATTCTTTGTCGTCCGTTTTCTGTAAGCGGACGGCAAAGACCTTCTTTGCCGTC	76945856	76945876	+ [Positive strand]	21	((((((((((((={{{{{{{{{{{{{{{====.)))))))))))))))..((((((((((((((((.....>>>>>>>>>>>>>>>>-->>>)))))))))	1	-71.1
93	1A	CAAGUUUCGUAUCUUUUGGACU	TCTGGATTGGACCGAGACTTGC(1) CTGGATTGGACCGAGACTTGC(1) TTCTGGATTGGACCGAGACTT(1)	TGGGGATTAAACATTTCTGGATTGGACCGAGACTTGCCAAGCGGCCTTGGTTTACTACCGGTAGACCGCCTTCCAAGTTTCGTATCTTTTGGACTTCGTTTGATGCTCCA	88062124	88062145	+ [Positive strand]	22	(((((((((((((..{{=={{=={{=={{{{{{{{{=...((((.((((((.....))))..)).))))....>>>>>>>>>-->>->>-->>--).))))))).)))))	1	-37.5
94	1A	AUUUUCGCGACAAGUAAUUCC	CGGAAATACTTGTCGGGGAAA(2)	GTACTCCCTCCGTTCGGAAATACTTGTCGGGGAAATGGATGTATCTAGACGTATTTTAGTTCTAGATACATTCATTTTCGCGACAAGTAATTCCGGACGGAGGGAGTAT	124068590	124068610	- [Negative strand]	21	(((((((((((((({{{{{={{{{{{{{{={{{{{(((((((((((((((........).)))))))))))))>>>>>>->>>>>>>>>->>>>)))))))))))))))	1	-79
95	1A	AAGGGACCAUAAGAAAAUAUAU	ATTATATATTTTCTTACGGTC(1)	GCGATTATATATTTTCTTACGGTCCCTTTTTGTGTCGGAAATAAGACAAAACTTAGGGAACATAAATTACCATCAATGCATCTTGGGTGAGGAATAGTTATTTCTTCACCCCCCTCTATTTTACCATCAATGCATCATAATTTTACGTTCCGTAAGTTTTGTCTTATTTTTGACGCAAAAAGGGACCATAAGAAAATATATAATTGC	144179044	144179065	+ [Positive strand]	22	((({{{{{{{{{{{{{{{{={{{{(((((((((((((((((((((((((((((((.(((((..((((((......((((((...((((((((((.......))))))))))..................))))))..))))))...))))).)))))))))))))))))))))))))))>>>>>>>>->>>>>>>>>>>>>))))))	1	-104.9
96	1A	GUAGAACACAUUAUGAGAGA	GTTTCTCATTGTGGTTCACCT(1)	AGCGTAGAACACATTATGAGAGATGTTGAAGGGGGCTGGTTGCTCCGTTATATGCATGCTAATGGGGCAAGTATGTTTCTCATTGTGGTTCACCT	165150678	165150697	+ [Positive strand]	20	((.<<-<<<<-<<<-<<<<<<<<(....((.(((((.....))))).))..((((.((((.....)))).))))}}}}}}}}}=}}}}}}}}}}}	2	-32.7
97	1A	CAUUUCCGUGACAAGUAAUUC	ATTACTTGTCTCGAAAATGGA(1) TTACTTGTCTCGAAAATGGATG(1)	ACTCCCTCCGTTCGGAATTACTTGTCTCGAAAATGGATGTATCTAGAACTAAAATACGTCTAGATACATCCATTTCCGTGACAAGTAATTCCGAACGGAGGGAGT	191734461	191734481	- [Negative strand]	21	(((((((((((((((({{{{{{{{{{={{={{{{{{{((((((((((.(........)))))))))))))>>>>>->>->>>>>>>>>>>>))))))))))))))	2	-77.3
98	1A	UUCGUAGAAUAUGUGGGGGCC	TCATGTCTACATAGTTCTTGAA(1)	TTCGTAGAATATGTGGGGGCCAATATGGACATCTAGGTTCCGCTATTGGTAATTGACCGGAGACATGTCCCGGTCATGTCTACATAGTTCTTGAA	209544529	209544549	+ [Positive strand]	21	<<<<-<<<<<<<<<<<<-<<<((((((((.((....)))))).)))))))...(((((((.((....))))))}}}==}}}}}}}=}}}}}}}}}	1	-36.2
99	1A	GUUCCAAAUUACUCGUCGCAU	ATTTCTACGACGAGTAATTTG(1) ACGACGAGTAATTTGGAACGG(1) ACGACGAGTAATTTGGAACGGA(1)	TATTCCCTCTGTTCCAAATTACTCGTCGCATAAATGAATGTATCTAGAACTAAAATACATCTAGATACATCCATACCTACGACAAGTAATTCGGAACGGAGGGAGTA	214067475	214067495	- [Negative strand]	21	((((((((((<<<<<-<<<<<<<-<<<<---..(((.(((((((((((...........))))))))))).))).....)))).))))))).)))))))))))))))	3	-77.4
100	1A	AGAGAUUUCAAUAUGGACUAC	ATGTAGTCCATATTGGAATCT(1)	CTGTTCCTAAATGTAAGTCTTTTATAGAGATTTCAATATGGACTACATACTGAGCAAAATGAGTGAACCTACACTCTAAAATATGTCTATATACATCCGTATGTAGTTTATACTGAAATCTCTAAAAAGACATATATGTAGGAACGG	220630463	220630483	+ [Positive strand]	21	(((((((((.(((((.(((((((.(<<<<<<<<<<-<<<<<<<<<<((((..........(((((......)))))......((((......))))..)))))))))))))).)))))))))))))))))).))))).)))))))))	13	-58.2
101	1A	GCAGGCACUUAGAACUUUUGUC	TGACAAAAGTTTTAAGTGCCT(1)	AAACATTGACAAAAGTTTTAAGTGCCTGCAAAAATTCATCATGAAATCACATTTCTGTAAGGTGTGGCAAAAAAAACAAATTCAGTGCTTCAAAATGCATTTGAAAGTAGCTTTTTTAGAGTACTATTTTTGTTTTTTTTGCCACGCCTTCTAGGAATGTGATTTCATGACGAATTTTTGCAGGCACTTAGAACTTTTGTCAATGTTT	231306122	231306143	+ [Positive strand]	22	(((((({{{{{{{{{{{{{{{{{{{{{((((((((((.(((((((((((((((((((.((((((((((((((((((((((...((((((..((((.(((((....))).))..))))..))))))...)))))))))))))))))))))).))))))))))))))))))).))))))))>>>>>>>>>>>>>>>>>>>>>>)))))))	4	-128.1
102	1A	GCUAGACCGUCGGCAUAGACC	TCTGTGCCGACGGCCTAGCC(1) TCTGTGCCGACGGCCTAGCCG(1)	GCCGACGGCTAGACCGTCGGCATAGACCCGCCACGTGGCAGCCACTGGGAGCTCCTGGAGCAGGCCTATGCCGACGGCCTAGCCGTTGGC	246900366	246900386	+ [Positive strand]	21	(((((((<<<<<-<<<<<<<<<<<<-<<.(((....))).((..(..((....))..).)).)).)))))))))))).))))))))))))	2	-92
103	1A	CUGAACCGCCUUGGCCUUCCCA	AGAAGAAACCATGGCGCTGCAG(1)	CAGATGAATCATGGCGTCCCTCTGAAAGAAGAAACCATGGCGCTGCAGAAATTCTGGAACTGAACCGCCTTGGCCTTCCCATTCGAGAAGTATGCCTATGCTATCTTTTCATCTG	247010773	247010794	+ [Positive strand]	22	((((((((.((((((((.(.((((((={{{{==={{{={{{{==={{{...........>>>--->>>>->>>->>>>---))).))).).))))).))).......))))))))	1	-33.2
104	1B	GUACAAAGUUGGAUCAUCUAUU	CAAAATAGATGACTCAACTTT(1)	GTACTCCCTCCGTTCCAAAATAGATGATTCAACTTTGTACTAGCGTTAGTATAAAGTTAGTACAAAGTTGGATCATCTATTTTGGAACGGAGGGAGTAC	131041235	131041256	- [Negative strand]	22	((((((((((((((((((((((((((((((((((((((((((((...........))))>>>>>>>>>>>>>>>>>>>>>>))))))))))))))))))	6	-49.5
105	1B	UCGGACCAGGCUUCAUUCCCC	GGAATGTTGTCTGGTTCAAGG(3)	TTCTGGGTGGAATGTTGTCTGGTTCAAGGTCTCGCTCTGGTTTGAGGATGGAAAACTTTCATTTCTCTCAGCTTCCTGCGATCTCGGACCAGGCTTCATTCCCCTCAGAG	191293633	191293653	- [Negative strand]	21	(((((((.{{{{{{=={{{{{{{{{={{{((..((...((.(((((((..(((....)))...)).)))))...)).))))))>->>>>>>>>>-->>>>>>->))))))	11	-48
106	1B	UCGGACCAGGCUUCAUUCCCC	GGAATGTTGTCTGGTTCAAGG(5)	TTCTGGGTGGAATGTTGTCTGGTTCAAGGTCTCGCTCTGGTTTGAGGATGGAAAACTTTCATTTCTCTCAGCTTCCTGCGATCTCGGACCAGGCTTCATTCCCCTCAGAG	191293633	191293653	- [Negative strand]	21	(((((((.{{{{{{=={{{{{{{{{={{{((..((...((.(((((((..(((....)))...)).)))))...)).))))))>->>>>>>>>>-->>>>>>->))))))	1	-48
107	1B	CAUUUCCGUGACAAGUAAUUC	AATTACTTGTCGCAGAAATGG(2) ATTACTTGTCGCAGAAATGGA(4) TTACTTGTCGCAGAAATGGAT(5)	ACTCCCTCCGTTCGGAATTACTTGTCTCGAAAATGGATGTATCTAGAACTAAAATACGTCTAGATACATCCATTTCCGTGACAAGTAATTCCGAACGGAGGGAGT	70241614	70241634	+ [Positive strand]	21	((((((((((((((((((((((((((.((.(((((((((((((((((.(........)))))))))))))>>>>>->>->>>>>>>>>>>>))))))))))))))	3	-57.32
108	1B	CUCCGUCCGGAAAUACUUGCC	GACGAGTATTTCCGGACGGAG(1)	GTACTCCCTCCGTCCGGAAATACTTGCCGAAAAGATGCATAAAAATGAATGTATTTAGAACTAAAATACATCTAGATACATTCATTCCTCCGACGAGTATTTCCGGACGGAGGGAGTAT	19444754	19444774	- [Negative strand]	21	(((((((<<<<<<<<<<<<<<<<<<<-<(..............((((((((((((((((...........))))))))))))))))....)}=}}}}}}}}}}}}}}}}}}})))))))	4	-64.67
109	1B	CAAGUAUUUCGGGACGGAGAGA	TCCCTCCGTCCGGAAATACTC(1)	CTATGTACTACTCCCTCCGTCCGGAAATACTCATCGAAGAAATGCATAAAAATGGATGTATCTAAAATTAAAATATGTCTAGATATATCCATTCCTCCGACAAGTATTTCGGGACGGAGAGAGTACATAG	51954437	51954458	- [Negative strand]	22	(((((((((.({{=={{{{{{{={{{{{{{{=.(((.((...........((((((((((((((..((......))...)))))))))))))).)).)))-->>>>>>>>->>>>>>>>>>>))))))))	2	-55.2
110	1B	AGAAGGUAGAUCAUAAUAGCU	CTCAATTGTTATGATCTGCT(1)	GTCTTTTGATGAGAAGGTAGATCATAATAGCTGAGCGAAATGAATGTGATACAGTTGCTCAATTGTTATGATCTGCTTCTCATTTGAAGAC	112783435	112783455	- [Negative strand]	21	((((((.((((<<<<<-<<<<<<<<<<<<<-<((((((......((.....)).)))}}}}=}}}}}}}}}}}}}}}))))))).))))))	8	-43.2
111	1B	AUGCGAGGUCUGAUCGGGCAG	GGTCTGATCGGGCAGGTTTTTC(1)	CGCGGCGGGATGCGAGGTCTGATCGGGCAGATTTTCCCGCCCCGACCCGCACTTTGACGCTTATTTTGCGAGCGGGGGATGGGATGCGGGGTCTGATCGGGCAGGTTTTTCCGCCCCG	235058861	235058881	+ [Positive strand]	21	((.((((((<-<<---<<<<<<<<<<<<--.....(((((((((.(((.(.((....(((.......))))).).))).))))..))))}}}}}}}}}}}}}==}}==}}})))).))	1	-57.11
112	1B	CUGCGCUCGCCGGAGGAGCGU	GCTCCCCCGTCGAACGTGGCC(2)	GCCATGGCGGCGCGCCGGCTGCGCTCGCCGGAGGAGCGTGCAGCAGGATGAATCCCGCGCGCTCCCCCGTCGAACGTGGCCCCGGCGTCCGTGCTCATGGC	203027137	203027157	+ [Positive strand]	21	((((((((((.(((((((<--<<-<<<-<<<-<<<<<<<((....(((....))).))))}}}}}=}}}=}}}=}}==}}}..)))))))))...))))))	10	-63.2
113	1B	UCGGACCAGGCUUCAUUCCCC	GGAATGTTGTCTGGTTCAAGG(3)	TTCTGGGTGGAATGTTGTCTGGTTCAAGGTCTCGCTCTGGTTTGAGGATGGAAAACTTTCATTTCTCTCAGCTTCCTGCGATCTCGGACCAGGCTTCATTCCCCTCAGAG	191293633	191293653	- [Negative strand]	21	(((((((.{{{{{{=={{{{{{{{{={{{((..((...((.(((((((..(((....)))...)).)))))...)).))))))>->>>>>>>>>-->>>>>>->))))))	11	-48
114	1B	UCGGACCAGGCUUCAUUCCCC	GGAATGTTGTCTGGTTCAAGG(5)	TTCTGGGTGGAATGTTGTCTGGTTCAAGGTCTCGCTCTGGTTTGAGGATGGAAAACTTTCATTTCTCTCAGCTTCCTGCGATCTCGGACCAGGCTTCATTCCCCTCAGAG	191293633	191293653	- [Negative strand]	21	(((((((.{{{{{{=={{{{{{{{{={{{((..((...((.(((((((..(((....)))...)).)))))...)).))))))>->>>>>>>>>-->>>>>>->))))))	1	-48
115	1B	CAGUGCGCUCCUCCGGCGAGCA	CTCGCCGGAGCAGCGCATAAC(1)	GGGCCGGCCATGGCGGCACGGTAGCTGTCCTCGCCGGAGCAGCGCATAACAAACTGAATCCAGTGCGCTCCTCCGGCGAGCATGGCTCCGGTGTCACGCGCATGGCGCCC	253513120	253513141	- [Negative strand]	22	((((..(((((((((((((((.((((((.{{{{{{{{{{={{{{{=====..((((....>>>>>>>>>->>>>>>>>>>->))))))).))))..))).))))))))))	1	-67.31
116	1B	CCCAUGUCGCACGGAUUUGU	TGAATCCTTTGCAGACGACT(9) CTGAATCCTTTGCAGACGACT(2) CTGAATCCTTTGCAGACGAC(2) GCTGAATCCTTTGCAGACGA(1) GGGCTGAATCCTTTGCAGACG(4)	GGGCGGTGGGCTGAATCCTTTGCAGACGACTAAAATACACGACGGGGCATTGTAAGTGGCAGAGTGGCCTTGCTGCCACGATCCACTGAGATCCAGCCCCATGTCGCACGGATTTGTCCCTCCCCC	111796619	111796638	- [Negative strand]	20	(((.((.(((.{{{{{{{=={{{={{{=={=.........)..((((((((...(((((.(..(((((......)))))..))))))..)))...))>>>-->>>>>>->>>>>>>-))).)))))	1	-50.6
117	1B	ACCGGACCGGACCGACCAGCC	GGGTGGACACGGTCCGGGCCG(1)	ACGTGTCTCAGGGTGGACACGGTCCGGGCCGGTCCGATTCCTGACCGAGCCACCATTTGGACCGGCCGCCGGCGGTCCGGACCGGACCGGACCGACCAGCCTAGCGGGCCTGT	2557377	2557397	- [Negative strand]	21	(((.(((((({{={{{==={{{{{{{{={{{(((((..(((((..((.(((.((....))...))))).))).))..)))>>>>>->>>>>>>>->>>->>).).)))).)))	1	-58.4
118	1B	GUUUGAGCGACAACUAAUAUG	ATATTAGTTGTCGCTGAAACG(2) TATTAGTTGTCGCTGAAACGG(1) ATTAGTTGTCGCTGAAACGGA(1)	CTACTCCCTCCGTTCCATATTAGTTGTCTCTGAAATGGATGTATCTAGATGTATTTCAGTGCTAGATACATCCGTTTGAGCGACAACTAATATGGGACAGTGGGAGTAG	18072234	18072254	+ [Positive strand]	21	((((((((.(.(((((((((((((((((.((.((((((((((((((((.((.....))...))))))))))))>>>>->>->>>>>>>>>>>>>)))).).))))))))	1	-72.6
119	1B	CUCCGUCCGGAAAUACUUGCC	GACGAGTATTTCCGGACGGAG(1)	GTACTCCCTCCGTCCGGAAATACTTGCCGAAAAGATGCATAAAAATGAATGTATTTAGAACTAAAATACATCTAGATACATTCATTCCTCCGACGAGTATTTCCGGACGGAGGGAGTAT	19444754	19444774	- [Negative strand]	21	(((((((<<<<<<<<<<<<<<<<<<<-<(..............((((((((((((((((...........))))))))))))))))....)}=}}}}}}}}}}}}}}}}}}})))))))	4	-64.67
120	1B	CCCGGAUACUGUAGGAGUGC	TATCTCCGAAAGTGTCTGTT(1) GTATCTCCGAAAGTGTCTGTT(1) GGTATCTCCGAAAGTGTCTGT(1) CTCCGAAAGTGTCTGTTGGGT(5)	CGGATACTGTAGGAGTGCTTTGGGTGTGCCAAACGTCACAACGTTACTGGGTGACTATAAAGGTACACTACAGGTATCTCCAAAAGTGTCTG	21970064	21970083	+ [Positive strand]	20	<<<<<<<<---<<<<<<<((..((((((((.(((((....)))))..(((....)))....))))))))..))))).))))...))))))))	3	-47.1
121	1B	CCUUAUACAGGGAAUUUGACC	AGGTTGAATTCTCTCTATAAGC(1) ATTTAGGTTGAATTCTCTCT(2)	ATAGATGCCCTTATACAGGGAATTTGACCTAAATTCATATTGAATTTCTCTGAAGTTTGTAGAAATTTATTATGAATTTAGGTTGAATTTTCTCTACAAGCGCATCTAT	53780172	53780192	+ [Positive strand]	21	((((((((-<<<-<<-<<--<<<<--<<<((((((((((.((((((((((........).))))))))).)))))))))))))..))))..)).)).))).))))))))	6	-66.1
122	1B	CAAAUUCAAGACAAGUAAUUC	GAATTACTTGTCTTAGATTTG(1) CGAATTACTTGTCTTAGATTT(2) AATTACTTGTCTTAGATTTGT(2) ATTACTTGTCTTAGATTTGT(1) ATTACTTGTCTTAGATTTGTC(25) CCGAATTACTTGTCTTAGAT(1) TTACTTGTCTTAGATTTGTCT(3)	TACTCCCTCTGTTCCGAATTACTTGTCTTAGATTTGTCTAGATACGGATGTATCTAGCACTAAAATGAGTCTAGATACATCCGTATCTAGACAAATTCAAGACAAGTAATTCGGAACGGAGGGAGTA	64106025	64106045	- [Negative strand]	21	((((((((((((((((({{{{{{{{{{{{=={{{{{{{(((((((((((((((((((.(((......))))))))))))))))))))))))>>>>>-->>>>>>>>>>>>>>)))))))))))))))	2	-98.8
123	1B	UGAGAAGGUAGAUCAUAAUAGC	AATTGTTATGATCTGCTTCTCA(1)	AGTCTTTTGATGAGAAGGTAGATCATAATAGCTGAGCGAAATGAATGTGATACAGTTGCTCAATTGTTATGATCTGCTTCTCATTTGAAGACT	112783436	112783457	- [Negative strand]	22	(((((((.((<<<<<<<-<<<<<<<<<<<<<-(((((((......((.....)).))))))}=}}}}}}}}}}}}}}}}}}}})).)))))))	1	-44.8
124	1B	GCCGAAUCUGAGUACUCAACU	ATGTCAGGTTTCAGATTCAAAG(1)	GGAGGCGGAATCAATGGTCATGTCAGGTTTCAGATTCAAAGAGAGATGTCAAGCAAGCGCCGAATCTGAGTACTCAACTTGCCCGACCCGCCTCT	141617119	141617139	- [Negative strand]	21	((((((((..((...((.({={{=={{{{{{{{{{{{==={(......))..((....>>->>>>>>>>>->>>-->>-)))).)).))))))))	1	-31.6
125	1B	AUGUGGUUGUCUCUAAUGCCU	ATGATGTTCGGACACACCATCA(1) TGATGTTCGGACACACCATCA(1)	AGTGAATGTGGTTGTCTCTAATGCCTAACCCATAAACGATAGTGGTATTTCGATAAGAGACATCATGGTATGCACCATATCCAATAGGGTGCATTTATGATGTTCGGACACACCATCACACT	183804564	183804584	- [Negative strand]	21	((((.--<<<<<<<<<<--<<<<<<-.................)))))).........((((((((((.(((((((.(((...))).)))))))))}}}}}}}}=}}}}}=}}}}}==))))	12	-37.07
126	1B	CCUGGUCGUCGUCAACGGGCU	CTGCACGTAGTAGTAGGCACCT(3)	GGCGCATGCCTCCTGCCTCGGATCCTCCTAAACTACTCCTGGTCGTCGTCAACGGGCTGCACGTAGTAGTAGGCACCTCCAGCGTAATAGGAGTCGTCGTCGACGGTGGCGTCTGGCTCC	174552048	174552068	- [Negative strand]	21	((.(((((((.((..(..(((...((((((...(((.-<<<<--<<-<<<-<<--<<<{====))))=))=)))))==)))).))).))))))...)))..)..)).)))))...)).))	1	-34.2
127	1B	CCUUAAGGUCGACGAAACCCU	GGGTGTCATCGACCTTAAGGC(1)	ACAAGGCAATTGATGACTAGGGTGTCATCGACCTTAAGGCTATGCTGTTCTGCAAAGTCTTTCCACCCACCACTAAGTCCATCCCTGTGAAGTATCTTCTCACCAGGGATGGACTCAGTAGTGGGCGGAAAAACTTTGTGGAAAAGCATAACCTTAAGGTCGACGAAACCCTAGTCATCATTGCCTTGT	199726227	199726247	- [Negative strand]	21	((((((((((.(((((((({{{{={{={{{{{{{{{{{{=((((((.(((..((((((.(((((.(((((.(((.(((((((((((((((.(......)))).)))))))))))).))).))))).))))).))))))..))).)))))).>>>>>>>>>>>>->>->>>>>)))))))))))))))))	1	-128.7
128	1B	AUGUAUGAGUUCUAAUGGUGCC	ACACATGAAAGGCACTTAGAAC(1) ACATGAAAGGCACTTAGAACC(1)	CAAAGATCAGAATGTATGAGTTCTAATGGTGCCAAGTTTCTCAACTCCGCAGCCTTGTGAGGCTGGCGAGGTTGCTTAGCTTGCACACATGAAAGGCACTTAGAACCTTTG	240950567	240950588	- [Negative strand]	22	(((((......--<<-<<<<<<<<-<<<<<<<-(((((...((((..((((((((....))))).)))..))))...)))))))}}=}}}===}}}=}}}}}==}})))))	3	-35.5
129	1B	ACAAAUCUAGGACAAGAAUUU	ATTCTTGTCTTAAATTTGTCT(1)	TGTACTCCCTCCGTCCCAAAATTCTTGTCTTAAATTTGTCTAGATACGGATGTACCTAATACTAAAGCGCGACTTCATACATCCGTATTTGGACAAATCTAGGACAAGAATTTTGGGACGGAGGGAGTACA	245908045	245908065	+ [Positive strand]	21	(((((((((((((((((((({{{{{{{{{{{{={{{{{{{{(((((((((((((.......................)))))))))))))))>>>>>>->>>>>>>>>>>>>>))))))))))))))))))	1	-87.8
130	1B	UACUUGUCAUGAAAAUGGAUA	ATCCATTTTGATGACAAGTAT(1)	TACTCCCTCCGTTCGGAAATACTTGTCATGAAAATGGATAAAATGAAATGTATCTAGACGTATTTTAGTTTTAGATACATCTAATTTTATCCATTTTGATGACAAGTATTTTCGGACGGAGGGAGTA	257827277	257827297	+ [Positive strand]	21	(((((((((((((((((((<<<<<<<<<<-<<<<<<<<<<((((...((((((((((((........).)))))))))))...)))))}}}}}}}}}=}}}}}}}}}}}))))))))))))))))))	1	-80.2
131	1B	AUUACUUGUCUCGGAUAUGGA	CATTTCTGCGACAAGTAATTC(5)	TACTTGTCTCGGATATGGATGTATCTAGAACTAAAATACATCTAGATACATCCGAACCGAGGGAGTA	275586342	275586362	+ [Positive strand]	21	<<<<<-<<<<<<---<<<<((((((((((...........))))))))))))))..)))))))))))	2	-72.8
132	1B	CUCCGUUCGGAAAUACUCGUC	GACGAGTAATTCTGAACGGA(1)	TACTCCCTCCGTTCGGAAATACTCGTCCAAGAAATGAATGCATTTAGATGTATTTTAGTTGTAGATACATCCAATTTTGTGACGAGTAATTCTGAACGGAGGGAGTA	291560496	291560516	+ [Positive strand]	21	((((((<<<<<<<<<<<<-<<<<<<<<(((.(((((....))))).(((((((((.......))))))))).....))).}}}}}}}}=}}}}}}}}}}})))))))	1	-57
133	1B	CUCCAACUGGUACUAAAGACC	GGTCTTTAGTACCGGTTGGA(1) GGTCTTTAGTACCGGTTGGAGC(1) TCTTTAGTACCGGTTGGAGCC(1) CTTTAGTACCGGTTGGAGCC(6) CTTTAGTACCGGTTGGAGCCA(2)	GGTTGGTGGCTCCAACCGGTACTAAAGGGGGGTCTTTAGTACCGGTTGGAGCCACAAACTGGTACTAAAGGTGGTGGCCTTTAGTACGGGTTGGTGGCTCCAACTGGTACTAAAGACCCCCCCTAGTACCGGTTGGAGCCACCAACC	7792427	7792447	+ [Positive strand]	21	((((((((((((((((((((((((..((((((({{{{{{{{{{{{{{{{{{{{((.((((.(((((((((((....))))))))))).)))).))))>>>>>>>>>>>>>>>>>>>>>)))).))))))))))))))))))))))))	1	-134.3
134	1B	CCUUUAGUAUCGGUUGGAGCC	CTACAACCGGTACTAAAGGCCC(1)	GCGGGAAGCGTACCCTCTTTAGTACCGGGTGGTGGCTACAACCGGTACTAAAGGCCCCCCCTTTAGTATCGGTTGGAGCCACGACCCGATACTGAAGGGGGTGCGCTGGCGC	10848304	10848324	+ [Positive strand]	21	(((...((((((((((((((((((.(((((.(((({{={{{{{{{{{{{{{{{{===..>>>>>>>>>>>>>>>>->>>>)).))))).))))))))))))))))))..)))	1	-84.7
135	1B	GGGUAGCCGGCUCGUCGCAGAG	GTCTTCATTGAGGAGTCGGCC(1)	CCTAGAGCTCAGTCTTCATTGAGGAGTCGGCCGTGGCATACTTGTCTGCTATGATCAGCAGCTCGTCGAGGGTAGCCGGCTCGTCGCAGAGGAGTCGATGCTTGAGG	17624263	17624284	+ [Positive strand]	22	(((.(((((((={{{{{=={{{={{{{{{{{{((((((........))))))).......((((.....>>>>->>>>>>>>->>>-->>>)).).)).)))).)))	1	-43.3
136	1B	CGUCCGGAAAUACUUGUCACC	TTGATGACAAGTATTTTCGGAC(1) TGATGACAAGTATTTTCGGACG(1) TTGATGACAAGTATTTTCGGA(11) GATGACAAGTATTTTCGGACG(1)	TACTCCCTCCGTCCGGAAATACTTGTCACCAAAATGAATAAAAGAGAATGTATCTAGATGTATTTTAGTTCTAGATACATCTCTTTTATCCATTTTGATGACAAGTATTTTCGGACGGAGGGAGTA	18547422	18547442	+ [Positive strand]	21	(((((((((<<<<<<<<<<<<<<<<<<<-<((((((.((((((((((.((((((((((...........)))))))))))))))))))).))))}}}=}}}}}}}}}}}}}}}}})))))))))))	1	-84.3
137	1B	AUGUAGGAACCAAUAUGAACAU	TACGAGTCTCGGTCATGTCTAC(1)	TTCGTAGAATATGTAGGAACCAATATGAACATCTAGGTGCCGCTATTGGTTATTGACCGGAGACGTGTCTCGGTCATGTCTACATAGTTCTCGAA	54837684	54837705	+ [Positive strand]	22	((((.(((((<<<<<<-<<<<<<<<-<--<<<....)))...)))))))))..((((((.(((....)))))))))...)))))).)))))))))	5	-25
138	1B	GAGUUCCUUUGUGUUGUCGCU	TTAGACGCACAGATCGGGACCC(3)	CCATTAGCCTTAGACGCACAGATCGGGACCCCCTACCCGAGATCCGCCGGTTTTGACACCGACATTGGTGCTTTCATTGAGAGTTCCTTTGTGTTGTCGCTGCAAGGCTCGATGG	55169103	55169123	+ [Positive strand]	21	((((((((({{={{{{{{{{{={{{{{====....))))).....(.((((......)))).)...((.((((((...))>>>>->>->>>>>->>>>---..)))))).)))))	1	-38.2
139	1B	AGGGAUCGGCGGUCGGCGUAG	GTCAGTGCGATCGCCGGATCCC(1) CAGTGCGATCGCCGGATCCC(1)	CGCTGCAGCAGCGGCGGAGGGATCGGCGGTCGGCGTAGCGCCTGATGTTCCTGCGGCCTCGGGGCCGTCAGTGCGATCGCCGGATCCCTCGCCAGCTTCTGCGGCG	79830517	79830537	- [Negative strand]	21	((((((((.(((((((.<<<<<<<<<<<<<<<<<<---))))........((((((((....))))}=}}}===}}}}}}}=}}}}}}))))).))).))))))))	5	-68.8
140	1B	UGCUAACCGAAGCCGAUCGAU	CGAGCGATCGATCGATGGCT(2)	GCATTACTGAATCCGAGCGATCGATCGATGGCTATTTACTGAACCCGATGGAGCGATTCCTTCGCTACTGCTGCTAACCGAAGCCGATCGATTGGATGAACAGTGGGC	86787572	86787592	- [Negative strand]	21	((.((((((.((({{{={{{{{{={{{={{{{=..........((....))(((((.....))))).....->>>>-->>>--->>>>>>->)))))...))))))))	1	-32.9
141	1B	CUCCGUCGCAAAAUUCUUGUC	AGACAAGAATTTTGGGACGGA(1) TAAGACAAGAATTTTGGGACGG(1) TAAGACAAGAATTTTGGGACG(5) TAAGACAAGAATTTTGGGAC(1) TTAAGACAAGAATTTTGGGAC(1) CAAGAATTTTGGGACGGAGGG(2) CAAGAATTTTGGGACGGAGGGA(1)	TCCCTCCGTCGCAAAATTCTTGTCTTACATTTGTTTAGATACGGATGTAACACTAAAATGTAACTAGATACATCCGTATTTAGACAAATTTAAGACAAGAATTTTGGGACGGAGGGA	87436542	87436562	- [Negative strand]	21	(((<<<<<<<-<<<<<<<<<<<<<(((.(((((((((((((((((((((...(((.........))).))))))))))))))))))))).}}}}}}}}}}}}}}}}=}}}}))))))	1	-72.3
142	1B	UCUGUUCCUAAAUACUUGUCU	AGAAAGACAAGTATTTGGGA(1)	ATGTGTACTCCCTCTGTTCCTAAATACTTGTCTTTTTAGAGATTTCAATAAGTGACTACATACGGCGCAAAATGAGTGAATCTACATTTTAAAATATGTCTACATACATTCGTATGTTGAGTCCATTTGAAATGCCTAGAAAGACAAGTATTTGGGAACGGAGGGAGTATATGT	84146304	84146324	- [Negative strand]	21	((((((((((((<<<<<<<<<<<<<<<<<<<<<((((((..(((((((...(.((((((((((((...((((((((.....)).))))))....((((....))))...))))))))..)))))..)))))))..))}}}}}}}}}}}}}}}}}}}})))))))))))))))))	1	-83.9
143	1B	AGAGGGAUCGGCGGUCGGUGC	CAGTGCGATCGCCGGATCCC(1)	CTGGCGCTGCAGCAGCGGCAGAGGGATCGGCGGTCGGTGCAGCGCCTGGCGCTCCTGCGGCCTTGGGGCCGTTAGTGCGATCGCCGGATTCCTCGCCAGCTCCTGCGGCGGCAG	97119540	97119560	- [Negative strand]	21	(((.((((((((.((((((-<<<<<<<<<<<<<<<-<--<.((((...))))....((((((....))))))..)..)))))))).))))))))))).))).)))))))).)))	2	-63.1
144	1B	GUACAAAGUUGGAUCAUCUAUU	CAAAATAGATGACTCAACTTT(1)	GTACTCCCTCCGTTCCAAAATAGATGATTCAACTTTGTACTAGCGTTAGTATAAAGTTAGTACAAAGTTGGATCATCTATTTTGGAACGGAGGGAGTAC	131041235	131041256	- [Negative strand]	22	((((((((((((((((((((((((((((((((((((((((((((...........))))>>>>>>>>>>>>>>>>>>>>>>))))))))))))))))))	6	-49.5
145	1B	UUAGAGAUUUCAAUAUGGACU	ATGTAGTCCATATTGGAATCT(1)	GTTCCTAAATATAAGTTTTTTTAGAGATTTCAATATGGACTATATACGGAGCAAAATGAGTGAATCTACATTCCAGACTATGTCTATATACATCCGTATCTAGTCCATATTGGAATTTCTAAAAAGACTTATATTTAGGAAC	127507332	127507352	- [Negative strand]	21	((((((((((((((((((((<<<<<<<<<<<<<<<<<<<<<(.(((((((.......(((((......))))).((((...)))).......))))))).))))))))))))))))))))))))))))))))))))))))))	14	-66.66
146	1B	UCAAGAAAACCGUGGGUGCU	TGTAAACCTAACGACCAGAGT(1)	GGGCGCATGATTGTAAACCTAACGACCAGAGTTCGATCCACGTCGGGAACGAATTTCTGGAATTCTCATGAGGGATGCTTCTTCTATATCAAGAAAACCGTGGGTGCTAGTGCCC	136593638	136593657	- [Negative strand]	20	((((((.....={{=={{{{{={{={{{{{{{(((.(((......))).)))).))))))..((((..(((.(((.......)))...>>>>>>>--->>>>>>>>>-.))))))	1	-35.2
147	1B	ACCAGAAUCGCCAAGGGGGAC	CAGCAGCCGGCTGTCAGGCC(1)	CTGGCTGACCAGAATCGCCAAGGGGGACGGCCTGCTCCCTCCCCCTCCTGCTGGGCCGCCTCCCCCACAGCCGCCCCAGCAGCCGGCTGTCAGGCCAGTCGG	156881919	156881939	+ [Positive strand]	21	(((((((-<<-<<---<<<-<<<<<<<-((......)).))))))).((((((((.((.((.......)).)).))}}}}}}==}}}==}}=}}=}))))))	1	-49.6
148	1B	CAUAGUGGAUUCUCUAAAAAG	TCTTTTTAGAGATTCCACTAC(1)	CCTCCGTTCCTTAATGTAAGTCTTTTTAGAGATTCCACTACAAACTACATACATATTTTAGAGTGTAGATTCACTCATTTTGCTCCGTATGTAGTCCATAGTGGATTCTCTAAAAAGACTTATATTTAGGAATGGAGG	177055516	177055536	- [Negative strand]	21	(((((((((((.(((((((({{{{{{{{{{{{={{{{{{{=..(((((((((........(((((......)))))..........))))))))).-->>>>>>>->>>>>>>>>>>))))))))).)))))))))))	2	-74.17
149	1B	UUUAGAGAUUACAAAUGGACU	TGTAGTCACTTGTTGAAATCT(1)	TTCCTAAATATTAGTCTTTTTAGAGATTACAAATGGACTGGCACATACGGATGTATATAGACATATTTTAGAGTGTAGATTCACTCATTTTGCTCCGTATGTAGTCACTTGTTGAAATCTCTAAAAGACTAATATTTAGGAA	181461558	181461578	- [Negative strand]	21	((((((((((((((((((<<-<<<<<<<-<<<---<<-<((((((((((((.(((.(((....)))....(((((......)))))....)))))))))}}}=}}}}=}}=}}}=}}}}}))))))))))))))))))))))	1	-58.8
150	1B	GAAUUGUCGGAGAGGUAUCUC	CAGGTGTCTCCGAAGGTACATG(3)	AGGAGCTCCACAGGTGTCTCCGAAGGTACATGTTGAGTTGGCGTATTTCGAGATTAGGATTTGTCACTCGAATTGTCGGAGAGGTATCTCTGGGCCCT	202988295	202988315	- [Negative strand]	21	(((.((.(((={{{{{{{{{{{{=={{=====((((((.((((...(((.......)))..))))))))>>>>-->>>>>>>-->>>>>-))))))))	1	-34
151	1B	UUCUAGUACGAACUCUAGGGCU	GCCCAACGGATTGATTGGAAAG(1)	TATCTTAAGGTGTTATTCTAGTACGAACTCTAGGGCTGTTTGTGACACTTATAGGAATAGCCCAACGGATTGATTGGAAAGAATAACTTTGAGGTG	203655192	203655213	+ [Positive strand]	22	(((((((((((.((.<<<<<<<-<<<-<<---<<<<<((((.((.......)).)))))}}}}===}}=}}}}}}}}}}=})...)))))))))))	1	-31.3
152	1B	UAGCCUCGGUCGUUGCACUCG	GCTCTTGGCATTCGTTGGTGT(1) TCTTGGCATTCGTTGGTGTTGT(1) AGCTCTTGGCATTCGTTGGTG(1) GAGCTCTTGGCATTCGTTGGTG(1)	CCTCCTCAGCCATAGCCTCGGTCGTTGCACTCGGGGCGTCGGCCGGCGAGCACGTCCCGCACGGCCCTGAGCTCTTGGCATTCGTTGGTGTTGTGGGTGTGGAGG	204632207	204632227	- [Negative strand]	21	(((((.((.(((<<<<-<<<<-<<-<<<-<<<<(((((((((..((((....))))))).)).)))))))}======}}}==}}}}}}=}}))))).)).)))))	1	-50.9
153	1B	UUAGAGAUUUCAAUAAGGACU	ATGTAGTCCATATTGGAATCT(1)	CCGTTCTAAATATTAGTCCTTTAGAGATTTCAATAAGGACTACATGGGATGTATATAAGCATATTTTAGAGTGTAGGTTCACTCATTTTGCTTCGTATGTAGTTCCTATTGGAACCTCTAAAGGACTTATATTTAGGAACGG	209358194	209358214	+ [Positive strand]	21	(((((((((((((.((((((<<<<<<-<<<<<<<<-<<<<<(((((.((........((((.......(((((......)))))....)))))).)))))))))).)))))))).)))))))))))).))))))).))))))	3	-70.6
154	1B	CCAUCUCCGACUAAGUGCGCCU	GCCTATTAGTGAGGAGGAGGTT(1)	TGCCTGGAGCCTATTAGTGAGGAGGAGGTTGAGTCTCCAGCATCACTGGGTCTTACCCTTGGCAGGCCGAGGGAAATCCTCACCATCTCCGACTAAGTGCGCCTAGCA	206064250	206064271	- [Negative strand]	22	(((..((.{{==={{{{{=={{{{=={{{=(((..(((((.....))))).....(((((((....))))))).....))))>>-->>>>->>>>>-->>->>-.)))	2	-45.3
155	1B	CAUUUCCGAGACAAGUAAUUU	GAATTACTTGTCGCAGAAATG(2) AATTACTTGTCGCAGAAATG(1) ATTACTTGTCGCAGAAATGGA(3) TTACTTGTCGCAGAAATGGAT(1) TTACTTGTCGCAGAAATGGATG(3)	TACTCCCTTCGTTCGGAATTATTTATCATGAAAATGGATGTATCTAAACATATTTTAGTTTTGGATACACCCATTTCCGAGACAAGTAATTTCAAACGGAGGGAGTA	228544938	228544958	- [Negative strand]	21	(((((((((((((.((((((((((.((.((.((((((.(((((((((((........).)))))))))).)>>>>>->>->>->>>>>>>>>).)))))))))))))	1	-72.42
156	1B	GCUCCGAACUUGACCCUUGGCU	GGCTACTGTCGGCGTTCTGGGA(2)	TTTGGGGCCCGCGACGCTCCGAACTTGACCCTTGGCTTCGCCGCGAAGCCAAGCCCGAGCATACCTTGGCCCGGGGGCTACTGTCGGCGTTCTGGGAGTGGAGGTCCCCAGA	231440453	231440474	- [Negative strand]	22	(((((((.((....(<<<<<<<<<<<<<<-<<<<<<<(((...))))))))))((((.((........)).))))=======}}}}}=}}}}==}}})))..)).)))))))	1	-54
157	1B	UCGAGAACUAUGUAGACCUGAC	TATTGGCTCCTACATATTCTAC(1) TTGGCTCCTACATATTCTACGA(1)	TTCGAGAACTATGTAGACCTGACCGAGACACATCTCCGGTCAATAACCAATAGCAGAACCTGGATGCTCATATTGGCTCCTACATATTCTACGAA	254658143	254658164	- [Negative strand]	22	(<<<<<<<-<<<<<<<---<<<<(((((....))).))))))....(((((((((.........))))..=}}}}}===}}}}}}}}}}}=})))	2	-30.3
158	1B	GAAUGAUAACCAGGGCAGCUC	CTGTTCTTGGATGGTCATTCT(1)	CCTCCTTGTCTCTAGAATCCTTTTTGATCCTGTGATACTTATTGTTCTGTTCTTGGATGGTCATTCTTGTTGAATGATAACCAGGGCAGCTCCACTGTATAAACAGATTGATCTGGTGAAAGAGATGATGGGGG	254198413	254198433	+ [Positive strand]	21	((((((..(((((.....((...(..(((.(((.((((.....(..{{{{={{{{{==={{{{{{{=....>>>>>>>-->>>>>>>>>-->....))))..))))))..)...))....)))))..).)))))	1	-44.3
159	1B	UUAGAGAUUUCACUAUGGACU	TAGTTCATAGTGGAATCTCTA(1)	TTTCTAAATATAAGTCTTTTTTAGAGATTTCACTATGGACTACATACAAATGTATATAGACGTAATTTAGGTGTAGATTCACTCATTTTGCTCTATATGTAGTCTTTTATTGGAATTTCTAAAAAGACTTATATTTAGGAA	264877177	264877197	+ [Positive strand]	21	((((((((((((((((((((<-<<<<<<<<<<-<<-<<<<<((.(((....)))((((((.((((..(..(((......)))..)..)))))))))).)))))))..)).)))))))))))))))))))))))))))))))	4	-66.9
160	1D	GGACACGAAACGUACAGCGGG	GGACAAAATGGGTCGCCCCATT(1)	TCCGCGTGGACACGAAACGTACAGCGGGCGGACGCTGTGTCCGTTTGGGTCGCCCCGTTGGGCCAACTTTTGTGTCTGGATAACCCAAACGGACAAAATGGGTCGCCCCATTGGA	39221536	39221556	- [Negative strand]	21	((((.((<<---<<<--<<<<<<<<<--....))))))((((((((((((.((((....))))..((....)).........))))))))}}}}===}}}==}}}==}}}}})))	1	-47.9
161	1D	GUAUUUUCGGACGGAGGGAUC	TCCCTCCGTCCGGAAATACTT(2) TCCCTCCGTCCGGAAATACTTG(1) TCCGTCCGGAAATACTTGTC(5)	AACATGGTATTCCCTCCGTCCGGAAATACTTGTCATCAAAATAAACAAAAGGGGATGTATCTAGATGTATTTTAGCTCTAGATACATCTCTTTTTATTCATTTTTATGACAAGTATTTTCGGACGGAGGGATCTCTCTGTT	131243674	131243694	- [Negative strand]	21	((((.((...(((({{{{{{{{{{{{{{{{{{{{((.(((((.((.(((((((((((((((((((.((......))))))))))))))))))))).)).))))).)))))))>>>>>>>>>>>>>>>>>>>--.)).))))	1	-80.4
162	1D	UCCGACAAGUAUUUUGGGACG	CTCCGTCCGAAAATACTTGTC(5)	ATACTCCCTCCGTCCGAAAATACTTGTCGGAGAAATGGATGAATCTAGACGTATTTTAGTTATAGATACATTCAATTTTATCCATTTCTCCGACAAGTATTTTGGGACGGAGGGAGTAT	786613	786633	+ [Positive strand]	21	((((((({{{{{{{{={{{{{{{{{{{{(((((((((((((((..(..(.((((((.......)))))).)..)..))))))))))))>>>>>>>>>>>>>>>->>>>>))))))))))	2	-77.7
163	1D	CACCCGACAAGGCACGAGCCA	CAGGCTCGTGTCGTGGCGGTG(1)	TTGGAAGATGCATGGAAGCACACCCGACAAGGCACGAGCCAGATCAGGCTCGTGTCGTGGCGGTGGTATGTGCGGTACGCACATTAATTAAGCAACATAAAAACCAA	1760033	1760053	- [Negative strand]	21	((((.......(((...((.<<<<<-<<--<<<<<<<<<<-...==}}}}}}}}}}}}=}=}}}}..(((((((...))))))).......))..))).....))))	1	-38.4
164	1D	UAAGACAAGAAUUUUGGGACU	TCCCAAAATTCTTGTCTTAGAT(1)	TACTCCCTCCGTCCCAAAATTCTTGTCTTAGATTAGTCTAGATACGGATGTATCTAATACTAAAACATAACTTGATACATCCGTGTTTAGACAAATGTAAGACAAGAATTTTGGGACTGAGGGAGTA	2441390	2441410	- [Negative strand]	21	(((((((((.({{{{{{{{{{{{{{{{{{{={{(.(((((((((((((((((((...................))))))))))))))))))).))).>>>>>>>>>>>>>>>>>>>>-)))))))))	1	-81.51
165	1D	GAGGAAGUGGUGUAGACUGC	TGCAGTCTACACTATTTCCTC(1)	AATGCTCACCTGCACGTTGCTTAGCTTCAGTCCTTGAGGAAGTGGTGTAGACTGCACGGAGCTATCAGCGTTTCGGACGAAAACTACACATAGCTCCATGCAGTCTACACTATTTCCTCAAGGCTTGAAGCTAAGCAACGTGCAGGTGAGCATT	7254342	7254361	- [Negative strand]	20	((((((((((((((((((((((((((((((.((((<<<<<<<<<<<<<<<<<<<<(.((((((((.....((((....)))).......)))))))).}}}}}}}}}}}}}}}}}}}}})))).))))))))))))))))))))))))))))))	1	-118.8
166	1D	ACCUAGAACUACGCGAAUGAC	TAAGTCATTCGCGTAGTTCTA(1)	CCTCCGTCTCGGTGAATAAGTCATTCGCGTAGTTCTAGTTCGACGATTTAACTATCTAAATATGTATTATATGTGACAAAAAATATATATTTAGAAACTACATCCGTGTAGAAATCTAGTGATATACTTTTCATGACATATAACACATATTTAAATCCTCAAATCGATAACCTAGAACTACGCGAATGACTTATTCACCTAGACGAAGG	29549173	29549193	- [Negative strand]	21	(((.(((((.(((((({{{{{{{{{{{{{{{{{{{{{(.....((((((.......(((((((((.((((((((.(..((((.(((((..(((((..(((((....)))))...)))))..))))).))))..).)))))))).))))))))).......))))))...-->>>>>>>>>>>>>>>>>>>))))))))).))))).)))	6	-92.44
167	1D	GACGGCACAGAGGAACUCUCAA	AGGGGGTCCCGAACTGTGCGTC(2) GTAGGGGGTCCCGAACTGTGC(1) GGGGGTCCCGAACTGTGCGTCT(9) GGGGTCCCGAACTGTGCGTCT(7)	GCCATCAAGCCTTATGGTGACGGCACAGAGGAACTCTCAATGAAAGCACCAATGTCAGTGTCAAAACCGGCGGATCTCGGGTAGGGGGTCCCGAACTGTGCGTCTAAGGCGGATGGT	35133468	35133489	+ [Positive strand]	22	((((((..((((((....<<<<-<<<<<-<<-<<<<<<--.....((((........)))).....((((......))))...}}}}}}=}}===}}}}}}}}}}))))).))))))	3	-44.4
168	1D	ACUCGGGGGCUUAGCUGCAGCC	TTAGCTGCAGTCCAGTACTCG(2)	CGGGGGCTTAGCTGCAGTCCAGTACTCGCCTAAGTTTAAAAAATCCTACCGAAGTGGAGAGCAACCCTCCCACTCGGGGGCTTAGCTGCAGCCCAGTACTCG	36175330	36175351	- [Negative strand]	22	((((..({=={{{{{{{{=={{{{{{==....))).............((((.((((.(((.....)))))>>>>>>-->>>-->>>>>>>>-.))..))))	1	-37.4
169	1D	AGAGAUCGUUGUCAAUUGCCU	GCAGAGACCTTGATCATACCT(2) CAGAGACCTTGATCATACCT(1) CAGAGACCTTGATCATACCTG(1)	CCAGAGATCGTTGTCAATTGCCTCAAGATGCATTCGCATCTTATTCTTCCAGTAGGGGTAGTCCGTCCCACCGAAGGTAGGAAACCCAGCAGAGACCTTGATCATACCTGCG	42328887	42328907	+ [Positive strand]	21	((<<-<<<<<--<<<--<<<<--.(((((((....))))))).............((((..(((...((......))..))).)))).}}}}=}}}==}}}}}====}}).)	13	-31.6
170	1D	UGUCUUCGAUUUGUCUAGAUA	TATCTAGACAAATCTAAGACA(1) ATCTAGACAAATCTAAGACA(1) CCGTATCTAGACAAATCTAAG(1)	TACTCCCTCCGTTCCGAATTACTTGTCTTCGATTTGTCTAGATACGGGTGTATCTAGCACTAAAATGAGTCTAGATACATCCGTATCTAGACAAATCTAAGACAACTAATTCGGAACGGAGGGAGTA	55146775	55146795	- [Negative strand]	21	(((((((((((((((((((((.(<<<<<<-<<<<<<<<<<<<<<(((((((((((((.(((......))))))))))))))))}}}}}}}}}}}}}}=}}}}}}).)))))))))))))))))))))	1	-95.7
171	1D	CAUUUUCGCGACAAGUAAUUC	GAATTACTTGTCGCAGAAATG(5) AATTACTTGTCGCAGAAATGG(2) ATTACTTGTCGCAGAAATGGA(4) TTACTTGTCGCAGAAATGGAT(5)	GTACTCCCTCCGTTCGGAATTACTTGTCGCAGAAATGGATGTATCTAGACGTATTTTAGTTTTGGATACATCCATTTTCGCGACAAGTAATTCCGAACGGAGGGAGTAC	59834185	59834205	+ [Positive strand]	21	(((((((((((((((({{{{{{{{{{{{{{=={{{{{(((((((((((((........).))))))))))))>>>>>-->>>>>>>>>>>>>>))))))))))))))))	1	-83.8
172	1D	CCACCACGCUGUCGUGCUGCU	CGGGCTGTACGTGTGTTGAAC(3) CCGGGCTGTACGTGTGTTGAAC(1) GGGCTGTACGTGTGTTGAAC(1) CGGGCTGTACGTGTGTTGAACG(1) CCGGGCTGTACGTGTGTTGAA(1) GGCTGTACGTGTGTTGAACG(1) CCCCGGGCTGTACGTGTGTTGA(2)	GCTCCTCCACCACCACGCTGTCGTGCTGCTGGAGTTCTCCCTCAAATTCTCCTCTCCCCTTGCTGGATCAAGAAGGAGGAGACGTCCCCGGGCTGTACGTGTGTTGAACGTGGAGGCGC	69288723	69288743	+ [Positive strand]	21	((.((((((<--<-<<<<---<<<<<-<<<.(((......)))....((((((((...((((......))))..))))))))......==}}}=}}}}}=}}}}=}===))))))).))	1	-45.4
173	1D	UUGAAUUUCCUCUAUAAGCGC	CCCTTATACAGGGAATTTGAC(2) CCTTATACAGGGAATTTGACC(16) CCTTATACAGGGAATTTGACCT(8)	ATAGATTCCCTTATATAGGGAATTTAGCTTAAATTCATACGGATTTCTCTTGAAATTCGTTATGAATTTAAGTTGAATTTCCTCTATAAGCGCATCTAT	80829766	80829786	- [Negative strand]	21	((((((.(.((((((.(((((((((((((((((((((((((((((((....)))))))).))))))))))))>>>>>>>>>>>->>>>>>->-))))))	2	-51.7
174	1D	AUGAACCGGUACUAAAGGGCC	CCCTTTAGTCCCGGTTGGTG(3) CCCTTTAGTCCCGGTTGGTGC(1) CCTTTAGTCCCGGTTGGTGCC(1)	TGGGCCCTTTAGTCCCGGTTGGTGCCACGAACCGGGACTAAAGGGTGCGATGCCCATTAGTACCGGTTGTTGGCACCAACCGGGACTAAAGGTGGAGCCACCAACTGGTACTAATGGGCTTTGAGGCATTAGTACCGGTTCATGGCATGAACCGGTACTAAAGGGCCCA	88729533	88729553	- [Negative strand]	21	(((({{{{{{{{{={{{{{{={{{(((.(((((((.(((((...((.(((.((((((((((((((((((.((((.(((.((.........))))).)))).)))))))))))))))))).)))..)).))))).))))))).))))>>->>>>>>->>>>>>>>>>>))	1	-115.9
175	1D	GACAACAACGAUUCAUCUGCU	ATGAGTAGGAGTTGTTTGAGC(2) ATGAGTAGGAGTTGTTTGAGCC(1) TGAGTAGGAGTTGTTTGAGCC(2) GAGTAGGAGTTGTTTGAGCC(2) GAGTAGGAGTTGTTTGAGCCC(2) AGTAGGAGTTGTTTGAGCCCT(1)	GCATTAGGACAACAACGATTCATCTGCTACTTGCTGCGGTAGTTGAACCCCTTATCCTCTGCATGACTTGTCATTGCCACAGTAAATAGATGAAACCCACTAGCATGAGTAGGAGTTGTTTGAGCCCTGATGT	103778297	103778317	+ [Positive strand]	21	(((((((<-<<<<<<<--<<<<<<<<--..((((((.((((((.((.....((((.......))))....)))))))).)))))).)))))))).((.(((...===}}}=}}=}}}}}}===}=))))))))	1	-37.8
176	1D	CUCCGUUCGGAAUUAUUUGUC	CGACAAGTAATTCCGAACGGA(1) TACGACAAGTAATTCCGAAC(1) TCTACGACAAGTAATTCCGAAC(1)	TACTCGCTCCGTTCGGAATTATTTGTCGCGAAAATGGATGTATCTAGAACTAAAATACATCTAGATACATCCATATCTACGACAAGTAATTCCGAACGGAGGGAGTA	110468473	110468493	+ [Positive strand]	21	(((((.<<<<<<<<<<<<<<<<<<<<<(.....(((((((((((((((...........))))))))))))))).....}}}}}}}}}}}}}}}}}}}}}).)))))	2	-35
177	1D	CUCCGUUCGGAAUUAUUUGUC	CGACAAGTAATTCCGAACGGA(1) TACGACAAGTAATTCCGAACG(1) CAAGTAATTCCGAACGGAGGG(1) TCTACGACAAGTAATTCCGAAC(1)	TACTCGCTCCGTTCGGAATTATTTGTCGCGAAAATGGATGTATCTAGAACTAAAATACATCTAGATACATCCATATCTACGACAAGTAATTCCGAACGGAGGGAGTA	110468473	110468493	+ [Positive strand]	21	(((((.<<<<<<<<<<<<<<<<<<<<<(.....(((((((((((((((...........))))))))))))))).....}}}}}}}}}}}}}}}}}}}}}).)))))	2	-66.7
178	1D	AAAUAUUUGUCUUUGUAGAGA	TCTAGAAAGACAAATATTTAG(1)	ACTACTCCCTATGTTCTTAAATATTTGTCTTTGTAGAGATGTCAAATGAACTACCACATACGGATGTATATAGACATATTTTAGAGTGTAGATTCACTCATTTTGCTCTGTATGTAATCACTTGTTGAAATCTCTAGAAAGAAAAATATTTAGGAACAGAGGGAGTAGT	111782995	111783015	- [Negative strand]	21	((((((((((.(((((((<<<<<<<<-<<<<<-<<<<<<(.((((..........(((((((((.(((.(((....)))....(((((......)))))....)))))))))))).........)))).))))))).))))).))))))))))))))).))))))))))	1	-76.6
179	1D	AUUAGUAGUAUUUUUUGGACU	ATTACTAGTCCAAAATTTCTGT(1)	TGCCTTACCAGGAATGAGTGGTTTTGTCGCAGAATTAGTAGTATTTTTTGGACTAATTACTAGTCCAAAATTTCTGTTAATGCCAAAAACACTAATTACTTTTGTAATGGCA	121508389	121508409	+ [Positive strand]	21	((((((((.((((((.((((.(((((..(((..-<<<<<<<-<--<<<<<<<<<(=====}}}}}}}}}}==}}}}}))))))))))).)))).))).)))..)))).))))	2	-31.9
180	1D	AUUUGGACAUCUGAGUAGCUCU	GCTACTCATATGTCCAAATGA(1)	TGTGCTCCAAATTTTAGATCATTTGGACATCTGAGTAGCTCTCGGAAAAAAAGATAAATTTGGTGTGAGTTAAAAAAATTACTGTTCATGTATTGTTTCGACCCAATTTGTTGTTTTTACTGAGAGCAACTTGCATGTCCAAGTGGTCTGAAATTTGAAGCGCA	121410303	121410324	- [Negative strand]	22	((((((.(((((((((((((<<<<<<<<<<-<<<<<-<<<<<(((.(((((.((((((((.(((.((((.(((......(((.......)))))).))))))).)))))))).))))).)))))))).))))).))))))))))))))))))))))).))))))	8	-97.9
181	1D	GUGAAUCCGGGCUGUAGCACU	GCTAGGCAGGACTCCGGATGTC(3) GCTAGGCAGGACTCCGGATGT(1) GCAGGACTCCGGATGTCACC(1) GCAGGACTCCGGATGTCACCG(1)	GCGTGTGAATCCGGGCTGTAGCACTGGGCTAACAGGACTCCGGGAACCCGGGCTGTAGCAGGCTAGGCAAGACTCCGGATGTCACCGC	123917635	123917655	- [Negative strand]	21	(((.<<<<<<<<<<--<-<-<<-<<((.((.((((...(((((....)))))))))...)).)))))).).)..)))))).)))))))	11	-44
182	1D	UAAGAUCGGACGAGAUGACCCU	GCCAAGGTGATGTCGTCTGCT(1)	TATAAGATCGGACGAGATGACCCTGGTGATGTTGACGGCGAGCGCCCCAGGAAGAGGGTTCCTGCCAAGGTGATGTCGTCTGCTCCTATA	127211009	127211030	+ [Positive strand]	22	((<<-<<-<<<<<<<-<<-<<<-<((..........(((....))).((((((.....)))))}}}}=}}}=}}=}}}}}}}=}).))))	1	-33.6
183	1D	AUUUCUCCGACAAGUAUUUUG	AATACTTGTCGGAGAAATGGA(7) ATACTTGTCGGAGAAATGGAT(1)	ATACTCCCTCCGTCCGAAAATACTTGTCGGAGAAATGGATGAATCTAGACGTATTTTAGTTATAGATACATTCAATTTTATCCATTTCTCCGACAAGTATTTTGGGACGGAGGGAGTAT	786608	786628	+ [Positive strand]	21	(((((((((((((((.(({{{{{{{{{{{{{{{{{{{{{((((..(..(.((((((.......)))))).)..)..)))))))>>>>>>>>>>>>>>>>>>>>-)))))))))))))))	2	-77.7
184	1D	GUAAGACAAGAAUUUUGGGAC	CCCAAAATTCTTGTCTTAGAT(3) CCAAAATTCTTGTCTTAGATT(1) CAAAATTCTTGTCTTAGATT(1)	GTACTCCCTCCATCCCAAAATTCTTGTCTTAAATTTATCTAAATACGGATGTATCTAGTTACATTTTAGTGTTAGATACATCCATATCTAAACAAATGTAAGACAAGAATTTTGGGACAGAGGGAATAC	2441391	2441411	- [Negative strand]	21	(((.((((((..(((((((((((((((((((.((((.(.((.(((.(((((((((((...((((....))))))))))))))).))).)).).))))->>>>>>>>>>>>>>>>>>>-.)))))).)))	8	-82.91
185	1D	UUCCGAAAGACUUGAAGCUAAU	TAGCTTTAAGCCTTGAGGAATA(2)	GATGAAGGAGAGGCGCAATGCTCATCTGCATGTTGCTTAGCTTTAAGCCTTGAGGAATAGTGTAGACTGCACGGAGCTATGTGCAGTGCAGTTTGCACTATTCCGAAAGACTTGAAGCTAATTAACGAGCATTGTGCCTCTTTTTTATC	1865198	1865219	- [Negative strand]	22	(((((((((((((((((((((((........((((.({{{{{{{{{{={{{=={{{{{{(((((((((((((...((.....)).)))))))))))))))>>>>-->>>->>>>>>>>>>>-)))))))))))))))))))))))))))	1	-89.8
186	1D	UCUAAGACAAGAAUUUUGAGA	CCCAAAATTCTTGTCTTAGAT(3) CCAAAATTCTTGTCTTAGATT(1) CAAAATTCTTGTCTTAGATT(1) CCAAAATTCTTGTCTTAGATTT(1) CAAAATTCTTGTCTTAGATTT(1)	TACTCCCTCCGTCCCAAAATTCTTGTCTTATATTATTCTAGATACAGATGTATCTAATACTTAAACGTGACTTGATACATCTGTATTTAGACAAATCTAAGACAAGAATTTTGAGACGGAGGGAGTA	5303792	5303812	- [Negative strand]	21	(((((((((((((.((((((((((((((((.(((..((((((((((((((((((...(((......)))....))))))))))))))))))..))>->>>>>>>>>>>>>>>>->>)))))))))))	7	-75.5
187	1D	CAUUUCCGAGACAAGUAAUUC	GAATTACTTGTCGCAGAAATG(2) AATTACTTGTCGCAGAAATG(1) ATTACTTGTCGCAGAAATGGA(3)	ACTCCCTCCGTTCGGAATTACTTGTCACAGAAATGGATGTATCTAGACGTATTTTAGTTCTAGATACATTCATTTCCGAGACAAGTAATTCCGAACGGAGGGAGT	16939139	16939159	+ [Positive strand]	21	((((((((((((((((((((((((((.(.(((((((((((((((((((........).))))))))))))>>>>>>->->>>>>>>>>>>>))))))))))))))	9	-75.6
188	1D	CAGCAGCUGAUCGACGCGGC	CCGTAGACGAGCTGAACGGGC(1)	GTGCCGCTCAGGCGGCCGTAGACGAGCTGAACGGGCTGGGAGCTGATGGGCTCCCCTACATGACTAGACGTATCCAGCAGCTGATCGACGCGGCCGCAGAATGGCAT	42556090	42556109	+ [Positive strand]	20	((((((.((..(((({{{{={{=={{{{{==={{{=.(((((((....)))))))....(((......))).))>-->>>>>-->>--->>>>>))).)).))))))	3	-48.9
189	1D	UUAGAGAUUUCAAUACGGACU	ATGTAGTCCATATTGGAATCT(1)	TTTCTAAATATAAGCCCTTTTAGAGATTTCAATACGGACTACACAGGGAGCAAAATGAGTGAATCTACACTCTAAAATATGTCTATATGCCTCCGTATATAGTCTTTGTTGAAATCTCTAAAAGGGCTTATATTTAGAAA	58351017	58351037	+ [Positive strand]	21	(((((((((((((((((((<<<<<<<<<<<<<<<-<<<<<(....((..(((....(((((......)))))....(((....))).)))..)).....)))))).))))))))))))))))))))))))))))))))))	2	-40.4
190	1D	UCUGUUCCUAAAUAUAAGUUU	AAAAGACTTATATTTAGGAAC(1)	GTACTCCCTCTGTTCCTAAATATAAGTTTTTTTTAGATATTCCAATATGGACTATATACTGAGCAAACTGAGTCAATCTACACTCTAAACTATGTCTATATACATCCATATTGAAATCTCTAAAAAGACTTATATTTAGGAACGGAGGGAGTAT	62221847	62221867	- [Negative strand]	21	((((((((<<<<<<<<<<<<<<<<<<<<<((((.(((.(((.(((((((((.((((((...........((((........))))...........))))))..))))))))).))).))))}}}}}}}}}}}}}}}}}}}}})))))))))))	1	-68.75
191	1D	GAGAGUUCCUCUGUGUCGUCGC	TAGACGCACAGTTCGGGACCC(2)	CCATCGATTCTAGACGCACAGTTCGGGACCCCCTACCCGAGATCCGCCGGTTTTGACACCGACATTGGTGCTTTCATTGAGAGTTCCTCTGTGTCGTCGCTAAGAGGGTCGATGG	73239746	73239767	- [Negative strand]	22	(((((((((({={{{{{{{{{={{{{{====....))))).....(.((((......)))).)...((.((((((...>>>>>>->>->>>>>->>>>--....)))))))))))	6	-44.7
192	1D	CGGUUAUGGACAUCUUGAGC	AGAGTGTACAAACTAATCATG(1)	GAGATCGAGTCTTGTGGGGAAAAGTGCGCAACCTCTGCAGAGTGTACAAACTAATCATGGTTAGCCGTGTCCCCGGTTATGGACATCTTGAGCATCTGGTACTTGAATTATTGATTTGATCTC	72973297	72973316	+ [Positive strand]	20	(((((((((((..((((....((((((.((.....(((={{{{{{={{{{{{==={{{{(....)))))....->>>>->>->>>->>>-->>)..))))))))...)))).)))))))))))	2	-36.3
193	1D	UUCUAGAACUAUGUAGACAUG	TTGGCTCCTACATATTCTACGA(1) TATTGGCTCCTACATATTCTAC(1)	GCGTGCAGACCCTACGGGTTCTAGAACTATGTAGACATGACCGAGACACATCTTCGGTCAATAACCAATAGCGGAACCTAGATGCTCATATTGGCTCCTACATATTCTACGAATATCTTTATCGGTCAAGCCGC	78562748	78562768	- [Negative strand]	21	(((.((.((((......(<<<<<<<<-<<<<<<<---<<((((((.......))))))))....(((((((((.........))))...)}}}}===}}}}}}}}}}}}=}})).........))))..)))))	2	-40.16
194	1D	UCGAGAACUAUGUAGACAUU	CTCCTACATATTCTACGAAG(1)	TCGAGAACTATGTAGACATTACCGAGACACATCTCCGGTCAATAACCAATAATGGAACCTGGATGTTCATATTGGCTCCTACATATTCTATGA	96429697	96429716	- [Negative strand]	20	<<<<<<<-<<<<<<<--<<<(((((((....))).)))).)))..((((((...((((......)))).))))))...))))))))))).)))	3	-26.6
195	1D	UCGACAAGUAUUUCCAGACGG	CGTCCGGAAATACTTGTCGGA(2) TCCGTCCGGAAATACTTGTC(1) CTCCGTCCGGAAATACTTGTC(2) CCTCCGTCCGGAAATACTTGT(2)	CTACTCCCTCCGTCCGGAAATACTTGTCGGAGAAATGGATGTATCTAGACGCATTTTAGTTCTAGATACATCCATTTTTACCCATTTCTTCGACAAGTATTTCCAGACGGAGGGAGTAG	106544388	106544408	+ [Positive strand]	21	(((((((((({{{{={{{{{{{{{{{{{{{{((((((((((((((((((.((......)))))))))))))))))..........))))>>>>>>>>>>>>>>>->>>>>)))))))))	1	-80
196	1D	CCCGGAUACCGUAGGAGUACUU	ACGGGTATCTCTGAAAGTGTCT(2) ACGGGTATCTCTGAAAGTGTC(1)	TTGTGCAACTCCCGGATACCGTAGGAGTACTTTGGGTGTATCAAACGTCACAACGTAACTGGATGGCTATAAAGGTGCACTACGGGTATCTCTGAAAGTGTCTGTTGAGTTGGCACGA	108284457	108284478	- [Negative strand]	22	((((((((((<-<<<<<<<--<<<--<<<<<<..((((((((..((((....))))...(((....)))....))))))))==}}}}}}==}}}===}}}}}})..))))).))))))	1	-42.2
197	1D	UGUCUUGGAUUUGUCUAGAUA	ATTTAGACAAATCTAAGACAA(1)	CCCTCCTTCTCAAAATTCTTGTCTTGGATTTGTCTAGATACGGATGTATCTAATACTAAAACGTGACTTGATACATTCGTATTTAGACAAATCTAAGACAAGAATTTTGGGACGGAGGG	109591529	109591549	+ [Positive strand]	21	((((((.((((((((((((<<<<<<<<<<<<<<<<<<<<<((((((((((...(((......)))....)))))))))))}}}}}}}}}}}}}}}}}}}}}))))))))))).))))))	3	-78.1
198	1D	CUUGGAUUUGUCUAGAUACGG	TCCGTATCTAGACAAATCTAAG(1) CCGTATCTAGACAAATCTAAG(1) CGTATCTAGACAAATCTAAGAC(4)	CTCCGTCCTAAAATTCTTGTCTTGGATTTGTCTAGATACGGATGTATCTAATACTAAAACGTGACTTGATACATCCGTATCTAGACAAATCTAAGACAAGAATTTTGGGACGGAG	110564004	110564024	- [Negative strand]	21	((((((((((((((((((((<<<<<<<<<<<<<<<<<<<<<(((((((...(((......)))....))))))))}}}}}}}}}}}}}}}}}}}}}}))))))))))))))))))	3	-83.4
199	1D	AUCUAAGACAAGUAAUUCGGA	TCTGAATTACTTGTCTTAGATT(2)	ATACTCCCTCCGTTCTGAATTACTTGTCTTAGATTTGTCTAGATAGATGTATCTAGACAAATCTAAGACAAGTAATTCGGAACGGAGGGAGTAT	122835976	122835996	- [Negative strand]	21	((((((((((((({{{{{{{{{{{{{{{{{{{{{{((((((((((....)))))))))))>>>>>>>>>>>>>>>>>>>>>)))))))))))))	3	-76.2
200	1D	CCGAGACAAGUAAUUCCGAAC	TTCGGAATTACTTGTCGTAGA(1)	CTACTCCCTCTGTTCGGAATTACTTGTCGTAGAAATGGATGTATCTAGACGTATTTTAGTTCTAGATACATCCAATTCCGAGACAAGTAATTCCGAACGGAGGGAGTAG	124814714	124814734	+ [Positive strand]	21	(((((((((((({{{{{{{{{{{{{{{{==={{(.(((((((((((((((........).)))))))))))))).))>--->>>>>>>>>>>>>>>>>)))))))))))	6	-76
201	1D	AUUACUUGUCGCGGAAAUGGA	CATTTTCGAGACAAGTAATTC(1) ATTTTCGAGACAAGTAATTC(1) CATTTTCGAGACAAGTAATTCC(1)	CCTCCGTTCGGAATTACTTGTCGCGGAAATGGATGTATCTAGAACTATTTCTAGATACATCCATTTCCAAGACAAGTAATTCCGAACGGGGG	126742195	126742215	+ [Positive strand]	21	((((((((((((<<<<<<<<<<--<<<<<<<<<(((((((((((....))))))))))))))))))))..))))))))))))))))))))))	4	-57.7
202	1D	CUUAUAUUUAGGAUCGGAGGG	CTCCGTTCCTAAATATAAGTC(2) TCCGTTCCTAAATATAAGTCT(4)	ACTACTCCCTCCGTTCCTAAATATAAGTCTTTGTAGAGATTTCACTATGAATCACATACAGATGTATATAGATGCATTGTAAGTGTAGATTCATTCATTTTGCTCCGTATATAGTCCATCTAGTGAAATCTTTACAAAGACTTATATTTAGGATCGGAGGGAGTAGT	132003839	132003859	- [Negative strand]	21	((((((((({{{{={{{{{{{{{{{{{{{{(((((((((((((((((.(((((((((...(((((((....)))))))....)))).))))).........(((........))).....))))))))))))))))))))>>>>>>>>>>>>>->>>>>>>))))))	1	-87.8
203	2A	AUCAGGAGAGAUGACACCGAC	CCGGAGTTGGTGTCACCTCGC(1) TTGGTGTCACCTCGCCTGAAC(1) TGGTGTCACCTCGCCTGAAC(2)	GGGTCCTGTGATCAGGAGAGATGACACCGACGCCGATCGGATGGGTCGGCTTAACCAGGCCATGCATCCGTCTGGCCGGAGTTGGTGTCACCTCGCCTGAACATAGGGCTC	143414679	143414699	- [Negative strand]	21	((((((((((-<<<<<-<<<-<<<<<<<<<<.(((..(((((((((.(((((....)))))....)))))))))..))).))}}}}}}}}=}}}=}}}}}=})))))))))	5	-71.4
204	2A	AUCAGGAGAGAUGACACCGAC	CGGAGTTGGTGTCACCTCGCCT(1) CGGAGTTGGTGTCACCTCGCC(7) TTGGTGTCACCTCGCCTGAAC(2)	GGGTCCTGTGATCAGGAGAGATGACACCGACGCCGATCGGATGGGTCGGCTTAACCAGGCCATGCATCCGTCTGGCCGGAGTTGGTGTCACCTCGCCTGAACATAGGGCTC	143414679	143414699	- [Negative strand]	21	((((((((((-<<<<<-<<<-<<<<<<<<<<.(((..(((((((((.(((((....)))))....)))))))))..}}}=}}}}}}}}}}=}}}=}}))).))))))))))	1	-71.4
205	2A	UGUACGUAGUACUAGGACGGAG	CAGCGTCCGTAGTACTAGTAG(1)	TCGTGTACGTAGTACTAGGACGGAGCTTCAGCTGGTTCACATGTCAGTGACCCAACTACAGATGCAGTTATGGCACCAAAGCAGCGTCCGTAGTACTAGTAGTTGA	162658044	162658065	- [Negative strand]	22	(((--<<<-<<<<<<<<<<<<<--<(((.((.(((.((((......)))).))).))...(.(((.......))).).)))}==}}}}}=}}}}}}}}}}}=.)))	1	-34.9
206	2A	CUUGUUUGGGGACGGAGGGAGU	TACTCCCTCCGTCCCAAAATA(1)	TACTCCCTCCGTCCCAAAATAAGTGTCTCAACTTTGTACTAACTTCTCAACTTTATACTAACTTTAGTACACGGTTGTACTAAGATAGACACTTGTTTGGGGACGGAGGGAGTA	241692512	241692533	- [Negative strand]	22	{{{{{{{{{{{{{{{={{{{{((((((((((((.((((((((.....................)))))))).))))).........)))))>>>>>>>->>>>>>>>>>>>>>)	1	-57.9
207	2A	UGGCCUCGCUACUGAUCGAU	CGATCAGTAGCCGACCCCAC(1)	GCATCGGCATCGATCAGTAGCCGACCCCACCACAAGACCTGGTTCCACATGCCCCCACAGGATCGGTCTTGTGGTGGCCTCGCTACTGATCGATCATCGATGC	237828955	237828974	- [Negative strand]	20	(((((((.(({{{{{{{{{{{={{=={{{{(((((((((.(((((..............)))))))))))))))>>>-->>>>>>>>>>>>>>>..)))))))	1	-60.24
208	2A	UCAGGAGAGAUGACACCGACG	TCGGAGTTGGTGTCACCTCGC(1) TTGGTGTCACCTCGCCTGAAC(1) TGGTGTCACCTCGCCTGAAC(2)	GGGCCCTGTGCTCAGGAGAGATGACACCGACGCCGATCAGATGGGTCGGCTTAACCAGGCGTCTGTTCGGAGTTGGTGTCACCTCGCCTGAACATAGGGCTC	143411262	143411282	- [Negative strand]	21	((((((((((.<<<<<-<<<-<<<<<<<<<<-((((.(((((..(((((.....)).)))))))).)))).))}}}}}}}}=}}}=}}}}}=})))))))))	6	-65
209	2A	ACCUGCAGUUGGGCCAAUGAC	CATTGACTCAACTGCAGGTGC(1)	GTGCCGTAACTGCACCTGCAGTTGGGCCAATGACATGTGGGCCTAACAGACGGCTGGCCTACATGCCATTGACTCAACTGCAGGTGCAGTTACGGCAC	249087611	249087631	- [Negative strand]	21	(((((((((((((<<<<<<<<<<<<<-<<<<<-<(((((((((...(....)...)))))))))).}}}}}=}}}}}}}}}}}}}}})))))))))))	7	-77.5
210	2A	AUCAGGAGAGAUGACACCGAC	CCGGAGTTGGTGTCACCTCGC(1) TTGGTGTCACCTCGCCTGAAC(1) TGGTGTCACCTCGCCTGAAC(2)	GGGTCCTGTGATCAGGAGAGATGACACCGACGCCGATCGGATGGGTCGGCTTAACCAGGCCATGCATCCGTCTGGCCGGAGTTGGTGTCACCTCGCCTGAACATAGGGCTC	143414679	143414699	- [Negative strand]	21	((((((((((-<<<<<-<<<-<<<<<<<<<<.(((..(((((((((.(((((....)))))....)))))))))..))).))}}}}}}}}=}}}=}}}}}=})))))))))	5	-71.4
211	2A	AUCAGGAGAGAUGACACCGAC	CGGAGTTGGTGTCACCTCGCCT(1) CGGAGTTGGTGTCACCTCGCC(7) TTGGTGTCACCTCGCCTGAAC(2)	GGGTCCTGTGATCAGGAGAGATGACACCGACGCCGATCGGATGGGTCGGCTTAACCAGGCCATGCATCCGTCTGGCCGGAGTTGGTGTCACCTCGCCTGAACATAGGGCTC	143414679	143414699	- [Negative strand]	21	((((((((((-<<<<<-<<<-<<<<<<<<<<.(((..(((((((((.(((((....)))))....)))))))))..}}}=}}}}}}}}}}=}}}=}}))).))))))))))	1	-71.4
212	2A	UGCAGUGGCAUAUGCAACUCU	AGAGCTGCATTTGCACCTGCA(3) GCTGCATTTGCACCTGCACCT(1)	GCAAAGGGTTATGGGATAGAGCTGCATTTGCACCTGCACCTAGAGAGGAAGAAAGGTCGAGGGCTTGGAACTTGGCCATGCATGCGATTGCGATGCATGCAACGTTCTCCTTGACCCTCTCGCTCTTCCTGTAGGTGCAGTGGCATATGCAACTCTATCACAGGCATCCTAGGT	45376977	45376997	+ [Positive strand]	21	((..(((((..((.((({{{{={{{{{={{{=={{{{{((((.((((((.((..((((((((....(((((...((.((((((((....)).))))))))...)))))))))))))...))..)))).)).))))>>>>>-->>>->>>>>->>>>))).))...)))))..))	3	-87
213	2A	AUUUCUGCGACAACUAAUUCC	AATTACTTGTCTCAGAAATGG(1)	CCCTCCGTTCGGATTTACTTGTCGCGAAAATGGATGTATCTAGAACTTAAATATGTCTAGATACATCAATTTCTGCGACAACTAATTCCGAACGGAGGG	1209476	1209496	- [Negative strand]	21	(((((((((((((.(((.((((((((.((((.((((((((((((.(........))))))))))))).>>>>->>>>>>>>->>>->>>))))))))))	2	-65.5
214	2A	AAUACUCGUCAUCAAAAUGGA	CATTTTGATGACAAGTATTTC(1)	TACTCCCTCCATCCGAAAATACTCGTCATCAAAATGGACAAAAAAGGGATGTATCTAAAACTAAAATACATCTAGATACATCCATTTTTATTCATTTTGATGACAAGTATTTCCTGACGGAGGGAGTA	3260701	3260721	+ [Positive strand]	21	((((((((((.((.(.(<<<<<<-<<<<<<<<<<<<<<.(((((..(((((((((((...............))))))))))).))))).))}}}}}}}}}}}}=}}}}}}}=).)).))))))))))	2	-62.46
215	2A	GCACGAUCUACGGACGACACCU	GTGCTGCCACGTTGGATCGTGC(1)	ACGATCTGCACGATCTACGGACGACACCTTCCTTCCCAACAGCGCTAGGCAGCAGCTTTATAAAAAAACGATTGACTGAAGCGTGCATGCTCGCTGTGGGTGCTGCCACGTTGGATCGTGCAGGCGT	7648408	7648429	- [Negative strand]	22	(((.(((<<<<<<<<<<<<<-<<-<<<<<.........((((((...(((((((((((((...((......))...)))))).))).))))))))))))}}}=}}=}=}}=}}}}}}}}}}))))))	1	-52.1
216	2A	ACUUCUGUGCAGCUCUCAGCA	CTGAGAGCTGCACAGAAGTCC(1)	CATTTAGACTTCTGTGCAGCTCTCAGCAAAAAAGACAAATCAGACCAGAACAGTATATGAACAGTATACATTTTTACAGACCTCTGATTTGTCTTTTTTACTGAGAGCTGCACAGAAGTTCAAATG	6149166	6149186	+ [Positive strand]	21	(((((..<<<<<<<<<<<<<<<<<<<-<((((((((((((((((..((((..((((((.....))))))..)))).......))))))))))))))))).)))))))))))))))))))..)))))	3	-80.2
217	2A	ACUUCUGUGCAGCUCUCAGCA	CTGAGAGCTGCACAGAAGTCC(1)	CATTTAGACTTCTGTGCAGCTCTCAGCAAAAAAGACAAATCAGACCAGAACAGTATATGAACAGTATACATTTTTACAGACCTCTGATTTGTCTTTTTTACTGAGAGCTGCACAGAAGTTCAAATG	6149166	6149186	+ [Positive strand]	21	(((((..<<<<<<<<<<<<<<<<<<<-<((((((((((((((((..((((..((((((.....))))))..)))).......))))))))))))))))).)))))))))))))))))))..)))))	3	-80.2
218	2A	CAUCGGUUGUAUCUGGCACUU	TAAGGTCAAGGTACAACTCC(3) ATAAGGTCAAGGTACAACTCC(3) CATAAGGTCAAGGTACAACTCC(2) TCATAAGGTCAAGGTACAACT(8) GTCATAAGGTCAAGGTACAACT(1)	GTGAGAGAGCGATCATCGGTTGTATCTGGCACTTTCAAGGGTGTGTTTTACTAAGTATCCGGTTCTAGTTGTCATAAGGTCAAGGTACAACTCCGAGTCGTCCTTTTAC	87448308	87448328	+ [Positive strand]	21	(((((((..((((--<<<<<<<<<<<<<<<-<<<.((((((((..(......)..)))))........)))====}}}}}}=}}}}}}}}==))))))))..)))))))	1	-30.9
219	2A	AUUUGUAGGACAAGUAUUUCC	AAATACTTGTCTTAGAAATGG(1)	TACTCCCTCCGTCCGGAAATACTTGTCCTAGGAATGGATAAAATGGATGCATCTTATAACTAAAATAAGTCTAGATACAACCATTTGTAGGACAAGTATTTCCGGACGGAGGGAGTA	90796062	90796082	- [Negative strand]	21	((((((((((((((((((((((((((((((.((((((......(((((..((.(((....))).))..))))).......))>>>>->>>>>>>>>>>>>>>>))))))))))))))	3	-82.2
220	2A	AUUUCCGCGACAAGUAAUUCC	ATTACTTGTCTCGGATATGGA(3)	TACTCTCTTCATTCGAAATTACTTGTCTCGAAAATGGATGTATGTAGAACTAAAATACGTCTAGATACATCCATTTCCGCGACAAGTAATTCCGAACGGAGGGAGTA	99270067	99270087	- [Negative strand]	21	((((((((((.((((.(((((((((((.((.((((((((((((.((((.(........))))).))))))))>>>>->>->>>>>>>>>>>->))).))))))))))	3	-74.8
221	2A	UUAAACAUUUCCGGAUUGGAA	ACCATTTGGACTTCGTTTGAT(1)	GGGGATTAAACATTTCCGGATTGGAACGATACTTGCCAAGCGTCCTTGGTTTACTACCGGTAGACCGCCTGTCAAGTTTCGTACCATTTGGACTTCGTTTGATACTC	121441151	121441171	+ [Positive strand]	21	(((.(<<<<<<<--<<<<<<<-<<-<(((.(((((.((.(((..((((((.....))))..))..))).)).))))).))))=}}}}}}}}}==}=}}}}}}}.)))	1	-36.9
222	2A	CAGGACUCCGGUACUCAAUGC	AGCAAGTGGGTCCGGGCTGTA(1) AAGTGGGTCCGGGCTGTAGC(1) AGCAAGTGGGTCCGGGCTGT(1) CAAGTGGGTCCGGGCTGTAGCA(1) AAGTGGGTCCGGGCTGTAGCA(1) AGTGGGTCCGGGCTGTAGCA(1) AAGTGGGTCCGGGCTGTAGCAC(1) AGTGGGTCCGGGCTGTAGCAC(2) GTGGGTCCGGGCTGTAGCAC(1)	GTCAACAGCAAGTGGGTCCGGGCTGTAGCACTGGGCTAGCAGGACTCCGGTAAACCGGGGTGTAGCGGGCTAGCAGGACTCCGGTACTCAATGCGTGAC	134660513	134660533	- [Negative strand]	21	((((...(((=={{{{{{{{{=={={={{==..((((.((.(.(((((((....))))))).).)).)))).)>->->-->>>>->>>>>->>>.))))	1	-43.4
223	2A	AGAUGACCCUUGGGCUGGCCU	ATGTTGGGCCTTGCTGGAGGA(3) AATGTTGGGCCTTGCTGGAGGA(1) AATGTTGGGCCTTGCTGGAGG(2)	GATGACCCTTGGGCTGGCCTAACCCATGGGAAAAAGGCTAGGTGGCGAATGGTAAAACCAAGGTTGGGCCTTGCCGGAGGAGTTTTATTC	175526235	175526255	+ [Positive strand]	21	<<-<<<<<<<-<<<-<<<<<((((............(((....)))...(((.....))).)))))))))..))).)))).)))....))	9	-32.1
224	2A	UGAUACCAACUUGUGACGCCU	CAGGGACTCACGGGAAGATATC(1)	TGATACCAACTTGTGACGCCTCCGATTTGACCGTACACTAATCATACACGCAAACGTGTACGATCAAGATCAGGGTCTCACGAGAAGATATCA	195045627	195045647	+ [Positive strand]	21	<<<<<-<--<<<<<<<-<<<<..(((((((.(((((((.................))))))).)).))))).)))).)))))))..).)))))	3	-26.9
225	2A	UUUUUGCAAGCACUUAGAACU	TCTAAGTGCTTGCAAAAATTC(1)	ATTGACAAAAGTTTTAAGTGCTTGCAAAATTCATCTTGCAATCACATTCCTAGAAGGCGTGGCAAAAAAACAAAAAACAAAATCGGTACTATGAAAATGCTACTTTCAAAAGCATTTTTGAAGCATTGAATTTGTTTTTTTCCACGCCTTATAAGAATGTGATTCCATGATGATTTTTTGCAAGCACTTAGAACTTTTGTCAAT	240703245	240703265	+ [Positive strand]	21	(((((((((((((((((((((((((((((.(((((.((.((((((((((.((.(((((((((.(((((((((((........(((((.((.((((((((((.........)))))))))).)).))))).)))))))))))))))))))).)).)))))))))).)).))))).->>>>>>>>>>>>>>>>>>>>)))))))))	7	-124.4
226	2A	UUUCUGCGACAAAUAAUUCCG	CGTTCGGAATTACTTGTCTCGG(1)	TCCAGAAATACTTGTCGGAGGAATGAATGTATTTAGACGTATTTTAGTTCTAGATACATCCATTTTTATCCATTTCTGCGACAAATAATTCCGGA	13374007	13374027	- [Negative strand]	21	(((.(((.((.((((((.(((((((.((((((((((((........).)))))))))))...........))>>>>>->>>>>>->>->>>->))	3	-67
227	2A	UACAUCCAUUUUCGCGACAAG	ACTTGTCGCAGAAATGGATG(1) TTACTTGTCGCAGAAATGGATG(3) TTACTTGTCGCAGAAATGGAT(1)	CTCCCTCCGTTCGGAATTACTTGTCGCAGAAATGGATGTATCTAGACGTATTTTAGTTCTAGATACATCCATTTTCGCGACAAGTAATTCCGAACGGAGGGAG	14321677	14321697	- [Negative strand]	21	(((((((((((((((({{{{{{{{{{{=={{{{{{{{{(((((((((........).))))))>>>>>>>>>>>-->>>>>>>>)))))))))))))))))))	2	-81
228	2A	CCAUUCCGAGAAAGUUUGAC	AAACGGACTCCAAATGGCAC(2)	GAGTATTAAACGGACTCCAAATGGCACCAAATTTGACAGGAGGTCTACCGGTGGTGTACCAAGGCCGCTTGACAAATCTTGGTCCATTCCGAGAAAGTTTGACACTC	18744750	18744769	- [Negative strand]	20	((((.(({{{{==={{{=={{{{{={{((((((((.((((.(((((...((((...)))).))))).)))).))))).)))))>>>>>-->>>--->>>>>>-))))	1	-40.1
229	2A	UUCAGUUAGAGCCUAACGCCU	ATCGCTCGGGTTCAGTAACGC(1)	#N/A	22852715	22852735	- [Negative strand]	21	#N/A	1	-30.1
230	2A	GCGAGAUGAUGUAUUACGGAAC	CTCTCGGTAATGCACATCACA(1)	GGTATCTCTGGGCCCACTCGGTAATGCACATCACTATAAGCCTTTCAAGCATTGTAACTAATGAGTTAGTTGCGAGATGATGTATTACGGAACGAGTAAAGAGACTTGCC	22747812	22747833	+ [Positive strand]	22	(((((((((..((.(..((.((((((((((((.......((.......)).((((((((((....))))))>>>>>>>>->>>>>>>>->>--).))..)))))..))))	3	-41.8
231	2A	UCGAAUUACUUGUCUUGGAUU	CAAATCCAAGACAAGTAATTC(9) ACAAATCCAAGACAAGTAATTC(1)	TCCGTTTCGAATTACTTGTCTTGGATTTGTTTAGATACGGATGTATCTAGACTCATTTTAGTGCTAGATATTGAGTCTAGATACATCCGTATCTAAACAAATCCAAGACAAGTAATTCGGAACGGA	32538632	32538652	- [Negative strand]	21	((((((<<<<<<<<<<<<<<<<<<<<<((((((((((((((((((((((((((((.((((....))))...))))))))))))))))))))))))))}}}}}}}}}}}}}}}}}}}}}))))))))	4	-95.7
232	2A	CGUCCGGAAAUAUUUGUCAUC	TTGATGACAAGTATTTTCGGAC(1) TGATGACAAGTATTTTCGGACG(1) TTGATGACAAGTATTTTCGGA(11) GATGACAAGTATTTTCGGACG(1)	TACTCCCTCCGTCCGGAAATATTTGTCATCAAAATGAATAAAAGGGGATGTATCTAGACATATATTAGCCGTAGATACATCTCTTTTTATCCATTTTGATGACAAGTATTTTCAGACGGAGGGAGTA	37690740	37690760	+ [Positive strand]	21	(((((((((<<<<-<<<<<<<<<<<<<<<<((((((.((((((((((((((((((((.(........).).))))))))))))))))))).)))))))))))))))))))))).)))))))))))))	1	-70.4
233	2A	GUAGGAUAAAUCGUUCAGACU	AATTCTGAAAGATTTATCCT(1) TCTGAAAGATTTATCCTAGA(1)	CAAAGCTTTCTGAGTAGAATGTAGGATAAATCGTTCAGACTTTTTTGTCAAACATAAATATACAAAATACGTTTTGTTTGATTAAAAAATCATATTTTTAGTATTTACGTCGGACAAAAAATTCTGAAAGATTTATCCTAGATTCTAATTAGAAAGCTTTG	48891996	48892016	- [Negative strand]	21	(((((((((((((.((((((-<<<<<<<<<<<-<<<<<<-<((((((((..((.(((((((((((((....)))))).(((((....)))))........))))))).))..)))))))}}=}}}}}}=}}}}}}}}}}).)))))).)))))))))))))	1	-67.5
234	2A	CCGAGACAAGUAAUUUCGAAC	GTTCGGAATTACTTGTCGCAG(1) TTCGGAATTACTTGTCGCAG(1) TTCGGAATTACTTGTCGCAGA(9) CCGTTCGGAATTACTTGTCGC(1) TCCGTTCGGAATTACTTGTCG(2)	GTACTTCCTCCGTTCGGAATTACTTGTCGCAGAAATGGATGTATCTAGACGTATTTTAGTTCTAGATACATCCATCTCCGAGACAAGTAATTTCGAACGGAGGGAGTAC	54425776	54425796	- [Negative strand]	21	(((((((((((({{{{{{{{{{{{{{{{={={{.((((((((((((((((........).))))))))))))))).)>->->>>>>>>>>>>>>>>>>)))))))))))	1	-73.3
235	2A	GAGGGCAGGCCUGGCGCAGU	CTATGCACTGGGTCTGTCCT(4) TCTATGCACTGGGTCTGTCCT(7) TCTATGCACTGGGTCTGTCC(12)	GTTGGCGACTTGAGGGCAGGCCTGGCGCAGTGGTGAAGTCCTCCCTACTTGTGCCAAGAGGTCCTGGGTTCGAACCAGC	70900144	70900163	- [Negative strand]	20	((((((((.((-<<<<<---<-<<<<<<<<<((.((.....)).)))).))))))).)..))))).)).)))..)))))	12	-77.3
236	2A	UGUCCGGAAAUACUUGUCGGAG	TTTCTGCGACAAGTAATTCCG(5) ATTTCTGCGACAAGTAATTCC(1)	TACTCCCTCTGTCCGGAAATACTTGTCGGAGAAATGGATGTATCTAGACGTATGTTAGTTCTAGATACATCCATTTTTATCCATTTCTGCGACAAGTAATTCCGGACGGAGGGAGTA	81283490	81283511	+ [Positive strand]	22	(((((((((<<<<<<<<<-<<<<<<<<<-<<((((((((((((((((((........).))))))))))))))).........=}}}}=}}}}}}}}}=}}}}})))))))))))))	1	-75.4
237	2A	AGAGAUUUCACUAUGGACUAUA	TATGTAGTCTATAGTGGAATCT(1)	TCCTAAATATAAGTCTTTGTAGAGATTTCACTATGGACTATATACGGAGCAAAATGAATGAATCTACACTCTAAAATGCATCTACATACATCCGTATGTGGTTCATAGTGAAATCTCTCCAAAGACTTATATTTAGGA	89421842	89421863	+ [Positive strand]	22	(((((((((((((((((((.<<<<<<<<<<<<<<<<<<<<<<(((((((((....((.((......)).)).....)))...........)))))))))))))))))))))))))))).)))))))))))))))))))	3	-90.4
238	2A	UUUUUUGUCUUCGAUUUAUCU	AGACAAATCTAAGACAAGAAT(1)	TACTTCCTCCGTCCCAAATTTTTTGTCTTCGATTTATCTAGATACGGATGTATCTAATACTAAAATGTGAATAGATACATCCGTATGTAGACAAATCTAAGACAAGAATTTTGGGACGGAGGGAGTA	151564544	151564564	- [Negative strand]	21	((((((((((((((((((-<<<<<<<<<<-<<<<<-<<<(.(((((((((((((((.(((......)))..))))))))))))))).)}}}=}}}}}=}}}}}}}}}}=))))))))))))))))))	1	-79.6
239	2A	AUGCUGUGUACCGCACCUGAAG	ATGCTTTAGACGTAGGCTCTAC(1)	CATGGCAGAAGAGAGAGAAAGGACGAAGGTCGTCCCCTATGCTTTAGACGTAGGCTCTACAGTATGATATGCTGTGTACCGCACCTGAAGTGTGCCTTGCCATG	187949509	187949530	- [Negative strand]	22	((((((((............(((((.....)))))..({{{{{{{{{=={{={{=={={{(((((...>>>>>>>>-->>>>-->>>>>>))))..))))))))	1	-35.6
240	2A	GGAGGAUUAGAGUGCAUUGUU	CGAGCTCCGGTACTTCAACA(1) GAGCTCCGGTACTTCAACATC(1)	CAAGGAGCGCAACGTGTACGAGCTCCGGTACTTCAACATCGCTGAGAATGAGGGCGAGGAGGAGGATTAGAGTGCATTGTTATATTGTAGTGCTTGTTG	208681052	208681072	+ [Positive strand]	21	(((.((((((.((((((({{{{{{{=={{={{{{====(((((.........)))))...->>>>>>-->>>>--->>>->))).))).)))))).)))	1	-31.2
241	2A	CCGGUUAACCGUUGGAGUACC	AAACTTGACAGGCGGTCTACC(1) ACTTGACAGGCGGTCTACCGG(2) GAAACTTGACAGGCGGTCTACC(2) GAAACTTGACAGGCGGTCTA(1) CGAAACTTGACAGGCGGTCTA(1) ACGAAACTTGACAGGCGGTCTA(6)	GAGGCCTTTGCGGTTCCCCGGTTAACCGTTGGAGTACCAAACGGACTCCAAATGGCACGAAACTTGACAGGCGGTCTACCGGTGGTTTACCAAGGCCTC	221687057	221687077	+ [Positive strand]	21	((((((((...(((.((<<<<<--<<<<<<<<<<<-<<....))))))))..((.({=======))=))=)))))==))))).))...)))))))))))	2	-44
242	2A	CUAGAGAUUUCAAUAUGGACU	ATGTAGTCCATATTGGAATCT(1)	GTAGATTCACTCATTTTGCTCCGTATGTAGTCCATAGTGGAATCTCTACAAAGACTTGTACTCCCTCCGTTCCTAAATATAAGTCTTTCTAGAGATTTCAATATGGACTACATACGGAACAAAATGTATGAATCTAC	227275640	227275660	+ [Positive strand]	21	(((((((((..(((((((.(((((((((((((((((.(((((((((((.(((((((((((.................)))))))))))->>>>>>>>>>>->>>>>>>>))))))))).)))))))..)))))))))	8	-93.2
243	2A	UUAGAGAUUUCAAUAUGGACU	ATGTAGTTTCTATTGGAATCT(1)	GTTCCTAAATATAAGTTTTTTTAGAGATTTCAATATGGACTATATACGGAGCAAAATGAGTGAATCTACATTCCAGACTATGTCTATATACATCCGTATCTAGTCCATATTGGAATTTCTAAAAAGACTTATATTTAGGAAC	202973702	202973722	- [Negative strand]	21	((((((((((((((((((((<<<<<<<<<<<<<<<<<<<<<(.(((((((.......(((((......))))).((((...)))).......))))))).))))))))))))))))))))))))))))))))))))))))))	12	-68.4
244	2B	AAUACUCGUCAUCAAAAUGGA	TTTCTCCATTTTGATGACAAG(1)	GTACTCCCTCCGTCCGGAAATACTCGTCATCAAAATGGATAAAAGGGGATGTATCTAGATGTATTTTAATTCTAGATACATCTCTTTTTATCTATTTTGATGACAAGTATTTTCGGACGGAGGGAGTAT	105649524	105649544	+ [Positive strand]	21	((((((((((((((((((<<<<<<-<<<<<<<<<<<<<<((((((((((((((((((((...........)))))))))))))))))))))))))))))))))).))))))))))))))))))))))))	6	-87.8
245	2B	AUUUGUAGGACAAGUAUUUCC	CCGGAAATACTTGTCTTAGAA(1)	TACTCCCTCCGTCCGGAAATACTTGTCCTAGGAATGGATAAAATGGATGCATCTTATAACTAAAATAAGTCTAGATACAACCATTTGTAGGACAAGTATTTCCGGACGGAGGGAGTA	55062903	55062923	+ [Positive strand]	21	((((((((((((((((((((((((((((((.((((((......(((((..((.(((....))).))..))))).......))>>>>->>>>>>>>>>>>>>>>))))))))))))))	2	-85.3
246	2B	UAUUUUGGGACGGAGGGAGUC	TACTCCCTCCGTCCCAAAATA(1)	ACTCCCTCCGTCCCAAAATAAGTGTCTCGAGTTTGTACTAGCTCTAGTACAAATTTGTACTAAGCTCAAAACACTTATTTTGGGACGGAGGGAGT	245800729	245800749	- [Negative strand]	21	(((((((((((((((((((((((((..(((((((((((((....))))))))))))).............)))))>>>>>>>>>>>>>>>>>>>>	7	-58.26
247	2B	UAUCUGGACAAAUCUGAGACA	TGTCTCAGATTTGTCTAGATA(1) TCTCAGATTTGTCTAGATATG(3)	CCTCTGTCCTGAATTAGTTGTCTCAGATTTGTCTAGATATGGATGTACCTAAACACTAAAAAGTGTCTAGATACATCCGTATCTGGACAAATCTGAGACAATTAATTCGGGACGGAGG	3132732	3132752	+ [Positive strand]	21	(((((((((((((((((((({{{{{{{{{{{{{{{{{{{{{((((((.(((.(((((....))))).))).))))))))>>>>>>>>>>>>>>>>>>>>>))))))))))))))))))	1	-88.9
248	2B	AUUGACCCAACUGCAGGUGCA	ACTGCACCTGCAGTTGGGCCA(1)	GTGCCGTAACTGCACCTGCAGTTGGGCCATTGACATGTGGGCCTAACAGACGGCTGGCCCACATACCATTGACCCAACTGCAGGTGCAGTTACGGCAC	44270054	44270074	- [Negative strand]	21	(((((((({{{{{{{{{{{{{{{{{{={{.((..(((((((((...(....)...)))))))))..)>->>->>>>>>>>>>>>>>>>))))))))))	10	-76.1
249	2B	AUGCCAUGUUGUUCUGAAGAA	TTAAGAACAGCAGGGCATTTT(2)	TGGCAGTTTCTTAAGAACAGCAGGGCATTTTCTGGAATGAAGGCTCAAAACTGCTATCCTCCCAGAAAATGCCATGTTGTTCTGAAGAAACTGCTA	132036706	132036726	+ [Positive strand]	21	(((((((((({{={{{{{{{{{={{{{{{{{((((...((.(((........))).))...)))))))>>>>>->>>>>>>>>->>>>>)))))))	4	-54.8
250	2B	UCCACAGGCUUUCUUGAACUG	TTGATGGTTCAAGAAAGCCCA(1) TTCAAGAAAGCCCATGGAAA(1)	GCGGGCATGCTCTCCACAGGCTTTCTTGAACTGTGAACTCGCGGGGATTGTGGCGCTGCTGCCTTCTCTTCGGCCGCCTCCGCCTGTTGATGGTTCAAGAAAGCCCATGGAAACCATGCCCGC	335036268	335036288	- [Negative strand]	21	(((((((((...<<<<--<<<<<<<<<<<<<<<(.(((..((((((...(((((((....))..........)))))))))))..)}}=}}}}}}}}}}}}}}}}==))))...)))))))))	7	-69.2
251	2B	CAGCCAAGGAUGACUUGCCGA	GGCAAGTCCGTCCTTGGCTAC(27) GGCAAGTCCGTCCTTGGCTACA(1)	GCAAGAGCCATGCAGAAAGAGGCAGAGAGTGGAATGCAGCCAAGGATGACTTGCCGACAGTACACAACAAGGTGGTAGTAATCTTGCCGGCAAGTCCGTCCTTGGCTACACCTTGCTCTCTACCTCTGCTGTGTGGCTTTTGC	296764505	296764525	- [Negative strand]	21	(((((((((((((((..(((((.((((((..(..((-<<<<<<<<<<<<<<<<<<<-..(....)..((((((.......)))))).)}}}}}}}=}}}}}}}}}}}=})..)..)))))).))))).)))))))))))))))	5	-83.4
252	2B	CGUCCGGAAAAGCUUGUCCCU	GGACAAGCTTTTTCGGACGG(1)	CTACTCCCTCCGTCCGGAAAAGCTTGTCCCTCATATGGATGTATCTAGCACTAACTTGGTGCTAGATACATCCATTTGAGAGACAAGCTTTTTCGGAAGGAGGGAGTAG	14619391	14619411	+ [Positive strand]	21	((((((((((<-<<<<<<<<<<<<<<<<-<<((.((((((((((((((((((.....)))))))))))))))))).)))).)))))))))))))))).)))))))))))	3	-81.4
253	2B	UCCAAAAUAGAUAACUCAACU	AGTTGGGTCATCTATTTTGGA(2)	TACTCCCTCTGTTCCAAAATAGATAACTCAACTTTGTACTAACTTCAGTACAAAGTTAGTACAAAGTTGGGTCATCTATTTTGGAATGGAGGGAGTA	21418024	21418044	+ [Positive strand]	21	((((((((((((<<<<<<<<<<<<-<<<<<<<<((((((((((((.......))))))))))))}}}}}}}}=}}}}}}}}}}}}))))))))))))	1	-66
254	2B	CCUUCUGCGGGCCUGAAUCCU	TTGGGTTTCTAGTCGTATTCA(2) GGGTTTCTAGTCGTATTCAGG(1) GTTTCTAGTCGTATTCAGGC(2) GTTTCTAGTCGTATTCAGGCC(14) TTTCTAGTCGTATTCAGGCC(3)	TGCTGCCTATGGGCCTATTGGACCTTCTGCGGGCCTGAATCCTGGCCCAAGTTGGGTTTCTAGTCGTATTCAGGCCATGGTGGCCCAATAGGTGGCA	25732533	25732553	- [Negative strand]	21	(((..((((((((((...(((.<<<--<<<<<-<--<<<-<<-.((....))..)}=}}}==}}}}}}===}}}}})....))))).)))))..)))	8	-46.4
255	2B	AUUACUCGUCGCAGAAAUGGA	CATTTCTGTGACAAGTAATTC(1)	TACTCCCTCCGTTCCAAATTACTCGTCGCAGAAATGGATGTATCTAAAATTAAAATACATCTAGATACATCCATACCTGCGACAACTAATTCGGAACAGAGGGAGTA	26345298	26345318	- [Negative strand]	21	(((((((((.(((((.(<<<<---<<<<<<<--<<<<<((((((((...............)))))))))))))..)))))))...))))).))))).)))))))))	6	-68.2
256	2B	AUUACUCGUCGCAGAAAUGGA	TACATCCATTTCTGTGACAAG(1)	TACTCCCTCCGTTCCAAATTACTCGTCGCAGAAATGGATGTATCTAAAATTAAAATACATCTAGATACATCCATACCTGCGACAACTAATTCGGAACAGAGGGAGTA	26345298	26345318	- [Negative strand]	21	(((((((((.(((((.(<<<<---<<<<<<<--<<<<<((((((((...............)))))))))))))..)))))))...))))).))))).)))))))))	6	-68.2
257	2B	UACAGACGGCAAAGUGAGCUC	ATTCTTTGCCGTCTGTAGAGA(1)	GCAGACGGCAAAGACATTCTTTGCCGTCTGTAGAGAAAAAAGTAGACGGCAAAGAGTCTTTGCCGTCTGCATTTTTCTCTACAGACGGCAAAGTGAGCTCTTTGCCGTCTGT	62402426	62402446	- [Negative strand]	21	(((((((((((((((==={{{{{{{{{{{{{{{{{{((((.(((((((((((((...))))))))))))).))))))))>>>>>>>>>>>>>>--->->>))))))))))))	1	-83.9
258	2B	CUCAGCUACGAUCUUGGGCC	TTCGACGTTTAGCTTGTTACC(1)	GGTCTCGCTAATAGTTCTGCGTGGCTTCGACGTTTAGCTTGTTACCTCAGCTACGATCTTGGGCCTCGGCAGGATCTAGTAGATAGTGAGGCT	86438286	86438305	- [Negative strand]	20	((((((((((.((((((((((.((({={{{={{{{{{{{={====-->>>>>>->>>->>>>>>>.).)))))).))).....))))))))))	1	-34.5
259	2B	GUGAUGACACAGAGGAACUCC	AGGGGGTCCCGAACTGTGCGTC(2) GGGGGTCCCGAACTGTGCGTCT(9) GTAGGGGGTCCCGAACTGTGC(1) GGGGTCCCGAACTGTGCGTCT(7) GGGTCCCGAACTGTGCGTCT(1)	GCCATCGGGCCTAAACGTGATGACACAGAGGAACTCCTAATGAAAGCACCAATGTCGGTGTCAAAACCGGCGGATGTCGGGTAGGGGGTCCCGAACTGTGCGTCTAGGCGGATGGT	95314287	95314307	+ [Positive strand]	21	((((((..(((((...--<<<<-<<<<<-<<-<<<<<(.......(((((......))))).....(((((....)))))...}}}}}}=}}===}}}}}}}}}})))).))))))	1	-48.4
260	2B	AACUGCGUCACUUAUUAUGGA	AAAATAAGTGTCGCAGTTTTG(4)	AAATACTCCATTCAATCCAAAATAAGTGTCGCAGTTTTGAACTGGGGTTTGTTGAAAACTGCGTCACTTATTATGGATCCAAGGGAGTATTT	136459250	136459270	- [Negative strand]	21	(((((((((.....(((({={{{{{{{{={{{{{{{{{=(((........))).))>>>>>>>->>>>>>>>->>>>).....)))))))))	1	-44.9
261	2B	GUCACGUGCUCGUCUCGACG	ACAGGGTGGCAGTGGTGTCAC(1)	GATAGACAGGGTGGCAGTGGTGTCACATGCTCGTCTCGGTGTCCGTCGTTGCTAACGCGATGACGTCCACCTCGACTCAAGTTATGCTAAGAAAGGATGACAGTGGTGTCACGTGCTCGTCTCGACGTCTGTC	152512668	152512687	- [Negative strand]	20	((((({{={{{{{{{{{{{{=={{{{......(((..((((..(((((((((....)))))))))..))))..)))....(((((.((.....)).))))).)))).->>>>->>>->>->>>--->))))))	1	-58.2
262	2B	AACUAGGUUUGUCGUCAAUACU	TTTGGTGATTGATGACAAACT(1) TTTTGGTGATTGATGACAAACT(1)	TCAACTAGGTTTGTCGTCAATACTCGAAAAGCAACTAGGGGTGGCACTAGATGCACTTACAATCTCCCCCTTTTTGGTGATTGATGACAAACTGGTTGA	190054738	190054759	+ [Positive strand]	22	((<<<<<<-<<<<<<<<<<<<<<-(((((((......((((..(((.....)))...........)))))))}}}}}}=}}}}}}}}}}}}}}))))))	2	-36.72
263	2B	AUUCUUUGGCCGAAGUAGUACU	GCAGTACTTTTCGGCCAGAGCT(2)	TCGGCCATTCTTTGGCCGAAGTAGTACTTTTCGGCCACAGCTAGGCCGAAATAGTACTTTTCGGCCACAGCTAGGCCGAAGCAGTACTTTTCGGCCAGAGCTAGGCCGA	186093298	186093319	+ [Positive strand]	22	((((((---<<<<<<<<<<<<-<<<<<<((((((((..((((.((((((((.......))))))))..)))).)))))))}=}}}}}}}}}}}}}}}}}}==.))))))	2	-69.3
264	2B	UAGUUCGUUGUAUUGCUUGAGC	TATATAGGAGTACAATGATCT(1)	TGTTAGAAGGGAGAGAGAGGATTGGTGAAATAGTTCGTTGTATTGCTTGAGCCTCATGGGCATTATATAGGAGTACAATGATCTACTTGGAGTACAAGACAAGCCATAACAAATCCTAGTCTATCTCGTCTTTCCTAATA	188591847	188591868	- [Negative strand]	22	((((((((((..((((..(((((((.((..<<<-<<<<<<<<<<-<<<<<<<(.....))).)}}===}}=}}}}}}}}}}=}})((((.....))))...............))))))))).))))..)))).))))))	16	-42.9
265	2B	AAGCCCAACGUGGGUGUCGGCC	CGCAGGGAGTCTGGCCGAGGT(2)	GTGGAAGCCCAACGTGGGTGTCGGCCATGGCCTACCTAAACACTCAAGTCTCTAGTCCAGGTTTATCGCCTATCCAGGTTCCATCCGCAGGGAGTCTGGCCGAGGTTTCCAC	237241344	237241365	+ [Positive strand]	22	((((<<<<<<---<<<<<<<--<<<<.(((.(((.....((......))...))).)))))))...)))))))((((..(((...=====}}}==}}}}==}=}}}))))))	2	-41.5
266	2B	GAGACAUCGGUUGGCGGAACCA	TTGGATCTATCTCGAAACTCT(1)	GGTTACGGACAACTGGATCGTCTGGACTTGAATCTATCTTGGAACTTCCAACACCGGACATAACTTAATTGTGGGCAACTTATGATGATTTGGGTATGAGACATCGGTTGGCGGAACC	249588340	249588361	- [Negative strand]	22	((((.((..(((((((...((((.((((..((((.(((.(((.....))).....(..(((((.....)))))..).......)))))))..))).)->>>>->>>>>>>->>->>>>	10	-29.2
267	2B	GACUCGGAUCAUGUAAUCACU	AATTATCCTGAACATAGTCA(1)	TTGACTCGGATCATGTAATCACTTAGATGACTAGAGGGATGTCTATCTGAGTGGGAGTTCATAAGATGAACTCAATTATCTTGAACATAGTCAA	256490980	256491000	+ [Positive strand]	21	((<<<<--<-<<<-<<<<<<<<<((((((((.........))).))))))))).((((((((...)))))))).)))))..))).)..))))))	5	-32.8
268	2B	GUGAGAUGGAUCUUGGAAGUC	GTTGCCGAGGTCGGGGAAGAAG(1)	GTTGAGGATGAGGTTGCCGAGGTCGGGGAAGAAGTCGTCGCTCATTCAAAAGGGTCTGAGTGAGATGGATCTTGGAAGTCTGGTTTTTGAT	291524799	291524819	+ [Positive strand]	21	((..(((((.((=={={{{{{{{{{{={{=====)).)).((((((((........)))>>>>>--->>>>>>>>->-->).)))))..))	1	-30.3
269	2B	CAGAAUUCUUGAAUCACUGCC	AGGAGAATAGTTCTGTCAGTGA(1)	AAGTTCTATAGCTGCAAGATGGAGGAGAATAGTTCTGTCAGTGAACATATACTCAAAATGTCTAGGTAGAACAACCACTTGATTCAGCTAGAAGTTAATCTTCCTGATGATAGTGTCATTGACAGAATTCTTGAATCACTGCCACCAAGCTACAAGAGCTT	299042939	299042959	- [Negative strand]	21	(((((((.(((((....(.((({{{{={{={{{{{{{{{{{{{{.(((................(((......))).......((((..(((......)))..)))).....))))))))))>>>>>>>->>--->>->>->>).).)))))..)))))))	1	-43.9
270	2B	UAAGACAAGAAUUUUGAAACU	CCCAAAATTCTTGTCTTAGAT(3) CCAAAATTCTTGTCTTAGATT(1) CAAAATTCTTGTCTTAGATT(1) CCAAAATTCTTGTCTTAGATTT(1)	TCCCTCCGTCCCAAAATTCTTGTCTTAGATTTGTCTAGATACGGATGTATCTAAACATGGATATCCGTATCTAGACAAATCTAAGACAAGAATTTTGAAACTGAGGGA	41029221	41029241	- [Negative strand]	21	((((((.((=={{{{{{{{{{{{{{{{{{{(((((((((((((((..((((((....))))))))))))))))))))))))>>>>>>>>>>>>>>>>-->>-))))))	1	-70.1
271	2B	AGAGGGCAGGCCUGGCGCAG	CCAGCCTCTCTGCATTGCACT(1)	GTTGGTCAGAGGGCAGGCCTGGCGCAGTGGTGAAGTACTCCCCACTTGTGCCAAGAGGTCCTGGGTTCGAACCAGC	52995577	52995596	- [Negative strand]	20	((((((.-<<<--<<<<<<<<<<<<<<(((.((.....)).)))).))))))...))).))))..)))..))))))	6	-41.1
272	2B	UCGGUUCGGAAUUACUUGUC	CGAGACAAGTAATTTCGAACG(1) CGAGACAAGTAATTTCGAAC(1)	TACTTTCTCGGTTCGGAATTACTTGTCGTAGAATTGGATGTATCTAGATGTATTTTAGTTCTAGATACATCCATTTTCGAGACAAGTAATTTCGAACGGAGGGAGTA	101669652	101669671	+ [Positive strand]	20	((((..(<<-<<<<<<<<<<<<<<<<<...(((.((((((((((((((...........))))))))))))))..))}==}}}}}}}}}}}}}}}}}=)))..))))	1	-62.2
273	2B	GACGGACGCCGAGACGAGCAC	AACGCGAGTCGAGGCGGACGT(10) TAACGCGAGTCGAGGCGGACGT(3) ACGCGAGTCGAGGCGGACGT(4) AACGCGAGTCGAGGCGGACG(13) AACGCGAGTCGAGGCGGACGTC(3) TAACGCGAGTCGAGGCGGACG(5) ACGCGAGTCGAGGCGGACGTC(1) ATAACGCGAGTCGAGGCGGACG(2) CGCGAGTCGAGGCGGACGTC(2)	GCGGTAGCAACGACGGACGCCGAGACGAGCACATGACAGTAGTGCCACCCTGTCTATGTTAGGATAACGCGAGTCGAGGCGGACGTCATTGCGATAGC	120951232	120951252	- [Negative strand]	21	((....((((.<<<<--<<<<--<<<--<<<<(((((((..........))))).))))......===}}==}}}==}}}}==}})).))))....))	16	-38.4
274	2B	UCGAGAACGAUGUAGACAUGAC	TATTGGCTCCTACATATTCTAC(1) TTGGCTCCTACATATTCTACGA(1)	TCGAGAACGATGTAGACATGACCGAGACTCATCTCCGGTCAATAACCAATAGCGGAACCTGGATGCTCATATTGGTTCCTACATATTCTACGA	128452678	128452699	- [Negative strand]	22	<<<<<<<--<<<<<<---<<<<(((((....))).))))))..(((((((((((.........))))...))))))).)))))).)))).)))	3	-25.7
275	2B	CGCGAGUCGAGGCGGACAUCG	GATGGACGCCGAGACGAGCAC(1) GACGATGGACGCCGAGACGAGC(2) GATGGACGCCGAGACGAGCACG(3) GACGATGGACGCCGAGACGAG(1) ATGGACGCCGAGACGAGCACGT(2)	CGTCGTCGTAGTAGCGACGATGGACGCCGAGACGAGCACGTGACACCACTACCAACCTGTCTGTCTTAGGGTCTCGCGAGTCGAGGCGGACATCGTCGCGATAGCGACGACG	120948609	120948629	+ [Positive strand]	21	(((((((((.((.((((({{{{=={{{{=={{{=={{=={((....)))......((((.......))))....->>-->>>-->>>>-->>>>>)))).)).)))))))))	4	-59.5
276	2B	UUGGCACGGAUCGAGACUGGGA	TAGACCATGAGATTGTGCAAC(5)	ACACGGGAGGAATACTTAGTGTGTATCCAAACGTCACTTAGTAACTGGGTGATCATAAAGGTGCTCTACAGGTATCTCTGAAGGTGTTTGTTGGGTTGGCACGGATCGAGACTGGGATTTGTCGCTCCGTGT	160681391	160681412	- [Negative strand]	22	((((((((.((((.((((((.(..((((....(((((((((...))))))))).......((((((.(((..(((((....)))))..))).)))>-->>-->>>>-->->>>>>>>))).))...))))))	7	-58.5
277	2B	UUCUAGGACAAGUAUUUCUGA	CCGGAAATACTTGTCTTAGAA(1) CGTCCGGAAATACTTGTCTTAG(1)	GGAAATATTTGTTCTAAGAATGGATAAATTGGATGTGTCTATAACTAAAATAAGTCTAGATATATCCACTTCTAGGACAAGTATTTCT	168971269	168971289	+ [Positive strand]	21	((((((((((((((((.(((.(.......((((((((((((..(((......))).)))))))))))))>>>>>>>>>>>>>>>>>>>	1	-49.32
278	2B	AUUCGGAGGUCGUUUGGUACUC	GCGGGTGTTAAACTTTCTCGGA(1)	GGGTGCTAAACTTTCTCGGAATGGCCCGAGGCTTGCCAAGCGGCCTTGGTATAGCACCGGTAGACCGCCTGTCAAGTTTCGTGTCATTCGGAGGTCGTTTGGTACTC	173924939	173924960	+ [Positive strand]	22	(((((((((((..((((.(((((((.(((((((((.((.((((.((((((.....))))..)).)))).)).))))))))).)))>>>>->>>>-->>>>>>>>>>>	3	-44
279	2B	UCUAAGACAAGAAUUUCGGGA	CCCAAAATTCTTGTCTTAGAT(3) CCAAAATTCTTGTCTTAGATT(1) CAAAATTCTTGTCTTAGATT(1) CCAAAATTCTTGTCTTAGATTT(1) CAAAATTCTTGTCTTAGATTT(1)	AGTACTCCCTTCGTCCCAAAATTCTTGTCTTAGATTTGTCTAAATACGGATGTATCAAGTCACGTTTTAGTATTAGATTCATCCGTATCTAGACAAATCTAAGACAAGAATTTCGGGACGGAGGGAGTAGT	178542457	178542477	- [Negative strand]	21	(.(((((((((((({{{={{{{{{{{{{{{{{{{{(((((((.(((((((((.(((.(((.((......))))).))).))))))))).))))))))>>>>>>>>>>>>>>>>->>>>))))))))))).)	1	-84.2
280	2B	GUCUCGGCGUCCGUCGUCGCU	GATGATGTCCGCCTCGACTCGT(1)	GTCCGTCGTTGCTAACGTGATGATGTCCGCCTCGACTCGTGTTACGCTAAGACAAGGTGGCAGTGGTGTCACGTGCTTGTCTCGGCGTCCGTCGTCGCTACCGCAACGACGTCC	230564662	230564682	+ [Positive strand]	21	(..(((((((((....(({{{{{{{=={{{{=={{{====)))......(((((((((((((....))))))...)))>>>>->>>>-->>>>>>>>>-...)))))))))..)	14	-51.8
281	2B	CGUCUCGGCGUCCGUCGUCGCU	GCAACGACGTCCGCCTCGACT(1)	GGCGTAGGTCGTCGCTACCGCAACGACGTCCGCCTCGACTCGCGTGACCCTAAGATAGACAGGGTCGCAGTGGTGTCATGTGCCCGTCTCGGCGTCCGTCGTCGCTACCGCGATGACATCCGCC	235172813	235172834	- [Negative strand]	22	((((...((((((((....{{={{{{{{=={{{{=={{{=...((((((((.........))))))))...(((.......)))->>>-->>>>-->>>>>>->>-...))))))))...))))	8	-59.8
282	2B	CGUCUCGGCGUCCGUCGUCGCU	GCAACGACGTCCGCCTCGACT(1)	GGCGTAGGTCGTCGCTACCGCAACGACGTCCGCCTCGACTCGCGTGACCCTAAGATAGACAGGGTCGCAGTGGTGTCATGTGCCCGTCTCGGCGTCCGTCGTCGCTACCGCGATGACATCCGCC	235172813	235172834	- [Negative strand]	22	((((...((((((((....{{={{{{{{=={{{{=={{{=...((((((((.........))))))))...(((.......)))->>>-->>>>-->>>>>>->>-...))))))))...))))	8	-59.8
283	2B	UAUGGGAGUAGACCCGGAACCU	CGTCAGGAGCCGGCTGAACCCG(1)	GTTGCAACTCCACCCATGACAACTATGGGAGTAGACCCGGAACCTGTCCGTCAGGAGCCGACTGAACCCGTTGTTGAGCATGAAAGGGAGGTGCAAC	310496063	310496084	- [Negative strand]	22	((((((.((((...((((.((((-<<<<<--<<<---<<<--<<<(.....))))..))).)))..))))).))))..))))....)))).))))))	1	-42.3
284	2B	CCGACGGCACAGUGGAACUCUC	GGGGGTCTCGAACTGTGCGTCT(1)	GCCATCGAACCTTTTTCCGACGGCACAGTGGAACTCTCAATGAAAGCACCAATGTCGGTGTCAGAACCGGCGGATCTCGGGTAGGGGGTCCCGAATTGTGCGTCTAGGATCGATGGT	316139871	316139892	- [Negative strand]	22	((((((((.(((....--<<<<-<<<<<<<<-<<<<<<.......(((((......))))).....((((......))))...)))))).))..)))))))))).))).))))))))	1	-48.6
285	2B	UUAGCACACGAUCGUUUAGUAU	CCGGAGGAACACTTTGTGTGCT(1)	TAGCACACGATCGTTTAGTATGTTGCTACTGCTTTCTTCATGACTTATACATGTTCCTGTGACTATGAGATTATGCAACTCCCGTTTATTAGAGGAACACTTTGTGTGCTA	328347713	328347734	- [Negative strand]	22	<<<<<<<<<<--<<--<<<<<(..((....))......))).)))...)).(((((((.(((..(((.((.........)).)))...))).)))))))..))))))))))	4	-28
286	2B	UUAGGGAUUCCAAUGCGGACU	ATGTAGTTCATATTGGAATCT(1)	CCTCCGTTCCTAAATACTCCTATAAGTCTTTTTAGGGATTCCAATGCGGACTACATACAGAGCAAAATGAGTGAATCTACATTCTAAAATATGTCTATATACATCAGTATGTAGTTCATATTGGAATCTCTAAAAAGACTTATATTTAGAAACGGAGG	332292523	332292543	- [Negative strand]	21	((((((((.(((((((......(((((((((<<<<<<<<<<<<<<<-<<<<<((((((..........(((((......)))))......((((......))))..))}}}}}}}}}=}}}}}}}}}}})))))))))))))))))))).))))))))	1	-71.2
287	2B	UCGAGAACAAUGUAGACAUGAU	TATTGGCTCCTACATATTCTAC(1) TTGGCTCCTACATATTCTACGA(1)	TCGAGAACAATGTAGACATGATCAAGACACATCTCTGATCAATAACCAATAGCGTAACCTAGATGCTCATATTGGCTCCTACATATTCTACGA	334963184	334963205	- [Negative strand]	22	<<<<<<<--<<<<<<---<<<<(((((....))).))))))....((((((((((.......)))))..=}}}}}===}}}}}}=}}}}=}))	3	-24.2
288	2B	UUCCGAAAGGCUUGAAGCUAAU	TAGCTTCAAGCCTTTCGGAATA(2)	GTTGCTTAGCTTCAAGCCTTTTGGAATAGCATAGATTGCACGAAGCTATGTGCAGTGCAGCCTCACTATTCCGAAAGGCTTGAAGCTAATTAAC	328498840	328498861	- [Negative strand]	22	((((.((((((((((((((((((((((((...((..(((((...((.....)).)))))..))..)))>>>>>>>>>>>>>>>>>>>>>-))))	7	-56.9
289	2B	AUUUCUGCGACAAGUAAUUCG	GAATTACTTGTCGCAGAAATG(2) AATTACTTGTCGCAGAAATG(1) ATTACTTGTCGCAGAAATGGA(3)	TACTCCCTCCGCCTGGAATTACTTGTCGTGGGAATAGATGCATTTTAGTTCTAGACTGGATACATCCATTTCTGCGACAAGTAATTCGGAAAAGAGAGAGTA	63622644	63622664	+ [Positive strand]	21	(((((.(((..((..(((((((((((((..(((((.((((...(((((((...)))))))..)))).>>>>>-->>>>>>>>>>>>>>)....))).)))))	4	-79.5
290	2B	UUGGCACGGAUCGAGACUGGGA	TAGACCATGAGATTGTGCAAC(5)	ACACGGGAGGAATACTTAGTGTGTATCCAAACGTCACTTAGTAACTGGGTGATCATAAAGGTGCTCTACAGGTATCTCTGAAGGTGTTTGTTGGGTTGGCACGGATCGAGACTGGGATTTGTCGCTCCGTGT	160681391	160681412	- [Negative strand]	22	((((((((.((((.((((((.(..((((....(((((((((...))))))))).......((((((.(((..(((((....)))))..))).)))>-->>-->>>>-->->>>>>>>))).))...))))))	7	-58.5
291	2B	CCUUAUACAGGGAAUUUGACC	TTTAGGTTGAATTTTCTCTA(1) AATTTAGGTTGAATTTTCTC(1)	ATAGATGCCCTTATACAGGGAATTTGACCTAAATTCATACTGAATTTCTCTGAAGTTAGTAGAAATTTATTATGAATTTAGGTTTAATTTTCTCTATAAGCGCATCTAT	335110891	335110911	- [Negative strand]	21	((((((((-<<<<<<-<<--<<<<-<<<<((((((((((.((((((((((((....))).))))))))).)))))))))))))).))))..)).)))))).))))))))	4	-50.3
292	2D	CUCUCGUAGAUAUGACGGAAA	TTCTGTGGGATCTATCTGGGG(1)	GGCGACTCTCGTAGATATGACGGAAATGGCCCATACTTTGCATGATCCCGAAAAAAATACGGGATGGCCGATTCTGTGGGATCTATCTGGGGCC	130438185	130438205	+ [Positive strand]	21	(((..<<<--<<<<<<-<-<<<<<<-(((((.............((((((.........))))))))))).}}}}}}=}=}}}}}}==}}}}))	1	-33.51
293	2D	UUGCACGAUUUAUGGACGACA	TCGTGCATGCATCGTCCAAGG(3)	ACGACATTCCTTGCACGATTTATGGACGACAGAGCCAGCTGAGCCTTTAATCACATCTGATGCGTGGATTTGCACCGTTGGATCATCGGTCGTGCATGCATCGTCCAAGGACTGTCGT	4673046	4673066	- [Negative strand]	21	((((((.(((<<<-<<<<<-<<<<-<<<<<-((.(((((.(.((....((((.(((.......))))))).)).).)))))....)).)}}}}=}}}}=}}}}}=}}}}}).))))))	1	-49.2
294	2D	AUGUAGGAACCAAUAUGGGAAU	GTGTCTCGGTCATGTCTACATA(1)	GATCTTCATAGAATATGTAGGAACCAATATGGGAATCTAGGTTCCGCTATTGGTTATTGACCGGAGAAGTGTCTCGGTCATGTCTACATAGTTCTCCAACCCGTAAGGTC	16540490	16540511	- [Negative strand]	22	((((((.(((((((<<<<<<-<<<<<<<<--<<<<<....)))))..))))))))..((((((.(((.===}}}}}}}}}===}}}}}}=))))).......))))))))	1	-35.71
295	2D	UUGAUGACAAGUAUUUUCGGU	AAAATACTTGTCATCAAAATG(1)	TATACTCCCTCCGTCTGGAAATACTTCTCATCAAAATGGATAAAAGGGATGTATCTAGATGTATTTTAGTTTTAGATACATCCCTTTTTGTCCATTTTGATGACAAGTATTTTCGGTCGGAGGGAGTATA	19891982	19892002	- [Negative strand]	21	(((((((((((((.((((((((((((.((((((((((((((((((((((((((((((((...........)))))))))))))).)))))))))))>>>>>>>->>>>>>>>>>>>-)))))))))))))	1	-78.1
296	2D	AUGAGAAUUGGAUUGUGAUGA	GATACAACTAGAACTGGATACT(2) ATACAACTAGAACTGGATACT(4) TACAACTAGAACTGGATACT(1)	CTTGGAGTTGTATCCCGGTCGATACAACTAGAACTGGATACTTGTGATGAGAATTGGATTGTGATGAGAACTGGATAGTATGGCTCTGGG	20895773	20895793	- [Negative strand]	21	((..((((..(((.(((((((={{{{{{{{{=={{={={{==..))->->>-->>>>->>>>>->>>...))))...)))..))))..))	3	-23.5
297	2D	AUGAGAAUUGGAUUGUGAUGA	CGATACAACTAGAACTGGAT(1) GATACAACTAGAACTGGATACT(1)	CTTGGAGTTGTATCCCGGTCGATACAACTAGAACTGGATACTTGTGATGAGAATTGGATTGTGATGAGAACTGGATAGTATGGCTCTGGG	20895773	20895793	- [Negative strand]	21	((..((((..(((.((((({{={{{{{{{{{=={{={={(....))->->>-->>>>->>>>>->>>...))))...)))..))))..))	3	-23.5
298	2D	AAUGCACGCAAUCAUCGGUUG	ACCAATCAAATTGTCGTCGAT(1)	GTGTGAATGCACGCAATCATCGGTTGATCCTTTTAAATTATCTTTCCGGCTCAGATGTTATTTTGAACATGAGCTGGTTGTCGACCAATCAAATTGTCGTCGATTGTAC	23358123	23358143	- [Negative strand]	21	(((..<-<<-<<<<<<<-<<-<<<<<((.................((((((((..((((......))))))))))))..))))}}}=}}===}}}}=}}}}}=}..)))	1	-27.91
299	2D	GUUCCAUAUUAGUUGUCGCUG	GTTTGAGCGACAACTAATATG(7)	TACTCCCTCCGTTCCATATTAGTTGTCGCTGAAACGGATGTATCTAGTCGTATTTCAGTGCTAGATACATCCATTTGAGCGACAACTATTATGGAACGGAGGGAGTA	35883080	35883100	- [Negative strand]	21	((((((((((<<<<<<<<-<<<<<<<<<<<-(((.((((((((((((((........).))))))))))))).))).))))))))))).))))))))))))))))))	3	-80.2
300	2D	ACGCCACCGUCGACGAUGACU	TTAGGAGGATCCCAGGCAGGA(1) GTTTAGGAGGATCCCAGGCAGG(1)	GCCACCGTCGACGATGACTCCTACTACACCGGAGGTGCCTACTACTACGTGTAGGCCGCTCACGACGACCAGGAGTAGTTTAGGAGGATCCCAGGCAGGAGGC	37553799	37553819	+ [Positive strand]	21	<<<-<<<<<---<<<--<<((((((((.((.((((.((((((........))))))).)))..(.....).)).)))))==}}}}}=}}}===}}}=}}=)))	2	-38.9
301	2D	CCUUUUAUUCGUUUUGAUGAC	TGTCATCAAAATGGATAAAAAG(1) TCATCAAAATGGATAAAAAG(3)	TCCCTCCGTCCGAAAATACTTGTCATCAAAATAGATAAAAAGAGGTGTATCTAGAACTAAAATACGTCTAGATACACCCCCTTTTATTCGTTTTGATGACAAATATTTCCGGACGGAGGGA	43832739	43832759	- [Negative strand]	21	((((((((((((.(((((.(((((((((((((..((((((.(.((((((((((((.(........))))))))))))).>->>>>>>-->>>>>>>>>>>)).))))).))))))))))))	1	-61.5
302	2D	CGACGACACAGAGGAACUCUC	AGGGGGTCCCGAACTGTGCGTC(2) GGGGGTCCCGAACTGTGCGTCT(9) GTAGGGGGTCCCGAACTGTGC(1) GGGGTCCCGAACTGTGCGTCT(7) GGGTCCCGAACTGTGCGTCT(1)	GCCATCGATCCTTCTATCGACGACACAGAGGAACTCTCAATGAAAGCACCAATGTCGGTGTCAAAACCGGCCGATCTCGGGTAGGGGGTCCCGAACTGTGCGTCTGAGGGTCGAAGGT	50095240	50095260	+ [Positive strand]	21	(((.(((((((((....-<<<<-<<<<<-<<-<<<<<<.......(((((......))))).....((((......))))...}}}}}}=}}===}}}}}}}}}=))))))))).)))	6	-48.6
303	2D	UCUCAAAGAACCCUGCAACCA	TGTATAGGTGCACTAGTTCGGC(1)	ATGGTCTCTCTCAAAGAACCCTGCAACCAAATACAAGAAATCTCTTGTGTCCCCAACACACCCAATACAATGGAAAATTGTATAGGTGCACTAGTTCGGCGAAGAGATGGT	73035884	73035904	+ [Positive strand]	21	((.(((((<-<<---<<<<--<<<<-<<-.((((((((....))))))))..............(((((((.....))}}}}}=}}}}}}===}}}}===)))))))).))	1	-31.1
304	2D	UCUGUUCCCAAAUAUAAGUCU	ACTTATATTTAGGAACGGAGG(2)	TTTCAGTTATACTCCCTCTGTTCCCAAATATAAGTCTTTTTGGAGATTCCAACAAGTGACTACATACGGAGCAAAATGAGTGGATCTATACTCTAAAATATGTCTACATACATCCGTATGTTGTAGTCCATTTGAAATGTCTAAAAAAACTTATATTTAGGAACGGAGGGAGTACAAAAGATGAAA	71480056	71480076	+ [Positive strand]	21	(((((.((.(((((((<<<<<<<<-<<<<<<<<<<-<(((((((.(((....((((((((((((((((((.......(((((......))))).....((((....))))..))))))...)))))).)))))).))).)))))))).}}}}}}}}}}=}}}}}}}}}}))))).))....)))))	5	-75
305	2D	UGACAAGUAUAUCCGGACGGA	CTCCGTCCGGAAATACTTGTC(6) CCTCCGTCCGGAAATACTTGTC(3)	ACTCCCTCCGTCCGGAAATACTTGTCGAAGAAATGGATGTATCTAGATGTATTTTAGTTCTAAGATACATCCATTTTTATCAATTTCTATGACAAGTATATCCGGACGGAGGGAGT	88706721	88706741	+ [Positive strand]	21	((((({{{{{{{{{{{={{{{{{{{{(.((((((.((((......(((((((((((....)))))))))))......)))).)))))).>>>>>>>>>>->>>>>>>>>>))))))	1	-69.3
306	2D	ACUGCAGUUGGUCUCGUUGGU	CAACGAGACCGACTGCGGCGG(1) AACGAGACCGACTGCGGCGGG(1)	CGCGCTTCCCGAGGTCTAAGTTTGACCATAAATTTAACCAACGAGACCGACTGCGGCGGGAGCAAAAATCATACCACTGAATTCGTATTTTTGCTCCCACTGCAGTTGGTCTCGTTGGTTAAATTTATGGTCAAACTTAGATCTCGGAAAGCGTG	98017444	98017464	+ [Positive strand]	21	(((((((.(((((((((((((((((((((((((((((({{{{{{{{{{{{{{{{{{={{(((((((((((..............).))))))))))))->>>>>>>>>>>>>>>>>>>>)))))))))))))))))))))))))))).)))))))	1	-115.34
307	2D	GGGUAUGUAGACACUCUCCC	GGAGGTGTCGTACGTTCGGT(1)	GGAGGTGTCGTACGTTCGGTACTTGATCGGCCGGAGGTAGAAGAAGTTCGGCTACATCAACCGCGTTGTCAAACGCTTCCTATTACGGTCTACGAGGGTATGTAGACACTCTCC	114013292	114013311	- [Negative strand]	20	{{{{{{{{{{{{{={{{{==....(((((...(((.((((..(.....)..)))).......(((((....))))).))).....)))))..)))>->>>>--->>>>>->>>>	1	-38.7
308	2D	UUUAUCUAGAUACGGAUGUAU	ACATCCGTATGTAGACAAATC(1)	TACTCCCTCCGTCCCAAAATTCTTGTCTTAGATTTATCTAGATACGGATGTATCAAGTCACATTTTAGTATTAGATACATCTATATCTAGACAAATCTAAGACAAGAAATTTGGGACAGAGGGAGTA	124774200	124774220	- [Negative strand]	21	(((((((((.((((((((.(((((((((((((<<<-<<<<<<<<--<<<<<<<(.(((.((......))))).))))))))..)))))))).)))))))))))))))).)))))))).)))))))))	4	-75.8
309	2D	UUUCAGGUCCAAACUCUAAAU	TGTACATTTCGAGTTTGGACC(1) ATGTACATTTCGAGTTTGGACC(2)	GTGACTACAACTCCTAAAAATTTCAGGTCCAAACTCTAAATGCACATTGAGGAACAAAAATGTGAAACCTAGCATGAATAGTGTCATAAAAAGACAAAACCAACAGTTGACACTATTCACATCTAAATTTGTCTTTTTTGTTTCTCAATATACATTCCGAGTTTGGACCTGAAATTATTTGAGGGTGTAGTCAC	126281809	126281829	+ [Positive strand]	21	(((((((((.(((.((((((<<<<<<<<<<<<<<<<--<<<(...(((((((((((((((.(..((...(((..((((((((((((.....................))))))))))))...)))..))..)..)))))))))))))))...))))..)))))))))))))))))).)))).))))))))))))	5	-93.7
310	2D	GCUCACUGACAGAACUGUUC	GAAGAACTCTGTCAATGACAC(1) TGAAGAACTCTGTCAATGACA(1)	GAAGAACTCTGTCAATGACATAATCAACTGGAAGTTCAACTCCCAGCTGAGTCAAGTGATTGCATTACCCAGACATTTTGAGTATGTGCTCACTGACAGAACTGTTCTCC	131147938	131147957	- [Negative strand]	20	(.(((((((((((..((((....(((.((((.((.....)).)))).))))))).((((..(((((((.((((...)))).))).))>>>>>>->>>>>>--->>>>).)	1	-39.8
311	2D	UGCCGAUGAGUUGUUGUAGACG	TGCTAGTGACGACTCGGACGCT(1)	ACATCGAGAGAGGCGTGGATGCTAGTGACGACTCGGACGCTGTTGACTGGAGTGGTTGCCGATGAGTTGTTGTAGACGTAGCCCTGTATGTCGATGT	144128185	144128206	- [Negative strand]	22	(((((((.(.(((.((..({{{{{={{{{{{{{{{{={{{{.(.....).))))..-->>--->>>>>>>>>>>>->>).)))))...).)))))))	1	-31.6
312	2D	UUCCAAAUUACUCGUCGCAGA	CTGCGACAAGTAATTCAGAAC(1)	TACTCCCTCCGTTCCAAATTACTCGTCGCAGAAACGGATGTATCTAGAACTAAAATACATCTAGATACATCCATACTTGCGACAAGTAATTCGGAACGCAGGGAGTA	21434166	21434186	+ [Positive strand]	21	((((((((.((<<<<-<<<<<<<-<<<<<<<-...(((((((((((((...........)))))))))))))....))))))).))))))).)))))).))))))))	9	-62.7
313	2D	UGCGACAAGUAAUUCCGAACU	GTTCGGAATTACTTGTCGCAG(1) TTCGGAATTACTTGTCGCAG(1) TTCGGAATTACTTGTCGCAGA(9) CCGTTCGGAATTACTTGTCGC(1) TCCGTTCGGAATTACTTGTCG(2)	TACTCCCTCCGTTCGGAATTACTTGTCGCAGAAATAGATGTATCTAGACATACATCCATTTCTGCGACAAGTAATTCCGAACTGAGGGAGTA	36794794	36794814	- [Negative strand]	21	(((((((((.({{{{{{{{{{{{{{{{{{{{{(((.(((((((......))))))).)))))>>>>>>>>>>>>>>>>>>>>-)))))))))	1	-67
314	2D	AUAUCCGGACAUUUUAUGUGC	ACATAGAATGTCCGGATATAC(1)	TCCATAACTATATCCGGACATTTTATGTGCATGCACAAAGTTTCGGTGAAAAACGACATTTTTGTGGCTTGTGCAAAAAAATAAAGCAATGCAAAATGAATAGTTGTAATGAAGCATCAGAAATTGTCTTTTTTACACAAGCCACAAAAAACCTCGTTTTCACCAAAAACTTTGTGCACGCACATAGAATGTCCGGATATACACGCGGGA	48339280	48339300	+ [Positive strand]	21	(((.....(<<<<<<<<<<<<<<<<<<<<<.((((((((((((.((((((((.(((..(((((((((((((((.((((((.....(((((......(((...(((.......))).)))...))))).)))))).)))))))))))))))...)))))))))))..)))))))))))).))}}}}}}}}}}}}}}}}}}}}=.....)))	1	-96.6
315	2D	UCCGAGAACUAUGUAGACAUG	TATTGGCTCCTACATATTCTAC(1) TTGGCTCCTACATATTCTACGA(1)	CGAGAACTATGTAGACATGACTGAGACACATCTCCGGTCAGTAACCAATAGAGGAATCTGGATGCTCATATTGGCTCCTACATATTCTACG	65606489	65606509	+ [Positive strand]	21	<<<<<<-<<<<<<<---<<(((((((....))).))))))....(((((((((.(.......).))).}}}}}}===}}}}}}}}}}}=})	1	-26.8
316	2D	CCGAAUCGGACAAUUCAAGCCU	TTTTCTTGATGGATCCTTGGTG(1)	TGATAGGTTTTCTTGATGGATCCTTGGTGGAATCCAGCAGTGGAGAGCCAAGCGCAGGATCGAATCCACCGAATCGGACAATTCAAGCCTATTA	66519616	66519637	+ [Positive strand]	22	(((((((===={{{{{=={={{{{{{{{{((((((.((..(((....)))...)).))))....))))>>>>--->>>>--->>>>>>>>))))	1	-32.4
317	2D	CCGUCCGGAAAUGCUUGUCAU	GATGACAAGTATTTCCGGACG(29) TGATGACAAGTATTTCCGGACG(2) ATGACAAGTATTTCCGGACG(3) GATGACAAGTATTTCCGGAC(1) TGATGACAAGTATTTCCGGAC(9) ATGACAAGTATTTCCGGACGG(4) TTGATGACAAGTATTTCCGGA(1) TGACAAGTATTTCCGGACGGA(2) TTTGATGACAAGTATTTCCGGA(1)	ATACTCCCTCCGTCCGGAAATGCTTGTCATCAAAATGGATAAAAAGAGATGCACCTAGAACTAAAATACGTCTAGATACACCCCCTTTTATCCATTTTGATGACAAGTATTTCCGGACGGAGGGAGTAT	69394105	69394125	+ [Positive strand]	21	(((((((((<<<<<<<<<<<<<<<<<<<<<((((((((((((((.(.(.((...(((((.(........))))))...)).).).)))))))))))))}}}}}}}}}}}}}}}}}}}}}))))))))))	1	-81.6
318	2D	UAACAACAUGAUUUCCAGGACA	TATCTCGGATTTCATGGCTTCA(1) CCTATCTCGGATTTCATGGCT(1) TCCTATCTCGGATTTCATGGCT(2)	GATCCTATCTCGGATTTCATGGCTTCAARMCATTTGTTGGAATCYGGGCCCGCCATCGCTTCTTCATAGTTCGAAGGTTCACCGTTGTCTAACAACATGATTTCCAGGACAGGGTT	78994434	78994455	+ [Positive strand]	22	(({{{{={{=={{{=={{{{{===.........((((((((....((....(((.(((...((....))..))).)))...))....))>>>>>>>>>>>-->>>-->>->)))))	3	-34
319	2D	UGCAGUACGUCAGAGGAGCCU	CGGCTCCCCTGACGTACTGCA(1)	GTGGGACTCAGCTCCCCTGACGAACTGCAGAATGCAGTTGACTCATTGACTGGTGGGCCCACACGTTAATGGGCCGACTACTCCCTGCAGTACGTCAGAGGAGCCTCGTCCCAT	91945400	91945420	+ [Positive strand]	21	(((((((...(((((.((((((.(((((((...(.(((((.(((((((((..(((....)))..))))))))).))))).)...)>>>>>>->>>>>>->>>>>--.)))))))	1	-116.6
320	2D	UCGAGAAUUAUGUAGACAUGAC	TATTGGCTCCTACATATTCTAC(1) TTGGCTCCTACATATTCTACGA(1)	TCGAGAATTATGTAGACATGACTGAGACACATCTTCGGTCAATAACCAATAGAGGAACCTGGATGCTCATATTGGTTCCTACATATTCTACGA	103564862	103564883	- [Negative strand]	22	<<<<<<<<-<<<<<<---<<<<((((.......))))))))..(((((((((((.(.......).))).)))))))).))))))))))).)))	3	-24.3
321	2D	CGCGGACGGCAAAGAAGCCACG	CCCATTTGGTCAGTTTGCCTAC(1)	GGCTCTTTGCCGTCTGCCACCGACGGCAACGGGCTCTTTGCCGTCCGCCGCGGACGGCAAAGAAGCC	116791217	116791238	- [Negative strand]	22	(((((((((((((((((..(.((((((((........)))))))).).->>>>>>>>>>>>>->>>>	6	-62.4
322	2D	CCAGAGGCAACAUCGAUCGGCU	TAACAGCCATCGATCGATCGC(1)	ACGCTCACTGTTCATCCAGAGGCAACATCGATCGGCTTCAGTTAGCAGCAGTAGCGAAGGAATCTTTTGATCGGTTTCAGTTAACAGCCATCGATCGATCGCTCAGGTTCAGTAACGCGT	129429775	129429796	- [Negative strand]	22	((((..((((.....<<-<<<-<---<<<<<<<<<<<...((((((.((....))...((((((........)))))).))}}}}}}}}===}}}}}}}=}})).))..))))...))))	2	-35.1
323	2D	AGGUAGCCGGCUAUUGGGAGC	GCTCTCACTGTAGCCTTACCT(2)	GTGCCACCGCCTGGCGGGCTCTCACTGTAGCCTTACCTCGTCTTGTCTCCTTAATGATGCACATACTTCGAGGGGGGAAGGTAGCCGGCTATTGGGAGCCGGCTACGCCCTAGGCC	129249887	129249907	- [Negative strand]	21	(.(((...((.((((.({{{{{{{=={{{{{{{{{{{{..((((.((((....(((.....))).....)))).))))>>>>>>-->>>>>>>>>>>>>).)))).))....))))	1	-48.5
324	2D	AUAUGUAGGAACCAAUAUGAUC	GTCTCGGTCATGTCTACATAGT(1)	TTCATAGAATATGTAGGAACCAATATGATCATCTAGGTTCCGCTATTGGTTATTGACCGGAGATGAGTCTCGGTCATGTCTACATAGTTCTCGAA	139757415	139757436	+ [Positive strand]	22	(((..(((<<<<<<<<-<<<<<<<<-<<<<.....))))....))))))))..((((((.(((...=}}}}}}}}}===}}}}}}=}}))).)))	1	-27.7
325	2D	UUCUUAGAAUAUGUAGGAGCC	TCATGTCTACATAGTTCTCGA(3) TCATGTCTACATAGTTCTCGAA(1) CATGTCTACATAGTTCTCGAA(1) ATGTCTACATAGTTCTCGAA(1) ATGTCTACATAGTTCTCGAACC(4) CGGTCATGTCTACATAGTTCT(1) TGTCTACATAGTTCTCGAACC(5) TCGGTCATGTCTACATAGTTCT(2) GTCTACATAGTTCTCGAACC(2)	TTCTTAGAATATGTAGGAGCCAATACGGGCATCCAGGTTCCGCTATTGGTTATTGACCAGAGAGGTGTCTCGGTCATGTCTACATAGTTCTCGAA	143733843	143733863	+ [Positive strand]	21	<<<--<<<<<<<<<<<-<<<<((((((((.((....)))))).))))))))..(((((.((((....)))))))))...)))))).))))).)))	1	-32.5
326	2D	AACUUUGCAGAACUUCGUACC	TGGTACGAAGCTCTTCAAAGTT(2)	AACCGGGGCATGATGGTACGAAGTTGTGCAAAGTTGTTCTGGAACGGAGTCCCGAATAGGATAATTCGCCTTTTTGTACGAATTTCAGCAAAGGCCTTCCAAATAGCGATATTCGGAAGGCTCTTGCTAAACTTTGTACGAAAAAGTGAACTATCCTATCTGGGACTCTGTTCCAGAACAACTTTGCAGAACTTCGTACCATCATGCGCCTGTT	141551651	141551671	+ [Positive strand]	21	(((.((.((((((((((((((((((.((((((((((((((((((((((((((((.((((((((.(((((.((((((((((((.((.(((((..(((((((.((((....)))).)))))))..))))).)).)))))))))))).))))).)))))))).)))))))))))))))))))>>>>>>>>>->>>>>>>>>>>))))))).)).)))	2	-123.6
327	2D	AUGUAGGAACCAAUAUGAACAU	TGTGTCTCGGTCATGTCTACA(1) GTGTCTCGGTCATGTCTACATA(1)	TTCGTAGAATATGTAGGAACCAATATGAACATCTAGGTTCCGCTATTGGTTGTTGACCGGAGATGTGTCTCGGTCATGTCTACATAGTTCTCGAA	43008087	43008108	+ [Positive strand]	22	((((.(((((<<<<<<-<<<<<<<<-<<<<--....))))...))))))))..((((((.(((====}}}}}}}}}===}}}}}).)))))))))	2	-34.4
328	2D	UGUCUUGGAUUUGUCUAGAUA	TATCTAGACAAATCTAAGACA(1) ATCTAGACAAATCTAAGACA(1)	CCTCCGTCCCGAATTAGCTGTCTTGGATTTGTCTAGATACGGATGTATCTAGACACGTTTTAGTGTTAGGTACATCCCTATCTAGACAAATCTAAGACAACTAATTTGGGACGGAGG	34672479	34672499	+ [Positive strand]	21	(((((((((((((((((.<<<<<<<<<<<<<<<<<<<<<.((((((((((.(((((......))))))))))))))).}}}}}}}}}}}}}}}}}}}}}.)))))))))))))))))	6	-85.8
329	3A	CAAAUAAUGCCGGACGGAGAG	TCCCTCCGTCCGGAAATATT(1) TACTCCCTCCGTCCGGAAATAT(1)	ACTCCCTCCGTCCGGAAATATTTATCAAGAAAATGAATGTATTTAAACGTATTTTAGTTTTAGATACATCCATTTTCACGACAAATAATGCCGGACGGAGAGAGT	147876743	147876763	+ [Positive strand]	21	(({{={{{{{{{{{{==={{{{(.((..(((((((.((((((((((((........).))))))))))).)))))))..))->>>>>--->>>>>>>>>>->)))	1	-46.4
330	3A	AACUAUUUUCGGACGGAGGGA	CTCCCTCCGTCCGGAAATACT(3) CCTCCGTCCGGAAATACTTGTC(3) CTCCGTCCGGAAATACTTGTC(6)	TACTCCCTCCGTCCGGAAATACTTGTCACCAAAATGGATAAAAAGCGATGTATCTAAAACTATTGATGACAACTATTTTCGGACGGAGGGAGTA	5704012	5704032	+ [Positive strand]	21	(((((({{{{{{{{{{{{{{{={{{{{(.(((..((((((..........))))))......))).))))>>->>>>>>>>>>>>>>>>>>)))	1	-47.5
331	3A	UUUGGAUUGAAGGGAGCUCUG	GAGCTCCTATCATTCCAATGA(2)	GATTTGGTTTTGAGGTGGAGCTCCTATCATTCCAATGAAGGGTCTACCGAAGGGTTTGTGCAGCTGCTTGTTCATGGTTCCCACTATCCTATCTCTGAAAGCGAGGAGATAGGCTTGTGGTTTGCATGACCGAGGAGCCGCTTCGATCCCTGGCTGACCGCTGTTTGGATTGAAGGGAGCTCTGCATCTTGATCTACTGTC	2080450	2080470	- [Negative strand]	21	(((..((((..((.(..{{{{{{{{={{{={{{{{===((((((..((..((((.(((.((.(((.((((.(((((....((((...(((((((((........)))))))))...))))....))))).)))).))).))..))).))))))..)))).)).->>>>>->>>->>>>>>>>--).))..))))....)))	1	-92.6
332	3A	UAAGAGUGUCGAACCCAACU	GCTAAGTTGGGACACCCCTGC(3)	GGCTAAGTTGGGACACCCCTGCAGGGTTTTGATAACCCACAAGTATAGGGGATCGCCACAGTTTTTGATAAGTAAGAGTGTCGAACCCAACTAGGAGCT	8504867	8504886	+ [Positive strand]	20	({{{={{{{{{{==={{{{{{=.(((((.....))))).......)))))).(((..(((.((((.......->>>>->>>>>>->>>>>>>...))))	9	-32.9
333	3A	AUUUCCGAGACAAGUAAUUCC	GAATTACTTGTCGCAGAAATG(5) AATTACTTGTCGCAGAAATGG(2) ATTACTTGTCGCAGAAATGGA(4) TTCGGAATTACTTGTCGCAG(1)	ATACTCCCTCCGTTCGGAATTACTTGTCGCAGAAATGGATGTATCTAGACGTATTTTAATTCTAGATACATCTATTTCCGAGACAAGTAATTCCAAACGGAGAGAGTAT	15095890	15095910	- [Negative strand]	21	((((((.(((((((.({{{{{{{{{{{{={={{{{{{((((((((((((...........)))))))))))))>>>>>->->>>>>>>>>>>>>.))))))).))))))	12	-64.5
334	3A	UCCGAAUUACUUGUCGCAGGU	TCTGCGACGAGTAATTTGGAA(1)	TACTCCCTCCGTTCCGAATTACTTGTCGCAGGTATGGATGTATCTAGATGTATTTTAGTTCTAGATACATCCATTTCTGCTACGAGTAATTTGGAACGGAGGGAGTA	34345508	34345528	- [Negative strand]	21	((((((((((((<<<<<<<<<<<<<<-<<<<<-(((((((((((((((...........))))))))))))))).))))).))))))))))))))))))))))))))	9	-79.9
335	3A	UCCGAAUUACUUGUCGCAGGU	TTCTGCGACGAGTAATTTGGA(1) TCTGCGACGAGTAATTTGGAA(2) CTGCGACGAGTAATTTGGAAC(6)	TACTCCCTCCGTTCCGAATTACTTGTCGCAGGTATGGATGTATCTAGATGTATTTTAGTTCTAGATACATCCATTTCTGCTACGAGTAATTTGGAACGGAGGGAGTA	34345508	34345528	- [Negative strand]	21	((((((((((((<<<<<<<<<<<<<<-<<<<<-(((((((((((((((...........))))))))))))))).))))).))))))))))))))))))))))))))	9	-79.9
336	3A	GUAUCUAGACAAUCUAAGACA	TGTCTTAGATTTGTCTAGATA(2) TCTTAGATTTGTCTAGATAC(1) TCTTAGATTTGTCTAGATACG(1)	CCTCCGTCCCGAATTAGTTGTCTTAGATTTGTCTAGATACGAATGTATCAAGACACATTTTAGTGTTAGATACACCCGTATCTAGACAATCTAAGACAACTAATTTGGGAAGGAGG	45948917	45948937	+ [Positive strand]	21	(((((.(((((((((((({{{{{{{{{{{={{{{{{{{{((..((((((..(((((......))))).))))))..)>>>>>>>>>>>>>>>>>>>>>)))))))))))).)))))	1	-74.6
337	3A	UUUAGUGCCGGUUGCAGAACC	CAGTTCGTGTTGAACCGGTACT(1)	GGCCCTTTAGTGGCAGTTCGTGTTGAACCGGTACTAAAGAGGGGGCTTTAGTCCCCAACCTTTAGTGCCGGTTGCAGAACCGGCACTAAAGGGCC	63789270	63789290	+ [Positive strand]	21	((((((((((((.{={{{{={{{=={{{{{{{{{{((((.((((((....))))))...)>>>>>>>>>>>>>>>>>>>>-).))))))))))))	1	-63.6
338	3A	AUCGAGACUGGGAUUUGUUACU	TCAAGTATCGTTTCCTTAGACC(2)	TTTCTAATGTCAAGTATCGTTTCCTTAGACCATGAGATTGTGCAACTCCCGGATACCATAGGAGTGCTTTGGGTGTATCAAAAGTCACAACGTAACTGGGTGACTATAAAGGTGCACTGCAGGTATCTCCGAAAGTGTCTGTTGGGTTGGCACGAATCGAGACTGGGATTTGTTACTCCGTATGACCGAGAGG	61901566	61901587	- [Negative strand]	22	(((((...({{{{{{{={{=={{{{={{=={.(((..(((((((((((.(((((((....(((((((((..((((((((...((((((...........)))))).....))))))))..))))).))))....)))))))..))))).))))))->>>->->>>>>>-->>->>>>.....))))..)))))	1	-62.7
339	3A	AUUAGUUGUCUUGGAUUUGUC	ACAAATCTAAGACAAGTAATT(2) ACAAATCTAAGACAAGTAATTC(1) CAAATCTAAGACAAGTAATTC(1)	CCTCCGTCCCGAATTAGTTGTCTTGGATTTGTCTAGACACGGATGTATCTAGACACGTTTTAGTGTTAAGTACATCCGTATCTAGACAAATCTAAGACAACTAATTTGGGACGGAGG	76189546	76189566	- [Negative strand]	21	((((((((((((<<<<<<<<<<<<<<<<<<<<<((((.(((((((((.((.(((((......))))).))))))))))).)))))))))))))))))))))))))))))))))))))	1	-76.62
340	3A	CCUAGAACUACACGAAUGACU	TAAGTCATTCGCGTAGTTCTA(1)	CCTCCATCTCGGCGAATAAGTCATTCGCGTAGTTTTAGGTCGACGATTTATCTAAATATGTACTATATGTGATAAAAAATATATATTTAGAAATTACATATGTGTAGAAATATAGTGATATACTTTTCATGACATATAACACATATTTAGTTTTTCAAATCGATGACCTAGAACTACACGAATGACTTATCCATCTAGACGGAGG	98370590	98370610	- [Negative strand]	21	(((((.(((.(..(.((((((((((((.((((((((((((((.((((((..((((((((((..(((((((.((.((((.(((((..(((....(((((....))))).....)))..))))).)))).)).)))))))..))))))))))......)))))).)))>>>>>>>>>>>->>>>>>>>>))).)..).))).)))))	1	-83.8
341	3A	GUUGAAAUCUCUAGAAAGACCU	TTTTAGAGATTTCAAATGGAC(1)	TCCCTCCGTTCCTAAATACAAGTCTTTTTAGAGATTTCAAATGGACTACCACATACGGATGCATATAGACATATTTTAGAGTGTAGATTCACTCATTTTACTCCGTATGTAGTCACTTGTTGAAATCTCTAGAAAGACCTATATTTAGGAACGGAGGGA	164202786	164202807	- [Negative strand]	22	((((((((((((((((((...(((({{{{{{{{{{{{{{{=={{{{(...(((((((((...((((....))))....(((((......))))).......))))))))))))).)..->>>>>>>>>>>>>>>>>>>--.))))))))))))))))))	1	-79.7
342	3A	UUUCUCCAACUGUAGUUGAAC	GTTCGGCGGTATTGTTGGATG(1) GGTTCGGCGGTATTGTTGGATG(2) TGGTTCGGCGGTATTGTTGGA(1) TCGGCGGTATTGTTGGATGAA(1) TCGGCGGTATTGTTGGATGAAG(1) CGGCGGTATTGTTGGATGAAGC(5)	CCAGCATGTCATACTTTGGTTCGGCGGTATTGTTGGATGAAGCGGCCCGGACCGACATTACGCGTACGCTTACGCGAGACTGGTTCTGCCGACGTGCTTTGCACATAGGTGGTTGGCGGGTGTCAGTTTCTCCAACTGTAGTTGAACCGAGTGTGGCTATGCCCGG	168714947	168714967	+ [Positive strand]	21	((.(((((((((((((.(((({{{{=={{{={{{{{{={{{{{(((((.(.(((((....((((((....))))))...........(((...((((...))))...))).)))))).)).))).)>>>>>>>>>>->>>>>>>>>>)))))))))).))))..))	1	-72.2
343	3A	CGAGAUUUUCUGAAGCACCGGU	CACCGGTGCTTCAGAAAAATC(1)	GGTGCTTAGAAAACTAAATCGAGATTTTCTGAAGCACCGGTGCTTATTTGTACAGGGTAAACACTTAACTAATAAGCACCGATGTTTAAGAAAAACCTGGTTTATTTCTTTAAGACCTTGTAGAATGGGAGGTGCTTAGAGAGACGCTTAGTTAAGCGTCTATCCTGTACAAATAAGCACCGGTGCTTAAGAAACACATGGTTTATTTCTCTAAGGCC	2147403	2147424	- [Negative strand]	22	(((.((((((.((.(((((<<-<--<<<<<-<<<<<<<<<<((((((((((((((((((.((.((((((((...(((.(((..((((.....)))).)))....(((((((((((((((.(.....).))))).)))))))))).))))))))))).)).)))))))))))))))))))))))))))).)))))..).))))))).)).)))))))))	1	-72.2
344	3A	GGCUCCGGCAAAGUAGGCUU	TCAGCTACTTTGCCGTCTGCC(1)	GCCGCGGACGGCAAAAGGCTCCGGCAAAGTAGGCTTCGGTAAAGAGCTTCTTTGCTGTCTGCTTTTTGAAGCGGACGGCAAAGGGGCCTTTGCCATCAGCGGC	7110540	7110559	- [Negative strand]	20	(((((.((.((((((.<<<<<<---<<<<-<<<<<<.......))))))))))(((((((((((....)))))))))))...)))))))))))).)).)))))	2	-58
345	3A	ACGGCGAGAAGUGUGCGGACA	TCATGCAACTCACCATTAAG(1)	TCCTCACGCAACTCACCATTAAGAAAGGCATTCTTAACATCAAGCTGAGACACAGACCAGTGGCGAACAGAGGCCACGGCGAGAAGTGTGCGGA	7414512	7414532	- [Negative strand]	21	(((.(((((..(((.((.(((((((.....))))))).......(((.....)))....(((((........)))>>>>->>>-->>>>>->>>	1	-39.02
346	3A	CCGGACCAACCUUACACGUAC	GCTTACGTGAGACTGGTTCC(1)	TGGGATGAAGCGGCCCGGACCAACCTTACACGTACGCTTACGTGAGACTGGTTCCACCGACTGACATGCACTAGTTGCATAAGGTGGCTAGCGGGTGTCTGTCTCTCCCA	15651570	15651590	+ [Positive strand]	21	(((((.((..(((.--<<<<<<--<<--<<<<<<-===}}}}}}}}==}}}}}}=.)))...(((((.(.(((((..(.....)..))))).).)))))....)))))))	2	-42.6
347	3A	CCCGGAUACCGUAGGAGUGCUU	CAGGTATCTCTGAAAGTGTCT(1)	GGATACCGTAGGAGTGCTTTGGGTGTGCCAAACGTCACAACGTAACTGGGTGGCTATAAAGGTACACTACGGGTATCT	15930808	15930829	- [Negative strand]	22	<<<<<<<<<<<--<<<<<<(..(((.((((..(((.((...)).)).)..))))))).))))))).)))).)))))))	12	-43.2
348	3A	GAAAAUGGAUGUAUCUAGAACU	TAAAATACGTCTAGATACATCC(1)	GGTACTCCCTCCGTTCGGAATTACTTGTCTTGAAAATGGATGTATCTAGAACTAAAATACGTCTAGATACATCCATTTCTGCGACAAGTAATTCCGAACGGAGGGAGTACT	26546547	26546568	- [Negative strand]	22	(((((((((((((((((((((((((((((.(--<<<<<<<<<<<<<<<<<-<-=======}}}}}}}}}}}}}}))))..).)))))))))))))))))))))))))))))	3	-79.4
349	3A	GGUGUGACCAAGUUCAGGACU	GTTGTGGAACTCGGTACCACC(2)	GAGTTGTGGAACTCGGTACCACCGATTTGGCTTAGGCCATTGCACATGTGATTCTCGGTCTAACCGAGAATTGCAAATCGGTGTGACCAAGTTCAGGACTT	43266895	43266915	- [Negative strand]	21	(({{{={{={{{{={{{=={{{{(((.((((....)))).......((..((((((((.....))))))))..)).)))>>>>-->>>->>>>>>->>>>)	1	-47.4
350	3A	UAAGACAAGAAUUUUAGGACGG	CCCAAAATTCTTGTCTTAGAT(3)	AAGTACTCTCTCCGTCCCAAAATTCTTGTCTTAGATTTGTATAGATATGGATGTATCTAATACTAAAATGTGATTTGATACATCCGTATTTAGACAAATTTAAGACAAGAATTTTAGGACGGAGGAAGTATTT	106234373	106234394	+ [Positive strand]	22	(((((((..(((((({{={{{{{{{{{{{{{{{{{{((((.((((((((((((((((.(((((......)).))).)))))))))))))))).)))))))>>>>>>>>>>>>>>>->>>>>>))..)))))))	1	-76.1
351	3A	CUUGAACAGAAUGUCGUCACGA	CCATGCAGGGATAGAAGCCTTG(1)	GAAGTTGTGCTTGAACAGAATGTCGTCACGACACCATAGTAGTGACGATGAGTGTGCATCTGCAGGCTGTGGCCCACGGACCATGCAGGGATAGAAGCCTTGTTCAATGGCTTC	114534436	114534457	+ [Positive strand]	22	(((((..(.--<<<<<<<---<<<<<<<<-<(......)).))))))))(..(.((..(((((((((((((...))))).}}=}}}}}}==}}=}==}=}}})))))..)))))	2	-40.1
352	3A	UUUUGGAGAUACCUGUAGUGCA	TGCATTACCGAGTGGGCCCAG(2) ATGCATTACCGAGTGGGCCCAG(1) CATTACCGAGTGGGCCCAGAGA(1) GATGCATTACCGAGTGGGCCC(1) ATTACCGAGTGGGCCCAGAGAT(1)	GTTATGATGATGCATTACCGAGTGGGCCCAGAGATACCTCTCCGTCATACGGAGTGACAAATCCTAGTCCCGATTTGTGCTAACCCAACAGACACTTTTGGAGATACCTGTAGTGCACCTTTATAGC	121210483	121210504	- [Negative strand]	22	(((((((.(.{{{{{{{{={={{{=={{={{((......(((((.....)))))..(((((((........)))))))................)>>>->>--->>>>->>>>>>>>.).)))))))	2	-36.1
353	3A	UACAAAGUUGGAUCAUCUAUU	AATAGATGACTCAACTTTGTA(1) AATAGATGACTCAACTTTGT(5) AATAGATGACTCAACTTTGTAC(1) AAATAGATGACTCAACTTTGT(3) ATAGATGACTCAACTTTGTACT(6) TAGATGACTCAACTTTGTACT(22) AGATGACTCAACTTTGTACT(3) CAAAATAGATGACTCAACTTT(1)	GTACTCCCTCCGTTTCAAAATAGATGACTCAACTTTGTACTAACTTTAGTACAAAATTAATACAAAGTTGGATCATCTATTTTGGAACGAAGGGAGTAC	151357276	151357296	+ [Positive strand]	21	(((((((((.(((((((((({{{{{{{=={{{{{{{{{{={((.(((.....))).))).>>>>>>>>>>-->>>>>>>>>)))))))).)))))))))	2	-54.3
354	3A	ACGACCUUACUUGAACAGGA	TCTGTTCTATAGTAGTCGTA(2) TCTGTTCTATAGTAGTCGTAC(1) CTGTTCTATAGTAGTCGTACC(16)	CACATTGGCACGACCTTACTTGAACAGGATCTGTTCTATAGTAGTCGTACCGCTGCATCCTTTACCAATAAGGAGGCAAGCACTTAACCCTGATTGATGACATGACACCTGTG	159504366	159504385	+ [Positive strand]	20	((((..((.<<<<<--<<<<-<<<<<<--.}}}}}}===}}}}}}}}}=}}(((((.(((((.......))))).)).)))............................))))	1	-29.1
355	3A	GGUAUUGCAGAAACUGGAUCUG	CGGATTTGTGGAGCCAACGCCT(1)	GTCCGGATTTGTGGAGCCAACGCCTATCCAAGCTCAGGGTTGGCCGATGGCCTTGAAGGGCAGGGACGTGATTGGTATTGCAGAAACTGGAT	165308455	165308476	+ [Positive strand]	22	((({{{={{{{=={={{{{{{{{==.(((..((((......((((...)))).....))))..))).))).))>>>->-->>>>-->>>>>>	1	-35.1
356	3A	CAAGUUUCGUAUCAUUUGGACU	TTCTGGATTGGACCGAGACTT(1)	TGGGGATCAAACATTTCTGGATTGTACCGAGACTTGCCATGCGGCCTTGGTTTACTACCGGTAGACCGCCTGTCAAGTTTCGTATCATTTGGACTTCGTTTGATACTCCA	165855168	165855189	- [Negative strand]	22	(((((((((((((..((..(((.((((.((((((((.((.((((.((((((.....))))..)).)))).)).>>>>>>>>>>>>->>>-->>--).))))))).)))))	8	-32.8
357	3A	UUUGGAUUGAAGGGAGCUCUG	GAGCTCCTATCATTCCAATGA(2)	GATTTGGTTTTGAGGTGGAGCTCCTATCATTCCAATGAAGGGTCTACCGAAGGGTTTGTGCAGCTGCTTGTTCATGGTTCCCACTATCCTATCTCTGAAAGCGAGGAGATAGGCTTGTGGTTTGCATGACCGAGGAGCCGCTTCGATCCCTGGCTGACCGCTGTTTGGATTGAAGGGAGCTCTGCATCTTGATCTACTGTC	2080450	2080470	- [Negative strand]	21	(((..((((..((.(..{{{{{{{{={{{={{{{{===((((((..((..((((.(((.((.(((.((((.(((((....((((...(((((((((........)))))))))...))))....))))).)))).))).))..))).))))))..)))).)).->>>>>->>>->>>>>>>>--).))..))))....)))	1	-92.6
358	3A	UUAGAGAUUUCACUAUGGACU	ATGTAGTCCATATTGAAATCT(2)	GTTCCTAAATATAAGTCTTTTTAGAGATTTCACTATGGACTACATACGGAGCAAAATGAGTGAATCTACACTCTAAACTATGTCTATATACATCCGTATGTAGTCCATATTGAAATCTCTAGAAAGACTTATATTTAGGAAC	161078152	161078172	- [Negative strand]	21	((((((((((((((((((((<<<<<<<<<<<<-<<<<<<<<(((((((((.......(((((......))))).......(((......))))))))}}}}}}}}}}}}=}}}}}}}}))))))))))))))))))))))))	1	-81.1
359	3A	CAUUUCCGAGACAAGUAAUUC	GAATTACTTGTCGCAGAAATG(5) AATTACTTGTCGCAGAAATGG(2) ATTACTTGTCGCAGAAATGGA(4) TTACTTGTCGCAGAAATGGAT(5)	ACTCCCTCCGTTCGGAATTACTTGTCACAGAAATGGATGTATCTAGACGTATTTTAGTTCTAGATACATTCATTTCCGAGACAAGTAATTCCGAACGGAGGGAGT	101677406	101677426	- [Negative strand]	21	((((((((((((((((((((((((((.(.(((((((((((((((((((........).))))))))))))>>>>>>->->>>>>>>>>>>>))))))))))))))	14	-77.9
360	3B	ACCUGCAGUUGGGCCAAUGAC	ACATGCCATTGACCCAACTGC(1)	GTGCCGTAACTGCACCTGCAGTTGGGCCAATGACATGTGGGCCTAACAGACGGCTGGCCTACATGCCATTGACTCAACTGCAGGTGCAGTTACGGCAC	184187824	184187844	+ [Positive strand]	21	(((((((((((((<<<<<<<<<<<<<-<<<<<-<(((((((((...(....)...)))))))))).))))).))))))))))))))))))))))))))	2	-77.1
361	3B	CGACGACACAGAGGAACUCUCU	GGGGTCCCGATCTGTGCGTCT(1)	GCCATCAAGCCTCAAAGCGACGACACAGAGGAACTCTCTATGAAAGCACCAATGTCGGTGTCAAAACCGGCGGATCTCGGCTAGGGGGTCCCGATCTGTGCGTCTTAGGCTGATGGT	450945663	450945684	- [Negative strand]	22	(((((((.((((.....-<<<<-<<<<<<<<-<<<<<<<.....(((.....(((((((......))))))).......)))))}}}}}=}}==}}}}}}}}}}=.)))))))))))	1	-50.6
362	3B	GGAAUCUUGAUGAUGCUGCAU	GTGGCATCATCAAGATTCAC(1) TGGCATCATCAAGATTCACA(1)	GCCGGTGATTTCTGGTGTGGCATCATCAAGATTCACACAATGTATGGCATGCATGCGATGCTCTCATCCTTTCCCCATCCATGCATGCATGTGAACTGGAGTTCCGTTCATGCATGGGAGGTGGATGGATTGATGAGCTTTGCTAGCTAGCCAGCGTTATGTGTGGGAATCTTGATGATGCTGCATCGGTGATCAATGGC	768093412	768093432	- [Negative strand]	21	((((.(((((.((((({=={{{{{{{{{{{{{{{{{(((((((.((((..((..((((.((((((((((..(((((..(((((((((.(((.((((....))))))).)))))))))..)).))).))).))).)))).))))..))..))))))))..))))).->>>>>>>>>>>>>>>-->>>))).))))).))))	3	-110.4
363	3B	UGUUAGUGGACUACAACGGUU	GGGCCGTATGTTCGCATTGGG(1) TGGGCCGTATGTTCGCATTGGG(1) GGGCCGTATGTTCGCATTGGGG(1)	GTGGTGTTAGTGGACTACAACGGTTCATGAGGAGTTAGCCTAGAGGCAGTTTGGGTGGTGTTGGTGTTGTTGTATCCGTGTGGGCCGTATGTTCGCATTGGGGCCAC	437137287	437137307	- [Negative strand]	21	((((<-<<<<<<<<--<<<<<<<<<(((..(((..((((.....((((.(......).))))......))))..)))..))}}}}}}}=}}}}}=}}}}}}=)))))	1	-36
364	3B	UUGGUUGAUCUGAGGAGCCGG	GGTCTCTCCAAATCGAGCGG(1)	GTTTGGTTGATCTGAGGAGCCGGAACCCACTCGTTCCTGAAATGGCATATTCGCTGTTTATGCCGTTCCGCGCGGTCTCTCCAAATCGAGCGGAC	670812743	670812763	+ [Positive strand]	21	((<<<-<<<<<-<<--<<<<<<<(((......))))).(.(((((((((.........))))))))).)....}}=}}}==}}=}}}}}=}}}))	2	-33.4
365	3B	UGCAGGACGCAGUUGGGCCAC	AGTGACCCAACTGCGCCCTGC(3)	GGCTCCTTTGACGTACTGCAGGACGCAGTTGGGCCACTGACAGGTGGGCCCGAAAGCAAGTTGGCCCACCTGTCAGTGACCCAACTGCGCCCTGCAGTACGTCAGGGGAGCC	325937206	325937226	+ [Positive strand]	21	((((((((((((((((<<<<<<-<<<<<<<<<<-<<<((((((((((((((....)......))))))))))))}}}}=}}}}}}}}}}=}}}}})))))))))))))))))	1	-102
366	3B	GGAAUCUUGAUGAUGCUGCAU	GTGGCATCATCAAGATTCAC(1) TGGCATCATCAAGATTCACA(1)	GCCGGTGATTTCTGGTGTGGCATCATCAAGATTCACACAATGTATGGCATGCATGCGATGCTCTCATCCTTTCCCCATCCATGCATGCATGTGAACTGGAGTTCCGTTCATGCATGGGAGGTGGATGGATTGATGAGCTTTGCTAGCTAGCCAGCGTTATGTGTGGGAATCTTGATGATGCTGCATCGGTGATCAATGGC	768093412	768093432	- [Negative strand]	21	((((.(((((.((((({=={{{{{{{{{{{{{{{{{(((((((.((((..((..((((.((((((((((..(((((..(((((((((.(((.((((....))))))).)))))))))..)).))).))).))).)))).))))..))..))))))))..))))).->>>>>>>>>>>>>>>-->>>))).))))).))))	3	-110.4
367	3B	UUUCGAAUUACUUGUCGCAGG	TCTGCGACGAGTAATTTGGAA(1)	CTCTGTTTCGAATTACTTGTCGCAGGTATGGATGTATCTAGATGTATTTTAGTTCTAGATACATCCATTTCTGCGACGAGTAATTTGGAATGGAG	4430957	4430977	- [Negative strand]	21	(((((<<<<<<<<<<<<<<<<<<<<<.(((((((((((((((...........))))))))))))))).}}}}}}}}}}}}}}}}}}}}})))))	2	-61.2
368	3B	GCGCCCCACGGUAGAUACAC	TGTATCACCGTGGGACGCAC(2) TGTATCACCGTGGGACGCACT(1)	GCGCCCCACGGTAGATACACGGCCGTCAGCTGAGATAAAAAAAGGCCATATCAGCGAGATTGCCTCTTGGTTGTACGCCCGTGGCTGCATCAATGCAAAACGCGTCCCTGCATTGATCAAAAACCGTGGGCGGGCCGAAGCTGACGCATACGGCCGAAAATCATTATATGTATCACCGTGGGACGC	14680083	14680102	+ [Positive strand]	20	<<<-<<<<<<<<-<<<<<<<(((((((((((............((((..(((((.(((.....))))))))....(((((((((.((.(((((((((...........)))))))))))....)))))))))))))..)))))))......)))))............)))))))))))))).)))	4	-78.64
369	3B	AUUUGUCGGCACAUCUGGGUG	CTACCGGAAGTTTGGACAATC(2) CCTACCGGAAGTTTGGACAATC(1) TACCGGAAGTTTGGACAATC(1) TACCGGAAGTTTGGACAATCC(1) ACCGGAAGTTTGGACAATCCG(1)	GGCTAGCCTACCGGAAGTTTGGACAATCCGGTGTGCCCTGAGAACGAGATATGTGCAGCTCATATCGGGATTTGTCGGCACATCTGGGTGGCTTTGCT	135721971	135721991	+ [Positive strand]	21	(((.((({=={{{{{={{={={{{{{{{(((((((..(((...(((.....))).)))..)))))))))-->>>>>->->>->>>>>-->)))..)))	6	-39.1
370	3B	UCUGUUCCCAAAUAUUUGUCU	ACAAATATTTAGGAACGGAGGG(2)	ATGTTGTGATCTACTCCCTCTGTTCCCAAATATTTGTCTTTCTAGGCATTTCAAATGGACTACAACATACGGATGTATGTAGACATATTTTAGAGTGTAGATTCACTCATTTTGCTTTGTATGTAGTCACTTGTTGAAATTTCTAGAAAGACAATATTTGGGAACGGAGGGAATATGTATTCACACAT	260060861	260060881	+ [Positive strand]	21	((((.((((..(((((((<<<<<<<<<<<<<<<<-<<<<(((((((.(((((((..((((((((...((((((.(((((....)))))....(((((......))))).......))))))))))))).)...))))))).)))))))))))))))))))))))))))))))....))).))))))))	2	-80.1
371	3B	UCCGUCCCGUAAUAUAAGAGC	AACGCTCTTATATTATGGGAC(3)	ATTACTCCCTCCGTCCCGTAATATAAGAGCGTTTTTGACACTAGTGTAGTGTCAAAAAAACTCTTATATTACGGAACGGAGGGAGTAGT	349956923	349956943	+ [Positive strand]	21	(((((((((<<<<<-<<<<<<<<<<<<<<-.((((((((((((...))))))))))))..)))))))))))))).))))))))))))))	3	-72.2
372	3B	UUCUCCCAGAAUCUUGAACAC	GTTCAAGATTCCGGGAGAAGC(1)	TCCCCCAGCTTCTCCCAGAATCTTGAACACATATTTCTTTTACAATTCTAGCAAGTTATGATGTAAATATCTAGGATTGTCAAAAAAATATGGGTTCAAGATTCCGGGAGAAGCTGGGTGGA	380458015	380458035	- [Negative strand]	21	(((((((((<<<<<<<-<<<<<<<<<<<-<((((((.(((.((((((((((....((((...))))....)))))))))).))).))))))).}}}}}}}}}}}=}}}}}}}}})))).)))	3	-67.9
373	3B	UUGGACUGAAGGGUGCUCCCU	AGAGCGTCCTTCAGTCCACT(1) AGAGCGTCCTTCAGTCCACTC(1)	CTGTGTGAGAGAGCTCTCTTCAGTCCACTCTCAGATGGTTGTAGGGTTTAATTAGCTGCCGATTCATTCATTCACCTACCAAGAACCAAGGCGGAGCGCATGTCTTGGTAGCCGACTGGATGACGCGGGAGCTAATATTTAGCTCGACGTTGTTTGTGGTTGGACTGAAGGGTGCTCCCTTGCTCGCAG	397139057	397139077	+ [Positive strand]	21	(((((..((.((((.((((((((((((..(.(((((..(.((.(((((..(((((((.(((..(((((((.((..(((((((((......(((...)))...)))))))))..)).)))))))..))).)))))))....))))).)))..))))).).->>>>>>>>>>>>->>>>->>..)..))))	2	-103.87
374	3B	UUUUCUGAACAUUCUGAUACCU	TAAGTTATCAGGATGTTCAGA(1) TTATCAGGATGTTCAGAAAAC(1) TATCAGGATGTTCAGAAAACA(1)	GCAAATAAGATATCAAAATGTTCATATAAACATTACCTTTATGGGCATATCATTTGCATTCAGGACAAAAGCATCGTTTAAACTACCCGAGGTAATTAACGTTATTAACATTATTAAAAATAAATAGGTATAAACAATATTTTTTTCATGAATAAAAATTATATGCAAATGTAGGTGATGTTTTCTGAACATTCTGATACCTTATTTGC	433011090	433011111	- [Negative strand]	22	(((((((((.(((((.((((((((...(((((((((((.(((..((((((.((((..(((((.((.(((((.((.(((((...((((...((((((....))))))....((((.....))))...))))))))).)).))))).)).)))))..)))).))))))..))).))))))))>>>-->>>>>>>>->>>>>->>)))))))	3	-101.3
375	3B	CGACGACACAGAGGAACUCUCU	GGGGTCCCGATCTGTGCGTCT(1)	GCCATCAAGCCTCAAAGCGACGACACAGAGGAACTCTCTATGAAAGCACCAATGTCGGTGTCAAAACCGGCGGATCTCGGCTAGGGGGTCCCGATCTGTGCGTCTTAGGCTGATGGT	450945663	450945684	- [Negative strand]	22	(((((((.((((.....-<<<<-<<<<<<<<-<<<<<<<.....(((.....(((((((......))))))).......)))))}}}}}=}}==}}}}}}}}}}=.)))))))))))	1	-50.6
376	3B	GCGAGAUCUGGACGAGGACCC	GATGGTCGACTGGATCCAGTC(1)	GGAGGTCCTTCTCCGTGATGGTCGACTGGATCCAGTCTCCTTGGACCCAGCCCTTTGGCAGGCGAGATCTGGACGAGGACCCTCTGCGGCTGGTGGATCTCC	469459705	469459725	+ [Positive strand]	21	((((((((.((.(((({{={{{{=={{={={{{{{{{((((((...((((....)))))))>->>>>->>>>>>->>>>>>-)).))))..)).))))))))	3	-45.9
377	3B	UUGUUCCGAUGGUUUUGUGAU	TTGTCGTCATAATTTTATCGTT(1)	AATTGTTCCGATGGTTTTGTGATGAGAACATTGTTCTTGGTGCCTCCTGACATTTAGGGGTTGTGGCAGTGTCACGGGGAGTTGAGCTCCGAGGTGTTGTCGTCACAATTTTATAGTTGCAGTT	540013785	540013805	- [Negative strand]	21	((<<<<--<-<<<<--<<<<<<<((.(((((....(((((.(((((((((...)))))))..(((((...)))))..........)).)))))))))).)))))))))..)))).)..))))))	2	-43.4
378	3B	GAUUUUCAUAGUUCAAGGACC	TAGGTCCTCAAACTATGAAAA(1)	GAAGGTGTCACGTAGGTCCTCAAACTATGAAAAGTGTCATCCAGGTCCTTAGAAATCTTTGAAGTGTAATAAGTGTGTACATATGTGACACTTGAATAGTTCAATGAGCTACATGACTCCTTTGAAATAGTTTGAGGATCAGGATGACACACACATTGCACTTTGAGGATTTAGATGATGATTTTCATAGTTCAAGGACCTATGTGACAGGTC	600791763	600791783	- [Negative strand]	21	((...((((((({{{{{{{{=={{{{{{{{{{{..((((((.((((((((..........((((((((((..((((((.(((.(.(((..((..(((..(((((.((((.....).)))..)))))...)))..))..))).))))))))))..)))))))))))))))))).))))))-->>>>>>>>>>>-->>>>>>)))))))))..))	1	-92.7
379	3B	CUUUCGUUGACCGUGAGAGCU	GTTTTACCATTGTCGAAATGTC(1) TTTTACCATTGTCGAAATGTC(1) TGTTTTACCATTGTCGAAAT(2) TTTTACCATTGTCGAAATGTCT(3) TTGTTTTACCATTGTCGAAAT(4) TTTACCATTGTCGAAATGTCT(4) CTTGTTTTACCATTGTCGAAAT(2) TTACCATTGTCGAAATGTCT(2) TTGTTTTACCATTGTCGAAA(1) TCTTGTTTTACCATTGTCGAAA(2)	CGGCTTTGCTGGTCTTGTTTTACCATTGTCGAAATGTCTTGTAAACCAGGATTCCGAGACTGATCGGGTCTTCTTGGGAGAAGGAATATCTTTCGTTGACCGTGAGAGCTTGTGATGGGTTAAGTTG	662934716	662934736	+ [Positive strand]	21	((((((.(((.(((=={{{{{=={{{={{{{{===..........((((((.(((((......)))))...))))))..(((((.....>>>>>->>>>>->>>>>>>>-...))).))).))))))	1	-39.3
380	3B	AUCGGAGAAAGCGUAUGUACUC	AGCGTATTAGTGCTCTGGGCT(1)	CTTGTTCGAGGAAAGAAAGCGTATTAGTGCTCTGGGCTAATCGGTCGGGTAGAAGCTCGTAACAAGAGCAAGCATCGGAGAAAGCGTATGTACTCGTTCTCGAGTCAGG	701929915	701929936	+ [Positive strand]	22	((((((((((((..((.={{{{{{=={{={{{{{{{{{..((...(((((....)))))......))...)))->>>>>>--->>>>>>>>-->>.)))))))).))))	2	-33.9
381	3B	CUGCGACAAGUAAUUCCGAACA	GAATTACTTGTCGCAGAAATG(5)	TACTCCCTCCGTTCAGAATTAGTTGTCTCAGAAATTGATGTATCTAGAATTAAAATACGTCTAGATACATCCATTTCTGCGACAAGTAATTCCGAACAGAGGGAGTA	713896239	713896260	+ [Positive strand]	22	(((((((((.((((.((((((.(((((.(((((((.((((((((((((...........)))))))))))).))))>>>->>>>>->>>>>>->>>>-)))))))))	1	-80.66
382	3B	UUCAACCGGUACUAAAGGCCU	CCTTTAGTACCGGTTGGTGGCT(1)	CCTTTAGTACCGGTTGGTGGCTCCAACCGGTACTAAAGGCCTCGTCTTCCCGCCTCTTTGCCTGGCCAAAGTTGGCCTTTAGTACCGGTTGGTGGCTTCAACCGGTACTAAAGG	8149362	8149382	- [Negative strand]	21	{{{{{{{{{{{{{{{{{={{{{(((((((((((((((((((....(((...(((.........)))..)))..))))))))))))))))))).)))>>>>>>>>>>>>>>>>>>	1	-75.2
383	3B	ACCGGCGCGCCGUUGAUGGACG	GCGTGGTTGTCGGCGGCGTACT(4) GGTTGTCGGCGGCGTACTGGGG(1)	GCGCCCCTCGCTGTTCTGCCGGCCGCCGACCACCGGCGCGCCGTTGATGGACGCCAATCGCTGCTGCTGGCGGCGCTCGAAATACGCCGCCCAGGCCGCGTGGTTGTCGGCGGCGTACTGGGGGAGGGAGAGTTGGGCATCGGTGAGGGACGC	35510339	35510360	+ [Positive strand]	22	(((.(((((((((...((((((((.((..((-<<<<--<<<<<<<<<<<---<(((..(((.(((...(((((((.........)))))))..))).}}}}}}}}}}}}}}}}}}==}}))))..))..).))).)))).))))))))).)))	1	-87.5
384	3B	CUCCGUUCCAAGAUAGAUGAC	TCATCTATTTTGGAACGGAGG(1) TTGGGTCATCTATTTTGGAAC(21) CATCTATTTTGGAACGGAGGG(3)	ACTCCCTCCGTTCCAAGATAGATGACTCAACTTTGTACTAACTTTAGTACAAAGTTAATACAAAGTTTGGTCGTCTATTTTGGAACGGGGGGAGT	117430799	117430819	- [Negative strand]	21	(((((<<<<<<<<<<<<<<<<<<<<<(.(((((((((.(((((((.....))))))).))))))))).)))))))))))))))))))))))))))	1	-91.5
385	3B	UCAAACUUUGCUAACUUUGACC	TCAAAGTTTGTAATGTTTGAC(1)	CCTATAGATATTTGTGCAAGTCAAACTTTGCTAACTTTGACCAAGTGTATAGAGAAAACTGTCTACATCTACAATATCAAACATGTACATTCTGGAAATATAACTCACGATGTATCCAATGATGTGCATATGGTATTCTAGATGTACCTACTTTTCTCTATAGATATGGCCAAAGTTTGTAATGTTTGACTTTTGCAAAAATCTATAGG	132288043	132288064	- [Negative strand]	22	(((((((((.((((((.(((<<<<<<-<<<<-<<<<<<<-<<(.((.(((((((((((.((..((((((((.(((((((...(((((((((.((((.((((........)))).))))..))))))))).))))))).))))))))..)).))))))))))).)).))).))))))).)))).))))))))).)))))).)))))))))	1	-92.9
386	3B	AGUUGAGUCGUCUAUUUUGGA	TCCAAAATAGATGACTCAACT(8) TCCAAAATAGATGACTCAAC(1) TTCCAAAATAGATGACTCAAC(1) CCAAAATAGATGACTCAACTT(2) CAAAATAGATGACTCAACTTT(1)	CTCCCTCCATTCCAAAATAAATGATTTAACTTTGTATTAACTTTATATAAAGTTGAGTCGTCTATTTTGGAACGGAGTGAG	247287717	247287737	- [Negative strand]	21	(((.((((.((((((((((.(((((((((((((((((.......))))))>>>>>>>>>>>->>>>>>>>>).)))).)))	3	-65.8
387	3B	UUUUUAGAGAUUUCAAUGGACU	TCACTTGTTGAAATCTCTAGA(1)	AAATATTTGTCTTTTTAGAGATTTCAATGGACTACCACATAAGAATGTATATAGATATATTTTAGAGTGTAGATTCACTCACTTTGCTTCGTATGTAGTCACTTGTTGAAATCTCTATAAAGACAAATATTT	254054643	254054664	+ [Positive strand]	22	(((((((((((<<<-<<<<<<<<<<<<<-<<<<((.((...(((((((((....))))))))).(((((......)))))..........))..))))))....))))))))))))).))))))))))))))	1	-68.6
388	3B	CCGGGUUCUCUGACAUAUGGA	CGGTGTGACTTAGAATCGGG(2)	GCCCGGGTTCTCTGACATATGGATGCTAGCGACACTATCATATACGTGAGCCAAAAGGCGCAAATGGTCCCGAGTTAGGTAAGGTGGCACCCATGGGAATACCGTGCATGAGGCCGCAAAGTGATATGATGTGTTACATGCTAGATCGGTGTGACTTAGGATCGGGGT	263105577	263105597	+ [Positive strand]	21	((<<-<<<<<<--<-<<<<<-<<(.((((((((((.(((((((((.((.(((....))).)).......((......))....(((((..((((((.....)))))...)..)))))...)).))))))))))))....)))))))).))))).)..)))))).))))	1	-79.8
389	3B	GGAGAACAUACCGUAGGCGGCG	GCAGTTCGCAAGGTAGTTCAC(1)	ACAAGGAGAACATACCGTAGGCGGCGGATTGGCTCGGCTATACGGTTCCTTGCCGAACTGCCACTCTTTGGTGAGTTTGCAGTTCGCAAGGTAGTTCACCATGT	301505635	301505656	+ [Positive strand]	22	(((.<<-<<<<--<<<<<<---<<<-((.....)).))).)))))).((((((.(((((((.((((......))))..}}}}}}}}}}}}}==}}}}=}).)))	1	-45
390	3B	UGUCUACAUUGUUCUCGAACUG	TTCGTAGAATATGTAGGAACCA(2) TCGTAGAATATGTAGGAACCA(1) TTCGTAGAATATGTAGGAACC(11)	TTCGTAGAATATGTAGGAACCAATATGGGCATCCAGGTCCCGCTATTGGTTATTGACCGGAGACATGTCTCGGTCATGTCTACATTGTTCTCGAA	467275465	467275486	+ [Positive strand]	22	{{{{={{{{{{{{{{{={{{{((((((((.((....)))))).))))))))..((((((.(((....)))))))))--->>>>>->>>>>>>>>>	1	-38.9
391	3B	UCCGAAAAUACUUGUCAUGAA	TTTGATGACAAGTATTTCCGGA(1) TTGATGACAAGTATTTCCGGA(1) AGTTTGATGACAAGTATTTCC(1) TGATGACAAGTATTTCCGGAC(9) GATGACAAGTATTTCCGGAC(1) TGATGACAAGTATTTCCGGACG(2) GATGACAAGTATTTCCGGACG(29) ATGACAAGTATTTCCGGACG(3)	CCCTCCTCTTTCCGAAAATACTTGTCATGAATAAAAGGGAATGTATATAGATGTATTTTAGTTCTAAATACATCCATTTTTGTCTATTTTAATGACAAGTATTTTCGGACGGAGGG	507703696	507703716	- [Negative strand]	21	((((((....<<<<<<<<<<<<<<<<<<<<<((...(((((((......(((((((((.......))))))))))))))))...)))))..)))))))))))))))))).))))))	1	-56.4
392	3B	UUUCGAGAAUAGGAUUUGUCA	TACATGTTCCTATGACTATG(2) ATACATGTTCCTATGACTATG(1) TATACATGTTCCTATGACTA(1)	ACATGTTCCTATGACTATGAGATTATGCAACTCCCGTTTACCGGAGGAACACTTTGTGTGCTACAAAACGTCACAACGTAACTGGGTGATTATAAAGGAGCTCTACAGGTGTCTCTGAAGGTACATGTTGAGTTGGCATATTTCGAGAATAGGATTTGT	527030827	527030847	- [Negative strand]	21	(((...((((((..((.((((((.(((((((((.(((.((((..((..((((((.(((.(((.......(((((...........)))))........))).).))))))))..))...)))).)))..))))).)))))>>>>>>>->>>>>>-->>>	1	-46.26
393	3B	AAGUAAUAUGUAUCGGAGGGA	TCTCCGATCCATATTACTTGT(1)	TACTCCCTCCGGTCCATATTACTTGTCGCAGTCTTAGTACAACTGCAGTACAAATTTGCACTAGGACTGTGACAAGTAATATGTATCGGAGGGAGTA	549565230	549565250	+ [Positive strand]	21	(((((((((((((.((((((((((((((((((((((((......((((.......))))))))))))))))))>>>>>>>>>>->>>>>>>>>>)))	1	-59.5
394	3B	AGGCGGCCGCAGAAGAGCUC	CAGCAGCTGATCGACGCGGC(4)	CGAGCCGCTCAGGCGGCCGCAGAAGAGCTCAATGGGCTGGGAGACGATGACCTCCCCTACATGACAAGACGGATCCAGCAGCTGATCGACGCGGCTGCGGAACGGCACG	588556197	588556216	- [Negative strand]	20	((.((((.((--<<<<<<<<-<<--<<<<-..(((((((((((........)))))..............)).))}}==}}}}==}}===}}}}}))).)).)))).))	2	-43.63
395	3B	CUAACGGAAUGGGUCAGUCAAU	AATGACAACTCATGTCTATGGC(1)	AGCTAACGGAATGGGTCAGTCAATCACATCATTCTCTAATGATGTGATCCCGTTAATCAAATGACAACCCATGTCTATGGTT	615370530	615370551	+ [Positive strand]	22	((<<<--<<<<<<<<<--<<<<<<(((((((((....))))))))))).............)))).)))))).))).)))))	1	-27.61
396	3B	CGAGAACGAAAGGAGGAGCUAC	AGCTTCTCCTTCGTTCCCGTG(1)	CGACTGTTGTTGTGGGGTAGCTTCTTCTTCGCTCCCATGTGTTTGACAATTTGGTGTAATGTACTCGAGAACGAAAGGAGGAGCTACCATCACCGATGGTCG	651687785	651687806	+ [Positive strand]	22	(((((((((..((((((((((((((((((((.((.(..(((....(((......)))....))).->->>->>->>>>>>>>>>>>>).)))))))))))))	3	-60.6
397	3B	GUGUUCUCAGGUCGCCCCCG	GGGGTCGAACTGGGAACACA(1)	GCGAGGAAATTCCTGCGGGGTCGAACTGGGAACACATGGGATACGAACCGCTTGATTGACGAGCGACTCTTATCAACTCATGTGTTCTCAGGTCGCCCCCGCTGGAGCCTCCTCGC	662632466	662632485	+ [Positive strand]	20	(((((((..((((.(({{{{={{{={{{{{{{{{{{(((((((.((..((((((.....))))))..)).))))...))))>>>>>>>>>>->>>->>>>>).))))..)))))))	2	-69.7
398	3B	AUUAUUUGUCUCGGAAAUGGA	CATTTCTACGACAAGTAATTC(1)	TACTCCCTCCGTTCAGAATTATTTGTCTCGGAAATGGATGTATCTAGAACTAAAATACATCTAGATACATCCATTTCTACGACAAGTAATTCCGAACGGAGGGAGTA	712152280	712152300	+ [Positive strand]	21	((((((((((((((.((<<<<<<<<<<--<<<<<<<<<((((((((((...........))))))))))))}}}}}}}==}}}}}}}}}}}}.))))))))))))))	1	-70.5
399	3B	UUAGAGAUUUCAACAUGGACU	TAGTCCATATTAGAATCTCTA(1)	TTCCTAAATATAAGTATTTTTAGAGATTTCAACATGGACTACAAACGGAGAAAAATAAGTGAATCTAAACACTAAAATATGCCAACATACATCCGTATATAGTCCATATTGAAATATCTAAAAAGACTTATATTTAGGAA	755339564	755339584	+ [Positive strand]	21	(((((((((((((((.(((<<<<<-<<<<<<<-<<<<<<<(.(.(((((........((((........))))....((((....))))..))))).).)))))))).))))))).)))))))).)))))))))))))))	2	-38
400	3D	AUUUCCGAGACAAGUAAUUCC	ATTACTTGTCTCGAAAATGGA(1)	AATACTCCCTCCGTTCGGAATTAGTTGTCGAAGAAATGGATGTATCTAGACGTATTTTAGTTCTAGATACATCTATTTCCGAGACAAGTAATTCCGAACGGAGGGAGTATT	86897642	86897662	+ [Positive strand]	21	(((((((((((((((((((((((.(((((...(((((((((((((((((((........).)))))))))))))>>>>>--->>>>>->>>>>>>))))))))))))))))	12	-81.8
401	3D	CGGUCGGCAAUAGUCUUUCCC	TCGGGAAAGATATGTCGGTCG(1)	CAGTCGGTCGGGAAAGATATGTCGGTCGGGAAAAGGCTTTCCCGTCTGGACTTTCCCCAACAAACAAGGTCGGTCGGCAATAGTCTTTCCCAACTGATTG	2989960	2989980	- [Negative strand]	21	((((((({={{{{{{{{{={{{{{{={{(((((....)))))))....((((((...........)))))>-->>>>>>--->>>>>>>>>.))))))))	1	-41.5
402	3D	AGUUUGAUGACAAGUAUUUCC	AAAATACTTGTCATCAAAATG(1) AATACTTGTCATCAAAATGG(1)	CCTCCGTCCGAAAATATTTGTCATCAAAATGGATAAAAAGAGATGTATCTAGAACTAAAAGACATCTACATACATCTTTTTTATCTAGTTTGATGACAAGTATTTCCGAAGGGAGG	33776523	33776543	+ [Positive strand]	21	(((((.(.((.(((((((((((((((((.(((((((((.(((((((((.((((...........)))).)))))))))))))))))>->>>>>>>>>>>>>>>>>->).).)))))	1	-70.76
403	3D	GGGUAAAGAUUCGGUGGACU	CGTTCATCGGTAACTTTACTT(1)	GTGAAGTTTTCAAGTTTTGGGTAAAGATTCGGTGGACTATGGAATAAGGAGTGACAAGAGCCTAAGCTTGGGGATGCCCAAGGCACCCCAAGGTAATATTCAAGGACAACCAAGAGCCTAATCTTGGGGATGCCCCGGATGGCATCCCCTCTTTCGTCTTCGTTCATCGGTAACTTTACTTGGAGCTATATTTTTATTCAC	40803991	40804010	+ [Positive strand]	20	(((((.......(((((.-<<<<<<<--<<<<<<<<<-..(((..(((((.......((((....))))(((((((((...(((((((((((((....(((..((....))..)))....))))))))).))))......))))))))))))))..))).=}}}}}}}}}===}}}}}}}=.))))).........)))))	1	-77.69
404	3D	UCUGAUACCAACUUGUGACGCC	AAGGACTCACGGGAAGATATC(1) CAAGGACTCACGGGAAGATAT(1)	TGATACCAACTTGTGACGCCCTCGATTTGACCGTGCACTAATCATACACGCAAATGTGTACGATCAAGATCAAGGACTCACGGGAAGATATCA	62044770	62044791	+ [Positive strand]	22	<<<<<-<--<<<<<<<-<-<((.(((((((.(((((((.................))))))).)).)))))=}}}=}}}}}}}}==}=}}}})	14	-30.13
405	3D	UCUGAUACCAACUUGUGACGCC	CAGGGACTCACGGGAAGATATC(1)	TGATACCAACTTGTGACGCCCCCGATTCAATCGTACACTAATCATACACGCAAATGTGTACGATCAAGATCAGGGACTCACGGGAAGATATCA	31130549	31130570	- [Negative strand]	22	<<<<<-<--<<<<<<<-<-<((.((((..(((((((((.................)))))))))...)))}=}}}=}}}}}}}}==}=}}}})	14	-31.63
406	3D	UCAUUCUGCAAUUCUGAGGACA	GTCCGGTGATGAAAAACCTGTT(1)	CTGTTCTATTTGTCCGGTGATGAAAAACCTGTTAATCATACCATCTTTCGGGACTGATAGGTCGCAGTGCGCCCATGCTGTCATTCTGCAATTCTGAGGACAAATTGAACAG	74261584	74261605	- [Negative strand]	22	((((((.(((({{{{{{{{={{{=={{====))..))))))).....((((((.((.((((..(((((........))))>--->>>>>>->>>>>>>>>>>))).))))))	1	-34.6
407	3D	GUCAUAUGGAUGCUAGCGGCA	GTTACATGCTAGATCGGTGTG(2) ACATGCTAGATCGGTGTGACT(1) GTGTTACATGCTAGATCGGTG(1)	ATGTCGGCCTGGGTTCTCTGTCATATGGATGCTAGCGGCACTATCATATACGTGAGCCAAAAGGCGCAAACGGTCCCGGGCCAGGTAAGGTGGCACCAGTGGGAATACCGTGCGTGAGGCCACAAACTGATATGATGTGTTACATGCTAGATCGGTGTGACTTATGATCGGGGTCACGACAT	71854838	71854858	+ [Positive strand]	21	((((((((((.((((....<<<<<<<-<<<-<<<<<<<<<(.(((((((..(((.(((.....((((..((((((((((((((.......)))).))...))))...))))))))..))))))......)))))))))}}====}}}}}}}}}=}}}}}))....)))).))))..))))))	1	-73.8
408	3D	CUGAGAAUUAGGGUGGUUGGC	CTTTCCTCCGTTTTTCAGGC(2) CTTTCCTCCGTTTTTCAGGCC(1)	CAAATGTAGTGTCACCATAGAAACGATTCATATTTCTATGGCTTTCCTCCGTTTTTCAGGCCCTGAGAATTAGGGTGGTTGGCGACAATTACTTTG	114444105	114444125	- [Negative strand]	21	((((.((((((((..((((((((.........))))))))({{=={{{{{=={{{{{{{==.>>>>>>>--->>>->>-->>>))).)))))))))	1	-26.6
409	3D	AUAAGUCAUUCGCGUAGUUCU	CCTAGAACTACGTGAATGACT(3)	TACTACCTCCGTCTAGGTGAATAAGTCATTCGCGTAGTTCTAGGCCATCGATTCGAGGAATTAAATATGTTATATGTCATGAAAAGTATATCACCAGATTTCTACACGGATGTAGTTTCTAAATATATATTTTTTTGTCATATATAATACAGGTTTAGATAGTTAAATCATCGACCTAGAACTACGTGAATGACTTATTCACCGAGACGGAGGTAGTA	119375826	119375846	- [Negative strand]	21	((((((((((((((.(((((<<<<<<<<<<<<<<<<<<<<<((((.((.((((..(..(.((((((.(((((((((.((.(((((((((((....(((...(((((....)))))..)))....))))))))))))).))))))....))).)))))).)..)..)))))).).}}}}}}}}}}}}}}}}}}}}})))))))).))))))))))))))	7	-103.2
410	3D	AACGAGUAUUUCCGGACGGAG	CTCCGTCCGAAAATACTTGTC(2) CTCCGTCCGAAAATACTTGT(1)	GTACTCCCTCCGTCCAGAAATACTTGTCGGAAAAAATGCATAAAAATGAATGTATCTAGAACTAAAATACATCTAGATACATCCATTCCTTCAACGAGTATTTCCGGACGGAGGGAGTAC	23505965	23505985	+ [Positive strand]	21	(((((((((((((((.(((((((((((.((((......(((....))).(((((((((((...........)))))))))))...))))...->>>>>>>>>>>->>>>>>>>)))))))	1	-72.2
411	3D	AUGUGUAUUACUGAGUGGGCC	TTTACTCGTTCCGTAATACATC(1)	GTCTCTTTACTCGTTCCATAATACATCACCTCGTGACTAACTCCTTAGTCGTTTGCTTGCAAGCTTATGATGTGTATTACTGAGTGGGCCTAGAGAT	55687426	55687446	+ [Positive strand]	21	((((((...(((((((..((((((((....((((((((((....))))))(((((....)))))..)))>->>>>>>>>-->>>>>>>--.))))))	1	-30
412	3D	CGUCCGGAAAUAGUUGUCAUC	TTGATGACAAGTATTTTCGGAC(1) TGATGACAAGTATTTTCGGACG(1) TTGATGACAAGTATTTTCGGA(11) GATGACAAGTATTTTCGGACG(1)	CCATGTCTCCCTCCGTCCGGAAATAGTTGTCATCAAAATGAATAAAAGGGGGTGTATCTAGATGTATTTTAGTTCTAGGTACATCCCTTTTAATCCATTTTGATGACAAGTATTTTCGGACGGAGGGAGTAGG	58219745	58219765	+ [Positive strand]	21	((.((.(((((((<<<<<<<<<<<<-<<<<<<<<((((((.((.((((((((((((((((((...........)))))))))))))))))).)).))))}}}}}}}}}}=}}}}}}}}}})))))))))))))	1	-84.7
413	3D	CUCUGUACAACCCUCGCCCCCU	TTGGCGTCCGGATGTGTAGTTT(1)	GGATGAGACTCTCCTTTGTGTGGATGGCAAGATTGGCGTCCGGATGTGTAGTTTCCTTCTTCTGTAAACCGACTCTGTACAACCCTCGCCCCCTCCGGTGTCTATATAAACTGGAGGGTTTAATCT	72390300	72390321	- [Negative strand]	22	((((.(((((((((((((((((((((.(.((.=={{{{==={{={{{{{{{=={(...............))-->>>>>>>->>-->>>>-->>..).))))))))))))..))))))))).))))	1	-39.46
414	3D	UGAUGACAAGUAUUUUCGAAC	CCGGAAATACTTGTCATCAAA(1) TCCGGAAATACTTGTCATCA(1)	ACTCCCTCCATCCGGAAATACTTGTCATCAAAATAAATAAAAGGAGATGTATTTTAGTTCTAGATACATCCCTTTTTGTCCATTTTGATGACAAGTATTTTCGAACGGAGGGAGT	96803460	96803480	- [Negative strand]	21	(((((((((..={{{{{{{{{{{{{{{{{{{{((..((((((((.(((((((((.......))))))))).))))))))..))))>>>>>>>>>>>>>>>>>>---)))))))))	1	-63.6
415	3D	AGGGUCGAACUGAGAACACAU	GTGTTCTCAGGTCGCCCCCG(3)	GCGAGGAAGTTCCTGCAGGGTCGAACTGAGAACACATGAGATATATTGACGAGCGACTAACTCATGTGTTCTCAGGTCGCCCCCGCTGGAGCCTCCTCGC	98970499	98970519	+ [Positive strand]	21	(((((((.(((((.((-<<<-<<<-<<<<<<<<<<<<(((.....(((.....)))....)))))}}}}}}}}}}=}}}=}}}=}).))))).)))))))	1	-59.3
416	3D	UCUGAUACAGCGGUAUGGCCU	CCGCCAAACGCTGAACATCAT(1) CGACCCGCCAAACGCTGAAC(1) GCCAAACGCTGAACATCATT(1)	CATCATCTGATACAGCGGTATGGCCTTCTCATCTAACCGGCTTATGAGCCGGCTTAAAGCAGCAATACGACCCGCCAGTCGCTGAACATCATTGATG	118622274	118622294	- [Negative strand]	21	(((((--<<<<-<<<<<---<<<<--...........(((((....)))))(((......)))..........))))..)))))...)))).)))))	9	-25.9
417	3D	AUAUCCGGACAUUCUAUGUGC	ACATAGAATGTTCGGATATACC(1)	CCGCGTGTATATCCGGACATTCTATGTGCGTGCACAAAGTTTCCGGTGAAAACGAGGTTTTTTGTGGCTTATTTAAAAAAGACAATTTATGATGCTTCATTATAACTATTCATGAGGCATTTCTTTATCTTTTTTACACAAGGTACAAAAAACGGTGTTTTTCACCGAAACTTTGTGCATGCATAGATAATGTCCGGATATACCCGCGG	122939719	122939739	- [Negative strand]	21	(((((.((<<<<<<<<<<<<<---<<<<<((((((((((((((.((((((((((..((((((((((.(((.(.(((((((((.((.....((((((((((...........))))))))))...)).))))))))).).))).))))))))))..)).)))))))))))))))))))))))))))...))))))))))))))).)))))	4	-107.3
418	3D	UUAGAGAUUUCAAUACGGACU	ATGTAGTTCTTATTGAAATCT(1)	TTTCTAAATATAAGCCCTTTTAGAGATTTCAATACGGACTACACAGGGAGCAAAATGAGTGAATCTACACTCTAAAATATGTCTATATGCCTCCGTATATAGTCTTTGTTGAAATCTCTAAAAGGGCTTATATTTAGAAA	70368944	70368964	+ [Positive strand]	21	(((((((((((((((((((<<<<<<<<<<<<<<<-<<<<<(....((..(((....(((((......)))))....(((....))).)))..)).....)))))).))))))))))))))))))))))))))))))))))	8	-54.7
419	4A	UGACGACCUAGGAAUACGCGCA	ACGCGTATACCTAGGTTGCCAA(1)	TTTCAGTTTACAAGTCCTACGCGTATACCTAGGTTGCCAATTTTATCACCTTAATATAAACTATATAACACAAAAATTATATCGTTTGAAAATAAAATATCTGAAGTTTATATTGGTATATTTTTTGTAATATATGACTTGTATTAGATTGGTCAAATTGACGACCTAGGAATACGCGCACGCCCTGTAAACTGAGA	73808987	73809008	- [Negative strand]	22	((((((((((((.((...={{{{{{{={{{{{{{{{={{{(((.((((..(((((((((..((((((..(((((((.(((((((..((((....(......)....))))...))))))).)))))))..))))))..)))))))))..)))).))))>>->>>>>>>>>->>>>>>>--.))..))))))))))))	9	-67.6
420	4A	AUGCCGUGUUGUUCUGAAAGAA	TCTTCAGAAGAGCATGTCATT(1) CTTCAGAAGAGCATGTCATTT(1) TTTCTTCAGAAGAGCATGTCA(5)	ACGTTTTGATGGCAGTTTTAGTTTGTCAGGGGGTGTCAGTTTCTTCAGAAGAGCATGTCATTTTCTGGAATGAAGGCTCAAAACTGCCATCCTCCCAGAAAATGCCGTGTTGTTCTGAAAGAAACTACCACCCCCGATACAACTAAAACTGCCAGGAAAAACGT	80581636	80581657	- [Negative strand]	22	(((((((..((((((((((((((((((.(((((((..(({{{{{{{{{{{={{{{{{={{((((((((...((.(((........))).))...)))))))>>>->>>>>>->>>>>->>>>>)))..))))))))))).))))))))))))))...)))))))	2	-92.8
421	4A	CAGUGAUUGGAGAAUUCUGUC	CAGAACTGTTCTCCTCCATCT(1)	TTTATAGCTTGGTGGCAGTGATTGGAGAATTCTGTCAATAACACTATCATCTGGAAGATTAACTCCCAGCTGAGTCATGTGATTATGATATCCAGACATTCTGAGTATGTGTTCACTGACAGAACTGTTCTCCTCCATCTTGCAGCTATAGA	13341347	13341367	+ [Positive strand]	21	(((((((((.....(<<<-<<<-<<<<<<<<<<<<<(..(((((..(((.((((.((.....)).)))).)))((((((....))))))...(((.....))).....)))))...)))}}}}===}}}}}}}===}}}}))))))))))))	1	-47.9
422	4A	AAUUUUUGUCUUAGAUUUGUC	TAAATTTAAGACAAGAATTTT(1)	GTACTCCCTCCGTTCTAAAATTTTTGTCTTAGATTTGTCATAAATACCGATGTATCTAATACTAAAACGTGATTTGATACATTCGTATTTAGACAAATTTAAGACAAGAATTTTGGGATGAAGGGAGTAC	137978188	137978208	- [Negative strand]	21	(((((((((.((((((((<<<<<<<<<<<<<<<<<<<<<.(((((((.((((((((.(((((......)).))).)))))))).)))))))))))))))))))))))))))))))))))).)))))))))	2	-54.6
423	4A	CUGGUAGAAUCGCCCAAAAGA	CTTTTCGGCGATTCTCCTAGA(3) TTTTCGGCGATTCTCCTAGAA(2)	TGGTCCAGTTCTTTTCAGCTATTCTCCCAAAATCGCCCCCCTCCCCAGCTTCTCCCAGAATCACCACTCCATAACTTTTTTACAATCCTATCTAGTTAAGGTCTAATTAACTAGGATTGTAAAAAACATATGGAGTGGCGATTCTGGAAGAAGCTGGGGAGGGGGGCGATTCTGGTAGAATCGCCCAAAAGAACTGGCCCA	135575016	135575036	+ [Positive strand]	21	(((.(((((((((((..((.(((((.(((.(((((((((((((((((((((((.((((((((.((((((((((..(((((((((((((((..((((((.....))))))..)))))))))))))))..)))))))))).)))))))).)))))))))))))))))))))))->>>->>>>>->>-->>>>>>))))).)))	3	-139.1
424	4A	CCUUUAGUCCCGGUUGGUGCU	CACCAACCGGGACCAAAGGTCT(2)	CTCGGTCCGTGCCACCAACCGGGACCAAAGGTCTCTTTTCAGCAGCCCAAAGGGCGGGAAGCAAAGGCCTTTGGTCCCTGCCTCCCTTTAGTCCCGGTTGGTGCTACCAACCGGG	146027805	146027825	+ [Positive strand]	21	((((((..(((.{{{{{{{{{{{{{={{{{{===.......((((.(((((((.(.(....)...).)))))))...))))...>>>>>->>>>>>>>>>>>>->))..))))))	1	-58.22
425	4A	AGAUUUCAAUGCGGACUACAU	ATGTAGTTCATATTGGAATCT(2)	TTTTAAATATAAGCCTTTTTAGAGATTTCAATGCGGACTACATACGAAACAAGATGAGTGAATCTACACTCTGAAATATGTCTATATACCATCTTATTGTAATCTATATTATAAAATCTTTAAAAAGACTTATATTTAGAA	172588502	172588522	- [Negative strand]	21	(((((((((((((.((((((((<<<<<<-<<<<--<<-<<<<<(.((........(((((......)))))....((((....))))....)).)).)))).))..))))...)))))))))))))).)))))))))))))	4	-85.9
426	4A	AGAUUUCAAUGCGGACUACAU	TATGTAGTTCATATTGGAATC(1) ATGTAGTTCATATTGGAATCT(1)	TTTTAAATATAAGCCTTTTTAGAGATTTCAATGCGGACTACATACGAAACAAGATGAGTGAATCTACACTCTGAAATATGTCTATATACCATCTTATTGTAATCTATATTATAAAATCTTTAAAAAGACTTATATTTAGAA	172588502	172588522	- [Negative strand]	21	(((((((((((((.((((((((<<<<<<-<<<<--<<-<<<<<(.((........(((((......)))))....((((....))))....)).)).)))).))..))))...)))))))))))))).)))))))))))))	4	-85.9
427	4A	GCCGAAUUGGACUGGAACGCC	AACGTGCAGGTGTGCAATGGGC(1) ACGTGCAGGTGTGCAATGGGC(2)	CGGCTCGCGCCGAATTGGACTGGAACGCCTACTAGGCTAGGTCTGCCTCCGGCCGCCCTCGCAACGTGCAGGTGTGCAATGGGCGATGGGCCG	183773606	183773626	+ [Positive strand]	21	((((((((<<<--<<<<--<<<<<--<<<.....)))..((....))))))).((((((.((.====}}}}}=}}}}}}}=}}}).)))))))	2	-58.9
428	4A	UUACUUGUCUUAGAUUUAUCU	ATCTAGACAAATCTAAGACA(1)	TACTCCCTCCATTCCGAATTACTTGTCTTAGATTTATCTAGATACGGAGGTATCTAGCACTAAAATGAGTCTAGATACGGATAATCCAAGACAAGTAATTCGGAACGAAGGGAGTA	193284929	193284949	- [Negative strand]	21	((((((((.(.(((((((<<<<<<<<<<<-<<<<-<<<<..........((((((((.(((......))))))))))))))))))).)))))))))))))))))).).))))))))	3	-77.9
429	4A	CAACUCUCAAUGAAAGCACCA	GGCGGATCTTGGGTAGGGGGT(1)	GGAGCCATCAAGCCTTACGGTGACGGCACAGTGCAACTCTCAATGAAAGCACCAATGTCGGTGTCAAAACCGGCGGATCTTGGGTAGGGGGTCCTGAACTGTGCGTCTAAGGCGGATGGTAAC	1660621	1660641	+ [Positive strand]	21	(..((((((..((((((....((((.((((((.<<<<<<<<-<<--<<<--<<-..((((((......)))}}}}}==}}}==}}=}}}}}}..)).)))))))))))))))).))))))..)	13	-49.3
430	4A	CGAGAAUGCGGACCGGAUGCUC	CGGATTGGGTCCTTGAAGCAA(1)	CAGCTTGGTCGAGAATGCGGACCGGATGCTCTTTATAGGAGAGGTCCTGTTGCAATTCAAGCACTTCATGATCCACTGCTCGGATTGGGTCCTTGAAGCAACGGCGGAGCTG	145252799	145252820	- [Negative strand]	22	((((((.((<<-<<<<<<<-<<-<<<<-<<<((.....))))))))).))))).)))).....(((((.((((((((...=}}==}}}}}}==}}}}}===)))).))))))	3	-43
431	4A	ACCUAGAACUACGUGAAUGAC	TAAGTCATTCGCGTAGTTCTA(1)	CCTCCGTCTAGGTGAATAAGTCATTCGCGTAGTTCTGGGTCATCAATTTGAGAAATTAAATATGTGTTATATGTCGAAAAGTATATCACAAGATTTCTACACGGATGTAGTTTCTAAATATATATATTTTGTCACATATAATACATATTTAGATAGTTAAATCGTCAACCTAGAACTACGTGAATGACTTATTCACCTAGACGGAGG	166591785	166591805	- [Negative strand]	21	((((((((((((((((((((((((((((((((((((((((...(.((((((....((((((((((((((((((((((((.((((((....(((...(((((....)))))..)))....)))))).)))))..)))))))))))))))))))....)))))).)...>>>>>>>>>>>>>>>>>>>>>)))))))))))))))))))	3	-98.1
432	4A	ACAUCUGAACUCGAUGGCGCC	GTGAGAAAGTAGTTGAGGGCTT(1)	AGTGGCTATGACATCTGAACTCGATGGCGCCAGATAGAAAGAATCGGTGGGGCCGAGTTTGACTATTGGTTTAGGTCATAGGTGGATGTGAGAAAGTAGTTGAGGGCTTTGGAGCATATCACT	192169137	192169157	- [Negative strand]	21	(((((.((((---<<--<<<<<--<<<<-<<((((.......)))..))).))))...(..((((((..((((.(((.......)))=}}}}==}}}}}}==}}}}=}}..)).)))))))))	1	-37.1
433	4A	GCAGGCACAGCGUGAGGCUG	CTGGCCCGCCCGTTCCAAGTT(1)	CTGTTGGCCCGCCCATTCCAAGTTGCCTAGTGGACTACTTGGGGCCTATGCGAAAGTTGGGCCTCACGGTCCATAATATGGCAGGCACAGCGTGAGGCTGGCTTAACAG	212078359	212078378	- [Negative strand]	20	(((((((((.((((((.(...((((((..(((((((...(((((((((.((....))))))))))).))))))).....)>>>->>--->->>>->>>->)).))))))	9	-60.2
434	4B	UUCGGACCAGGCUUCAUUCCC	GGAATGTTGTCTGGTTGGAGA(2)	GGGGAATGTTGTCTGGTTGGAGACCTGGCTCGCACGACGGCCAGACGGATCGATCGACGGCGTGCGTGCGCAGTTTCGGACCAGGCTTCATTCCCC	289870568	289870588	+ [Positive strand]	21	(({{{{{{=={{{{{{{{={{{{(.((((.((((((.((....((((...)).))..)).)))))).)).))))>>>->>>>>>>>-->>>>>>>)	5	-53.1
435	4B	UCGAUGGUUCGGAUCGAUGUC	TCGACGTCGATCGGAGCCTTC(1) TTCGACGTCGATCGGAGCCTT(1)	AGGCTTGCATTTTCGACGTCGATCGGAGCCTTCGAAGGCAGGGTCTTATTGAAGTTATACCAAATCCCCTCTTGTGTTAATAGAGCAAAGAAGCTGCCTTCGATGGTTCGGATCGATGTCGGAAATGGAAGCCT	14197364	14197384	+ [Positive strand]	21	((((((.((((({{{{{{{{{{{{={{{{{={{((((((((..((((..((...(((((((((........))).))..))))..))))))..))))))>>>>->>>>>->>>>>>>>>>))))))).))))))	1	-72
436	4B	CAAGUGAUCCUCCCGUGCUCU	CACGCCGGAGCACGATCAACCT(4) ACGCCGGAGCACGATCAACCTG(2) CGCCGGAGCACGATCAACCTG(1) GCCGGAGCACGATCAACCTG(1)	TTTGCAGGACGCCTTCGTGCAAGTGATCCTCCCGTGCTCTCCGAGAGGTTATTGACCACGCCGGAGCACGATCAACCTGACCATGAGGGTCTGTTTCCTGCGAG	23895419	23895439	+ [Positive strand]	21	(((((((((.(((((((((--<<<<<<<<<<<<<<<-<<-((....)).....)).}}}}==}}}}===}}}}}==}}...))))))))).....)))))))))	2	-40.9
437	4B	UUGCGAGAUGAUGUAUUACGGA	TCTCGGTAATGCACATCACTAT(1) CTCTCGGTAATGCACATCACT(3)	CGGAGAGGTATCTTTGGGCCCTCTCGGTAATACACATCATAACAAGCTTGCAAGCAAAGTGACTAAGAAGTTAGTTGCGAGATGATGTATTACGGAACGAGTAAAGAGACTTGCCG	40007612	40007633	+ [Positive strand]	22	(((..((((.((((((....(((((.((((((((((((.......(((....)))...(..(((((....))))>-->-->>>>->>>>>>>>->>..))))))))).)))).)))	2	-38.7
438	4B	AAAACAGAAAGUCAAAAGCUG	ACTTGTGACCTTGACTATTGGT(1)	GAAATATGTCAACTTGTGACCTTGACTATTGGTCACTGAAAGGTCATTGTTTTTCATTTCCGACCTTTTTATGACCAAAAACAGAAAGTCAAAAGCTGGCGGTC	68231588	68231608	+ [Positive strand]	21	((....(((((={{{={{{{={{{===={{{{{((..((((((((................))))))))..))))))>--->>>--->>>>->>>->>))).))	1	-29.79
439	4B	UUGGAUCAUCUAUUUGAGAAC	TCCAAAATAGATGACCCAACT(2)	TCTACTCCCTCCATTCCAAAATAGATGACCCAACTTTGTACTAAAGTTAGTACAAAGTTGGATCATCTATTTGAGAACGGAGGGAGTAGG	89154470	89154490	+ [Positive strand]	21	((((((((((((.({{=={{{{{{{{{{={{{{{{((((((((....))))))))))>>>>->>>>>>>>>>-->>>-))))))))))))	1	-58.7
440	4B	CAAGUUUCGUACCAUUUGGACU	TTTCCGGATTGGACCGAGACT(2) ATTTCCGGATTGGACCGAGACT(1)	GGGGATTAAACATTTCCGGATTGTACCGAGACTTGCCATGCGGCCTTGGTTTACTACCGGTAGACCGCCTGTCAAGTTTCGTACCATTTGGACTTCGTTTGATACTCC	95140052	95140073	+ [Positive strand]	22	((((((((((((..(((((((.((((.((((((((.((.((((.((((((.....))))..)).)))).)).>>>>>>>>>>>>->>>>>>>--).))))))).))))	1	-46.7
441	4B	AUUACUUGUCUUGGAUUUGUC	ACAAATCTAAGACAAGTAATT(2) ACAAATCTAAGACAAGTAATTC(1) CAAATCTAAGACAAGTAATTC(1)	TACTCCCTCCGTTCCGAATTACTTGTCTTGGATTTGTCTAGATACGGATGTATCTAGACTCATTTTAGTGCTAGATACATCCGTATCTAGACAAATCTAAGACAAATAATTCGGAACGGAGGGAGTA	99442398	99442418	+ [Positive strand]	21	(((((((((((((((((<<<<-<<<<<<<<<<<<<<<<((((((((((((((((((((((......))).))))))))))))))))))))))))))))))))))).)))))))))))))))))))))	16	-89.3
442	4B	CCUGUUGGCCGUGUUGAGACU	ACCAGATCAACGAGCCCAAG(1)	ACCAGATCAACGAGCCCAAGAGGCCCTCAGACAAGCCCCTCCGTCTTCCCCTCCAGGACGTTTACAAGATTGGTGGCATTGGAACTGTGCCTGTTGGCCGTGTTGAGACTGGT	130066842	130066862	- [Negative strand]	21	{{{{{={{{{{{={={{{{=((((...(((.((((((((..((((((.......))))))...........)).))).)))...))).)>>>->>>>->->>>>>>-->>)))	3	-40.62
443	4B	AUGGCCAAAGAAUGUGAUGAAU	GATTGATCATGTTCTTGTAATA(1) ATTGATCATGTTCTTGTAATA(5) ATTGATCATGTTCTTGTAATAG(2)	TATGCTATGTGATGTGATATGGCCAAAGAATGTGATGAATGATATATGTGATGTATGAGATTGATCATGTTCTTGTAATAGGAATCACGACTTGCATG	141944140	141944161	- [Negative strand]	22	(((((..((((((....(<<-<<--<<<<<<<<<<<-<<<..(((((.....)))))..}}}=}}}}}}}}}}}}}=}}}...))))))....)))))	1	-25.9
444	4B	GACACUUAUUUUUGGACGGAG	CTCCGTCCCAAAATAAGTGTC(3) CTCCGTCCCAAAATAAGTGTCT(1) TCCGTCCCAAAATAAGTGTCT(2)	TACTCCCACCGTCCCAAAATAAATGTCTCAACTTAGTATAAACTTTAGTACAACTTTGTACTAAAGTTGAGACACTTATTTTTGGACGGAGGGAGTA	148696318	148696338	- [Negative strand]	21	(((((((.((((((.(((((((.(((((((((((((((((((.((......)).)))))))).)))))))>>>>->>>>>>>->>>>>>->))))))	1	-45.41
445	4B	CGUUUUAUCCAUUUUGAUGAC	TCATCAAAATGGATAAAAAG(3)	GTACTCCCTCCGTCCGAAAATACTTGTCATCAAAATAGATAAAAATAGATGCATCCCGTTTTATCCATTTTGATGACAAGTATTTCCGGGCGGAGGGAGTAC	227719309	227719329	+ [Positive strand]	21	((((((((((((((((.(((((((((((((((((((.(((((((...((....)).-->>>>>>>->>>>>>>>>>>)))))))).))))))))))))))))	1	-70.3
446	4B	AAUAACAUUCGAGGAGCUCUC	GAGCTTCTCGAATGTTATTTG(1)	TTGCAAAATTTGGTGGTCAAATAACATTCGAGGAGCTCTCTACAAAAAAGACAAAATCACTGAAAATTAGTCAAAATGTATGTGCACTATTTGAGCATATTTTGCAATTTTGTCTTTTTTGTAGAGCGCTTCTCGAATGTTATTTGACCACCAAACTTTGCAA	279314701	279314721	+ [Positive strand]	21	(((((((.(((((((((((<<<<<<<<<<<<<<<<<-<<<((((((((((((((((..(((((...))))).....(((((((((.(.....).))))))...))).))))))))))))))))))).)))))))))))))))))))))))))))).)))))))	1	-88.5
447	4B	UGUUGGCUCGACUCACUCAGA	TGATTGAGCCGTGCCAATATC(2)	CACTATGATGTTGGCTCGACTCACTCAGACCACGCCGGCCGGCCGGCCGGAGCCATCCGCGGCGGTGGTTCTGATTGAGCCGTGCCAATATCTTAGTG	298290833	298290853	+ [Positive strand]	21	(((((.((<<<<<<<-<<-<<<<-<<<<<((((.((((((....)))))).(((......))).)))).))}}}=}}}}=}}=}}}}}}}}}.)))))	1	-59.2
448	4B	CACCAACCGGUACUAAAGGCCU	GGCCTTTAGTACCGGTTGGAGC(2) GCCTTTAGTACCGGTTGGAGC(3) GCCTTTAGTACCGGTTGGAGCC(1) CCTTTAGTACCGGTTGGAGCC(15) CTTTAGTACCGGTTGGAGCCA(2)	CTTTAGTACCGGCTGGAGCCACCAACCGGTACTAAAGGCCTGTTTTGGCCAGGCCAAGCGGCGGGAACCGCACCCCTTTAGTGCCGGGTGGTGGCTCCAACCGGTACTAAAG	3353695	3353716	- [Negative strand]	22	((((((((((((.((((((<<<<<-<<<<<<<<<<<<<<<<(.......))))))..((((......)))).....))))))))))).))))))))))).))))))))))))	2	-79.3
449	4B	GUAGAAGCGUGUGUAGACAUCA	CTGTCCTACAAACCTCTGCACT(1) TGTCCTACAAACCTCTGCACT(1)	GAGGGAAATTGCCGCTGTCCTACAAACCTCTGCACTTGGAGGCCCAACAAAGTCTACAAGAGTAGAAGCGTGTGTAGACATCAAGCTATTTCTGGC	7201590	7201611	- [Negative strand]	22	(..((((((.((.(={{{{={{{{={{{{{{{{={{((.((((........)))).)))).>>>>->>->>->>>>>>>>->-.)).))))))..)	2	-28.9
450	4B	GUCCGAACGUCGUAAUUGUACU	ATCTATGATGTCTCTTACTGA(1)	CCACAGCGTAATGGTGTGTCCGAACGTCGTAATTGTACTTTATTAGATATGGTGCGATCTATGATGTCTCTTACTGATTTACCACTATCGTTTTGG	28733125	28733146	+ [Positive strand]	22	(((.((((((.(((((.<<<-<<<<<<<<<<<<<<<<<<.(((...))).))))))}}=}}}}}}}}=}}=====}}).))))).)).)))).)))	1	-28.1
451	4B	CACAGGACCAGGGGUGACACUC	GGAACTTGATTGCCCTTGCCCT(1)	CCTCACAGGACCAGGGGTGACACTCCTAATGGTATCCTCAGATACCGTATCTGCAGGCACATTGGAACTTGATTGCCCTTGCCCTCGTGAGG	34180332	34180353	+ [Positive strand]	22	(((<<<<<<--<<<<<<--<<<-<<(.((((....(((((((((...)))))).)))..))))}}}===}}=}==}}}}}}=}}}.))))))	1	-38.3
452	4B	CGGUCGUUGACCACUUUGACC	TGGACCCAGCTGTCAGCCTC(1) ACCCAGCTGTCAGCCTCTCCA(1) GTGGACCCAGCTGTCAGCCT(2) CGTGGACCCAGCTGTCAGCCT(1) CCGTGGACCCAGCTGTCAGCCT(6)	TACTCTTCCAATGGAAGTCGGTCGTTGACCACTTTGACCATGCCTCGCCGAGAGCACCACGGCGGTTGACCATGGCGAGGCATAGGAAGGGGACGACGCGGAGCCGGGGAAGACGTG	45534152	45534172	- [Negative strand]	21	(((((((((..(((...(<<<<<<<<--<<-<<<---<<(((((((((((.(..((((.....)).))..).))))))))))).))))))))))))).)))..))).)))))).)))	1	-39.9
453	4B	UUAAACUUUCUCGGAAUGGCCU	GCCATTTGGAGGTCGTTTGGTA(1)	GGGTGTTAAACTTTCTCGGAATGGCCTGAGGTTTGCCAAGCGGCCTTGGTATAGCACCGATAGACCGCCTGTCAAGTTTCGTGCCATTTGGAGGTCGTTTGATACTC	52754178	52754199	+ [Positive strand]	22	(((((<<<<<<--<<<<-<<<<<<<-<((..((((.((.((((.((((((.....))))..)).)))).)).))))..))).))))))).))))..)))))))))))	4	-49.5
454	4B	CCCGGAUGCCGUAGGAGUGCUU	ACGGGTATCTCTGAAAGTGTCT(2) ACGGGTATCTCTGAAAGTGTC(1)	TGCGCAACTCCCGGATGCCGTAGGAGTGCTTTGGGTGTACCAAACGTCACAACGTAACTGGGTGGCTATAAAGGTGCACTACAGGTATCTCCNAAAGTGTCTGTTGGGTTGGCA	92495146	92495167	- [Negative strand]	22	(((.(((((<-<<<<<<<--<-<<<<<<<<<..((((((((....(((((...........)))))......))))))))..))))).)))).)..)))))))..)))))))))	8	-39.5
455	4B	ACGGAAAGGUAGGCCCAAGGGA	TACTTTTCGGCCTACATTTGAC(1)	GGAAAGGTAGGCCCAAGGGACTTTTCGGCCTACACTAGACCAAAAAGTACTTTTCGGCCTAGTGTAGACCAAAAAGTACTTTTCGGCCTACATTTGACC	194578493	194578514	+ [Positive strand]	22	<<-<<<<<<<<<<-<<<<<<(((((.((.(((((((((.((.((((....)))).)).))))))))).)).)))))}=}}}}}=}}}}}}}=}}}==})	1	-43.2
456	4B	GAGAAUUAUGUAGACAUGACCA	TATTGGCTCCTACATATTCTAC(1) TTGGCTCCTACATATTCTACGA(1)	GTCATAATACATATCTTCATCGAATGTTAAGCGTGCGGACCTTACGGGTTCGAGAATTATGTAGACATGAC	297243165	297243186	- [Negative strand]	22	(((((..((((((..(((.((((((.(((((.((....)))))).).))))>>>>>->>>>>>--->>>>>	2	-36.4
457	4B	AUUUCCGAGACAAGUAACUC	ATTACTTGTCGCGAAAATGGA(2) TTACTTGTCGCGAAAATGGAT(2)	TACTCCCTCCGTTCGGAATTACTTGTCGCGAAAATGGATGTATCTAGACGTATTTTAGTTCTAGATACATCCATTTCCGAGACAAGTAACTCCGAACGGAGGGAGTA	313732060	313732079	- [Negative strand]	20	(((((((((((((((((={{{{{{{{{={{={{{{{{{(((((((((((........).)))))))))))))>>>>->>->>>>>>>>>->>)))))))))))))))	1	-75.5
458	4B	UUCGGACCAGGCUUCAUUCCC	GGAATGTTGTCTGGTTGGAGA(2)	GGGGAATGTTGTCTGGTTGGAGACCTGGCTCGCACGACGGCCAGACGGATCGATCGACGGCGTGCGTGCGCAGTTTCGGACCAGGCTTCATTCCCC	289870568	289870588	+ [Positive strand]	21	(({{{{{{=={{{{{{{{={{{{(.((((.((((((.((....((((...)).))..)).)))))).)).))))>>>->>>>>>>>-->>>>>>>)	5	-53.1
459	4D	UGGACGAGUAAUUCCGAACGG	CTCCGTTCGGAATTACTTGTCA(1) TCCGTTCGGAATTACTTGTC(1) CTCCGTTCGGAATTACTTGTC(3)	TACTCCCTCCGTTCGGAATTACTTGTCACAAAAATGGATGTATCTACAACTAAAATACATACATAATTTCTTGGACGAGTAATTCCGAACGGAGGGAGTG	27564340	27564360	+ [Positive strand]	21	(((((({{{{{{{{{{{{{{{{{{{{{.(((((((..((((((.((.........)).)))))).)))).)>>>>>>>>>>>>>>>>>>>>>))))))))	1	-55.1
460	4D	AAGCAUUUGUCAUCGUGGCGGA	TGATGCGGATGACATATGCAAG(1)	TCATGATGCGGATGACATATGCAAGTTATATGCAATTTTTATGAAAAAGTTGACATGAGAACATTGTGAAGCATTTGTCATCGTGGCGGAATGA	38478895	38478916	- [Negative strand]	22	((({=={{{={{{{{{{={{{{===.......((((((((....)))))))).((..(.....)..))-->>>>->>>>>>>--->>>--))))	1	-26.5
461	4D	CUCUGUCCGGAAAUACUUGUC	GACAAGTATTTCCGGACGGA(1)	TACTCCCTCTGTCCGGAAATACTTGTCGGAGAAATGCATAAAATGGATATATCTAGAACTAAAATACATCTAGATACATCCATTCCTTCGACAAGTATTTCCGGACGGAGGGAGTA	48148985	48149005	- [Negative strand]	21	((((((<<<<<<<<<<<<<<<<<<<<<((((..........(((((((.((((((((...........)))))))).))))))).))))}}}}}}}}}}}}}}}}}}}})))))))	2	-70.8
462	4D	UAUGUAGUCCGUAUUGAAAUC	AGAGATTCCAATACGGACTAC(1)	CTCCGTTCTTAAATATAAGCCTTTTTAGAGATTCCAATACAGACTACATACGGAGCAAAACGAGTGAATCTACACTTTAAAATACGTCTATATACATCCATATGTAGTCCGTATTGAAATCTTTAAAAAGGCTTATATTTAGAAACGGAG	41959741	41959761	+ [Positive strand]	21	(((((((..((((((((((((((((((((((((.((((((.(((((((((.(((.......(((((......)))))........((......)).))).>>>>>>>>>->>>>>>->>>>))))))))))))))))))))..)))))))	4	-64.6
463	4D	AACCAACUUUGUCGUCAAUACU	TTTGGTGATTGATGACAAACT(1)	TCAACCAACTTTGTCGTCAATACTCCAAAACCAACTAGGGGTGGCACTAGATGCACTTACAGTCTCCCCCATTTTGGTGATTGATGACAAACTTATTGA	57819072	57819093	+ [Positive strand]	22	((<<--<<-<<<<<<<<<<<<-<-((((((.......((((.(((...((.....))....))).))))..)}}}}}=}}}}}}}}}}}}}=}).))))	2	-29.2
464	4D	CGUGGAGCUCCACCUUUAGUCC	GGGACTAAAGGGTCGTTACTA(1) CCGGGACTAAAGGGTCGTTACT(5)	GAACCGGGACTAAAGGGTCGTTACTAATGCCTCCCCCTTTAGTCCCGGTTCTTATACGAACCGGGACTAAAGGCCGCGGCCACGTGGAGCTCCACCTTTAGTCCCGGTTC	120302404	120302425	+ [Positive strand]	22	((({{{{{{{{{{{{{{=={{{={{(..(((.(..((((((((((((((((......))))))))))))))))..).)))..-->>>>>>-->->>>>>>>>>>))))))	2	-68.9
465	4D	UAUUUCCGAGACAAGUAAUUC	GAATTACTTGTCGCAGAAATG(5) AATTACTTGTCGCAGAAATGG(2) ATTACTTGTCGCAGAAATGGA(4) TTACTTGTCGCAGAAATGGAT(5)	CTACTCCCTCCGTTCGGAATTACTTGTCATAGAAATGGATGTATCTAGATGTATTTTAGTTCTAAATACATCTATTTCCGAGACAAGTAATTCCAAACGGAGGGAGTAG	117918420	117918440	- [Negative strand]	21	((((((((((((((.(((((((((((((...(((((((((((((.((((...........)))).)))))))>>>>>>--->>>>>>>>>>>>).))))))))))))))	1	-73.6
466	4D	UUUCGGAGAUACCUGUAGUGCA	TGCATTACCGAGTGGGCCCAG(2) ATGCATTACCGAGTGGGCCCAG(1) CATTACCGAGTGGGCCCAGAGA(1) GATGCATTACCGAGTGGGCCC(1) ATTACCGAGTGGGCCCAGAGAT(1)	GACACTTTCGGAGATACCTGTAGTGCACCTTTATAGTCACCCAATTACATTGTGACGTTTGATACACCCAAAGCATTCTTACGGTATCCGGGAGGTGC	567524	567545	+ [Positive strand]	22	(.(((<<<<-<-<<<<<<-<<<<<<<-........(((((...........)))))..(((.......))).))))...)))))))))).))))))))	10	-38.6
467	4D	AAUGACAAGUAUUUCCGGACG	CCTCCGTCCGGAATTACTTGTC(1)	TACTCCCTCCGTCCGGAATTACTTGTCATCAAAATGGATGTATCTAGAACTAAAATACATCTAGATACATCCATTTCAATGACAAGTATTTCCGGACGGAGGGAGTA	5801647	5801667	- [Negative strand]	21	((((({{{{{{{{{{{{{={{{{{{{{((..(((((((((((((((((...........))))))))))))))))).->>>>>>>>>>->>>>>>>>>)))))))))	2	-77
468	4D	CGGGGACAAAGGGAGGAGCGAC	CGCTTCTCCTTTGTTCCCGTG(1)	GGTCGCTTCTCCTTTGTTCCCGCGTGCTAGACATTTTGGTGTAATGCACACGGGGACAAAGGGAGGAGCGACC	11845162	11845183	+ [Positive strand]	22	((((((((((((((((((((((.((((...((((....))))...)))).>>>>>>>>>>->>>>>>>>>>>)	1	-46.5
469	4D	CGGAACAAUGGAGCAAGCAU	TGATGCTTGCGAACCATGCCT(1)	TTTTGGAATCACTTGATGCTTGCGAACCATGCCTCATGGGCAAGATGACTAAGACTCCGTTCTCCGGAACAATGGAGCAAGCATCAGACTTGTTGGAAA	16288448	16288467	+ [Positive strand]	20	((((.((.....({{{{{{{{{{==={{{{{{{=....)))..............((((.....>>>>--->>>>->>>>>>>>))).....)).))))	1	-30.8
470	4D	UUGGACGAGUAAUUCCGAACG	CGTTCGGAATTACTTGTCACAA(2) CTCCGTTCGGAATTACTTGTC(5)	ACTCCCTCCGTTCGGAATTACTTGTCACAAAAATGGATGTATCTACAACTAAAATACATACATAATTTCTTGGACGAGTAATTCCGAACGGAGGGAGT	27564339	27564359	+ [Positive strand]	21	((((({{{{{{{{{{{{{{{{{{{{{.(((((((..((((((.((.........)).)))))).)))).>>>>>>>>>>>>>>>>>>>>>))))))))	1	-54.1
471	4D	CGAGUCCCCACUCCGUUGGUGU	CAACAACGAGGCAGAGGACATC(2) AACAACGAGGCAGAGGACATC(1) ACAACGAGGCAGAGGACATCGC(1) CAACGAGGCAGAGGACATCGC(1)	CGGCTCCGACGAGTCCCCACTCCGTTGGTGTCGACGAGGCCCTGCTCCGTCGAGGCCCCGCGGCGCCAACAACGAGGCAGAGGACATCGCCGGCTCCGCCG	43659952	43659973	- [Negative strand]	22	((((.(((.<<<<<<<<--<<<-<<<<<<<<((.((.((((.((......)).)))).))))))))}}}}===}}}===}=}}}}=}}).)))....))))	1	-48.1
472	4D	GCUGGACACUCAAAUGGACUU	GTTAACCGTTGGAGTACCAA(2) GTTAACCGTTGGAGTACCAAA(2) TTAACCGTTGGAGTACCAAA(2)	GGGGTTTTGGGGCTGTTTGAAGGGAGGTTTTTGCTGGACACTCAAATGGACTTCGCGGATCCC	54780456	54780476	+ [Positive strand]	21	((((((((((((((((((((..(..(((....>>>--->-->>>>>>>>->>>)).)))))))	13	-47.2
473	4D	ACCUGAGUGAUUGGGCGAGGAC	GTCATTGTGGATCGCCGGTGA(1) AGTCATTGTGGATCGCCGGTGA(2) AGTCATTGTGGATCGCCGGTG(1)	CTGAGTGATTGGGCGAGGACTAAGTGACCTTAACTCAAGGGGAATAAGGTGAAGACGTGGTCTTCTGAGTTCAATCTCAG	93117969	93117990	- [Negative strand]	22	<<<<--<<<<<<<<<<<<<<((..(.((((((.((....))...)))))).).....))))))))...))))))))))))	3	-35.4
474	4D	UCUCACGUGAUGAUCGGACACG	ATGCGATCAACATGGAGATGT(2)	TAGTCTGTCTCACGTGATGATCGGACACGGCTGAGGGAGTCCTGGACTAAGGGGTCCTCGGGTGTCCGACCTATTGGATATGGGCCGGACTG	106649892	106649913	+ [Positive strand]	22	(((((((-<<<<--<<<<<-<<<<<<<<-.(((((((..((((......)))).)))))))))))))))..))))..)..)))).)))))))	8	-31.3
475	5A	ACAAGGGCUAGUUUGUGGGCAU	CACCCAAGCTGCTAGTTGCCAT(1) CACCCAAGCTGCTAGTTGCCA(2)	GCCATTTTGCACGCACACACAAGGGCTAGTTTGTGGGCATTTGACATCTTGCCCACACGCTCTTCTCTTCTCCCACACCCAAGCTGCTAGTTGCCATGTGTTTTTGCACTGCACATGGC	131094700	131094721	+ [Positive strand]	22	(((((..((((.(((.((<<<-<<<<<<<<-<<<<<<<<-.........)))))))).(((..............======}}}=}}}}}}==}}=)))))...)))..)))).)))))	1	-38.05
476	5A	UCCAUCAGGAUGGGUCUGACAU	CAGGTGAGACCCATCCTGATGG(1) GTGAGACCCATCCTGATGGATG(1)	CCAGGTCTCACGGGCTAGCAGGTGAGACCCATCCTGATGGATGACACGTGGCATCACAAATCATAAAGCATCTAATCTCTTCTCCCCCTGATTTCAAGTGGGGGATGGGATAGATACTTTGTGATTGTAAATAACACGTGTCATCCATCAGGATGGGTCTGACATGCTAGCCCGTGAGACTTGG	139259733	139259754	- [Negative strand]	22	(((((((((((((((((({{={{={{{{{{{{{{{{{{{{((((((((((........((((((((((.(((((.((((.((((((.((.......)).)))))).))))))))).))))))))))........)))))))))>>>>>>>>>>>>>>>>>->>->)))))))))))))))))))	1	-131.89
477	5A	UCGGACCAGGCUUCAAUCCCU	GGGTTGTTGTCTGGTTCAAGG(5)	GGTTAAGGGGGTTGTTGTCTGGTTCAAGGTCTCCACATACATCATATACATGGAGAGCATGATATGGATTGTATGATTTGGTGACCTCGGACCAGGCTTCAATCCCTTTAACC	73069433	73069453	- [Negative strand]	21	(((((((({{{{{{=={{{{{{{{{={{{((.(((((((((((((((.((((.....))))))))))..))))))...))).))))>->>>>>>>>>-->>>>>>>>))))))	3	-62.4
478	5A	UCGGACCAGGCUUCAAUCCCU	GGGTTGTTGTCTGGTTCAAG(4) GGGTTGTTGTCTGGTTCAAGG(3)	GGTTAAGGGGGTTGTTGTCTGGTTCAAGGTCTCCACATACATCATATACATGGAGAGCATGATATGGATTGTATGATTTGGTGACCTCGGACCAGGCTTCAATCCCTTTAACC	73069433	73069453	- [Negative strand]	21	(((((((({{{{{{=={{{{{{{{{={{(((.(((((((((((((((.((((.....))))))))))..))))))...))).))))>->>>>>>>>>-->>>>>>>>))))))	1	-62.4
479	5A	CCGACAUCUCUGCCUUUGGCA	CATCCAGCCGGCCGGTGTCGC(1)	ATGCCTCCACTACCTCCGACATCTCTGCCTTTGGCAGCAGATCATCCTAGGGGAGGGCATGACTGCCGCCGTGCATCGCCCCTAGCTCTCCGATGAATGCATCCAGCCGGCCGGTGTCGCGTCCACGGAGGCAT	38705100	38705120	- [Negative strand]	21	((((((((.......-<<<<<<<---<<<-<<<<--(((..((((((((((((.(((((((........))))).)).)))))))......))))).))}==}}}}==}}}=}}}}}}}=......))))))))	1	-57.06
480	5A	UGAUGUGGCAUUGAGUCGGGGU	CAGCCCGGGCTCCTTATCATAT(1)	TACGACTAGCCACGTCAGCCCGGGCTCCTTATCATATAGATCCTAGCGACACTGTCATATACGTGTGCCAAAAGGCGCAAACGGTCCCGGGTAAAGGTAGGGCGACACCCGTGGGAATACCGTGCGTGAGGCTGCAAAGTGATATGAGGTGTTACATGCTAGATTGATGTGGCATTGAGTCGGGGTCCTGACAAATAGTTGTG	37090447	37090468	- [Negative strand]	22	((((((((.....(({{{{{{={{{{{=={=={{{{{.((((.((((((((((.((((((((.((((((....))))))..(((((.((.(((..((((.(....).((....))..)))).))).)).)))))....)).))))))))))))....)))))))>->>>>>-->-->>>>>->>>-.)))))...))))))))	1	-76.5
481	5A	UGACAGAAGAGAGUGAGCAC	GCTCACCCTCTCTCTGTCAGC(12)	GGTGACAGAAGAGAGTGAGCACACGGCCGGGCGGGACGGCACCCGCCGGATGGTGCCGTCGCGGCCGCGTGCTCACTGCTCTATCTGTCACC	61589425	61589444	+ [Positive strand]	20	((<<<<<<<<<<<<<<<<<<<<.((((((((((((......)))))).((((....)))).)))))).))))))))).)))).)))))))))	1	-63.05
482	5A	AACUAUGAGAUUGUGCAACU	GTTGAGTTGGCATAGATCGAG(1)	GACTTACATATATTCCTATAACTATGAGATTGTGCAACTCTCGAATACTGGAGGAACACCTTATGTTCTATGAAACATCACAACATAACTAGGTGATTATGAAGATGCTCTACAGGTGTCTCCGAAGGTATTTGTTGAGTTGGCACAGATCAAGATTAGGATTTGTC	67365681	67365700	+ [Positive strand]	20	(((..........(((((.--<<-<<<--<<<<<<<<<<(.((((((((...((..(((((((((((...(((....))).))))))...))))).......(((((((.....)))))))))...))))))))..))))).)))))).)))))..)))))...)))	2	-41.02
483	5A	AAUGUUGGGCGGCUGUGGCACA	TGCCATGAACACCCAACATTTC(1)	GACATCTCCCCAATGGATATTGTGCCATGAACACCCAACATTTCCACCATGTGCAATGTGCCAGTGTTGAGGCCGACTGCTCATGATTGAAATGTTGGGCGGCTGTGGCACAATATACATCGGGGAGGTGTC	80552501	80552522	+ [Positive strand]	22	(((((((((((.(((.(((((({{{{{{{=={={{{{{{{{{{{...((((.(((.((.(((........)))))..))).))))...))>>>>>>>>>->-->>>>>>>>>)))).))).)))))))))))	1	-74.2
484	5A	CGGAUGAUUGACAGUAUGCCU	AGGAGGCAGACTCGTTGGTC(1) AGGCAGACTCGTTGGTCTGGA(1)	GTCCTCGGATGATTGACAGTATGCCTCGGGTTTATTCTAACAAGTGGTATCAGAGCTAGGTTAGGAGGCAGACTCGTTGGTCTGGAGGAT	97900862	97900882	- [Negative strand]	21	(((((<-<--<<<--<<<<<-<<<<<(.........(((((...((((......)))).)))}}}}}}}}=}}}=}}==}}}).))))))	1	-32
485	5A	GCCCCGACGUCCGACUGUGGC	GCCCTTTCTGTGATGTCGCC(1)	TGTGATGTCGCCCCGACGTCCGACTGTGGCATTTCTTTTAAAGCCCTTTCTGTGACGTCGCCCCGACGTCCG	96920913	96920933	- [Negative strand]	21	((.((((((<---<<<<<<<<<<--<-<<<.((......)).))))..)).).)))))))...)))))))))	2	-32.4
486	5A	UUGACCUCUGACCCUCUUGAC	TAAGTGGTTCATTGGAGGTC(1)	TCCAAGTCCCAAATCTTCCGTAAGTGGTTCATTGGAGGTCAAGGTCCTATTGACCTCTGACCCTCTTGACCGGCTGACGTGGCCCTTTGA	104305818	104305838	+ [Positive strand]	21	((.(((..(((..((..((({{{{={{={{{==={{{{{{((.......>>>>>>>>>>>->>->>>>--)))..))..)))..))).))	1	-30.3
487	5A	UCGAAUUUAAGAGAGUUUGGC	CAAACCCTTCTAACTTTGACC(1)	GCATATCTGCTTTGTCTTGAGTCAAACCCTTCTAACTTTGACCAAGTTTATATAAAAAGTAATATCAACATCTATCTTCTGTACTAGATTGATGTTGATTGTTTTTTCTATATACTTGGTCGAATTTAAGAGAGTTTGGCTTGAGACAAAGTAGATATGT	105082172	105082192	+ [Positive strand]	21	(((((((((((((((((..((({{{{{={{=={{{={{{{{{{((((.((((.((((((....(((((((((.((((........)))).)))))))))..)))))).)))).))))))>>>>>->>>-->>->>>>>>>)..)))))))))))))))))	1	-79.7
488	5A	GUGCUUCAGAAAAUCUCGGUU	CAGACTTTTCTTAAGCACCGG(3) AATAAACCAGACTTTTCTTAAG(1)	GGGGAGGTGCTTAGAGAAATAAACCAGACTTTCCTTAAGCATCGATACTTCTTTGTACTGGGTAGACGCTTAACTAAGCGTTTCTTCTGTAGAAATAGGCACCGGTGCTTCAGAAAATCTCGGTTTATTTTTCTAAGCACCCCTC	114741839	114741859	+ [Positive strand]	21	((((.(((((((((((((((((((((((.((((...((((((((...(((.(((.(((.(((.((((((((....)))))))).))).))).))).)))...))>>>>>>-->>>>->>>->>>>))))))))))))))))))))	2	-80
489	5A	GCCGGAUUGGACUGGAACGCCU	CCATAGGATTTAGACCGGCGT(1)	GCGGCGCGCGCCGGATTGGACTGGAACGCCTACTCTTGTATTAGCGTGGCTAGGTCTACTTCCGGCGGCCCAC	141875966	141875987	+ [Positive strand]	22	(.((.((.(<<<<<<-<<<<<<<<-<<<<-<((....)))...))))..))).)))))..))))))))))).)	5	-67.5
490	5A	AUUACUUGUCUCGGAAAUGGA	CATTTCTGCGACAAGTAATTC(5)	ATATTCCTTTCGTTCAAAATTACTTGTCTCGGAAATGGATGTATCTAGAACTAAAATACATTTAGATACATCCATTTCTGCGACAAATAATTCCGAACGTAGGGAGTAT	143519981	143520001	- [Negative strand]	21	(((((((((.(((((..(<<<<-<<<<<-<<<<<<<<<<((((((((((...........)))))))))))))))))))).))))).)))))..))))).)))))))))	9	-72
491	5A	AUUACUUGUCUCGGAAAUGGA	CATCCATTTCTGCGACAAGTA(1) TACATCCATTTCTGCGACAAG(2) CATTTCTGCGACAAGTAATTC(3) ATTTCTGCGACAAGTAATTC(1)	TACTCCCTCCGTTTGTAATTACTTGTCTCGGAAATGGATGTATCTAGAACTAAAATATGTTTAGATACATCCATTTCTGCGACAAGTAATTCCGAACGGAGGGAGTA	143519981	143520001	- [Negative strand]	21	(((((((((((((((.(<<<<<<<<<<-<<<<<<<<<<((((((((((.(........)))))))))))))}}}}}}}}=}}}}}}}}}}}=)))))))))))))))	9	-72
492	5A	GUUCGAUCCUGCGUGAGGGC	GCCCTTATAGCTCAGTGGTA(1)	CAAAGTAATTCTAACAAGGCCCTTATAGCTCAGTGGTAGAGCGTCAGTCTTGTAAACTGAAGGTCCGTAGTTCGATCCTGCGTGAGGGCATTTGTTTTTTGTTTTTTG	147345930	147345949	+ [Positive strand]	20	(((((.......(((((({{{{{{{{={{{{=======)))).(((((.......)))))(((..((..--->>-->>>-->>>>>>>>.)))))).......)))))	2	-29.44
493	5A	UUAGAGAUUUCAGUAUGGACU	ATGTAGTCCATATTGGAATCT(1)	AGAGATTTCAGTATGGACTACATGCAGAGTAAAATGAATTTACACTCTAAAAGATGTCTATACACATCCGGATGTAGTCCATATTGAAATCTCT	12868996	12869016	+ [Positive strand]	21	<<<<<<<<<<<<<<<<<<<((((.(...(((((.....))))).........(((((......))))).).)))))))))))))))))))))))	1	-80
494	5A	CAAAUAAGAUAUCAGGAUGU	TGAACATCCAGATATCTTATT(1)	TGTATGTGATGTTTTTTGAACATCCAGATATATTATTTGCATTTTTCTCAGTTCATATCATCTTGTTAAGAATGTTCTAACGACTTTGACCATTACTTGGAAACTTCATAACAAGTTGATATGAACTCATAAAAATGCAAATAAGATATCAGGATGTTCAGAAAACATCACCTACA	20723999	20724018	+ [Positive strand]	20	((((.((((((((((((((((((((.(((((.((((((((((((((.(.(((((((((((.(((((((.(((...((....))......(((.....)))....))).))))))).))))))))))).).)))))))>>>>>>>->>>>>->>>>>>)))))))))))))).))))	3	-103.5
495	5A	GGAAGAAGGUUGCGUAGUAGA	CCTACAAACCTCTGCACTTGG(1) TGTCCTACAAACCTCTGCACT(1) CTGTCCTACAAACCTCTGCACT(1) TACAAACCTCTGCACTTGGA(1)	CACGAGTCTAAAGGAAGAAGGTTGCGTAGTAGACATCATAGTCTACCTAAGAAATTATACTTGTTGTTAGGCTTGTG	35839067	35839087	- [Negative strand]	21	((((((((((((<-<<<<--<<<---<<<<<<<(......))))).)))...)))..).))).)).)))))))))))	1	-30.9
496	5A	CGGAUUGGGCCGAGACUUGCCA	TGTCAAGTTTCGTACCATTTGG(1)	TGGGGGTTAAACATTTACGGATTGGGCCGAGACTTGCCAAGCGGCCTTGGTTTACTACCGGTAGACCGCCTGTCAAGTTTCGTACCATTTGGACTTCGTTTGATGCTCCA	69139104	69139125	+ [Positive strand]	22	((((((((((((.....<-<<-<<<--<<<<<<<<<-<<.((((.((((((.....))))..)).)))).}}=}}}}}}}}}==}}}=}}=}.....))))))).)))))	1	-42.5
497	5A	GGAUUUCACCGAGUUGGGCGG	ATCCGGACACGGGACGAAGTCT(1)	CCTTCCACGCCAAGTAAAGTCCCATCCGGACACGGGACGAAGTCTTCAATCTTGTATCTTCATAGTCCAATAGTCCGGCCAAAGGATATAATCTGGCTGTCCGGATACCCCCTAATCCAGGACTCTCTCAATTGGGATTTTTGGGGATTTCACCGAGTTGGGCGGGAAGCTTGCGCGGGAAAGG	95122471	95122491	+ [Positive strand]	21	((((((.((((((((....((((=={{={{{={{{==={{{{{{{((((....((((((..((((.(((...((((.......))))......)))))))..))))))..((((((..(((....)))..))))))....))))>>>>>>>->>>->>>->>->>)).))))).))))).))))	1	-66.5
498	5A	AGCAGGGUCGUUGGUGGUGUU	AGACTATCAACCTCATATGCTT(2)	CCGCTTGAAGACTATCAACCTCATATGCTTCTCCCCCTTTTGTCAGTGAGGACCAAAAAGGTTTGAAGACATAGAGTATTCTACTCGTTCCCATGAGCAGCAGGGTCGTTGGTGGTGTTTGGCGG	117117246	117117266	+ [Positive strand]	21	(((((.(({={{{{{{{{{=={==={{{{=(((.......((((.....(((((.....)))))...))))..(((((...)))))........))).>>>>-->-->>>>>>>>>->>))))))	1	-40.6
499	5A	GCAGAUCCGUUGACUAAACCUC	TTTGTAAAGTACATACGGACCT(1) TTGTAAAGTACATACGGACCT(1)	TGGTGGGGCAGTCAGCTCGTGCAGTTGCAAGCAAAGCGTCGTGGAGGCATCTACATGTGTTGGTAAAGTACATACGGATCTGAATGTCGCAGATCCGTTGACTAAACCTCTTCCA	134842612	134842633	- [Negative strand]	22	(((.((((.(((((((..((((..((((.(((...((((.(((((....)))))))))))).)))).))))....(((((((......->>>>>>>>>>>>>>--->>>>..)))	12	-30
500	5A	AUGCUAUGGGUAAACUCGACC	TTGAACTTGTCCATAGCATCA(1) TGAACTTGTCCATAGCATCAT(1)	GGGGAGCCAATCCTCTGGTTGAACTTGTCCATAGCATCATCCATCTTGCTGTTCTACCGAGGTAGCCGCTGCCCTTTTGCGCGATGTGTGCAATGGCTGATGCTATGGGTAAACTCGACCAGATGGTTGGCATCCC	144037378	144037398	- [Negative strand]	21	(((..(((((((.((((({{{{=={{=={{{{{{{{{{{.((.....((.((.((((....))))..)).))....((((((.....)))))).)).))>>>>>>>>>-->>-->>>>>>))).)))))))..)))	1	-69.2
501	5A	AUUACUUGUCUUGGAUUUAUC	TCTAGACAAATTTAAGACAAGT(1) CAAATTTAAGACAAGTAATTC(1)	TACTCTCTCTGTTCCGAATTACTTGTCTTGGATTTATCTAGATACGGATGTTTCTAGATACATCCGTATCTAGACAAATCCAAAACAAGTAATTCTGAACGGAGGGAGTA	84402879	84402899	- [Negative strand]	21	((((((((((((((.((<<<<<<<<<-<<<<<<<<-<<(((((((((((((........))))))))))))))).)))))))).))))))))))).))))))))))))))	1	-61.9
502	5B	UGACAGAAGAGAGUGAGCAC	GCTCACCCTCTCTCTGTCAG(1) GCTCACCCTCTCTCTGTCAGC(4)	GGTGACAGAAGAGAGTGAGCACACGGCCGGGCGGGACGGCACCCGCCGGATGGTGCCGTCGCGGCCGCGTGCTCACTGCTCTATCTGTCACC	168674405	168674424	- [Negative strand]	20	((<<<<<<<<<<<<<<<<<<<<.((((((((((((......)))))).((((....)))).)))))).))))))))).)))).)))))))))	1	-62.8
503	5B	CGCGUCGGCGCCGAAAAACG	GCGGACCCAGGCCGAACCCG(1)	GCCCCCAACACGGCCTCCCCAAGCGATTTTTTCGCGTCGGCGCCGAAAAACGGCCCAGTCGCGCCCTCAGGAGCCCGTTTTTCGCCGGCTTGGGCCGAAATCAGTGCCGGCGGACCCAGGCCGAACCCGACGCGCTGGGGGGCGCCCGGGGGC	79590760	79590779	+ [Positive strand]	20	((((((.....((((((((((.((........-<<<<<<<---<<<<<<<<<(.......((.((....)).)))))))))))).((((((((((((............=}}}=}}}}}}}}}===}}}))))))))))))).))).))))))	2	-79.53
504	5B	GUGAGAGGUAUGAGCAUGUGG	ACATGTGAGTGCGTCAGACC(1) CACATGTGAGTGCGTCAGAC(1) ACATGTGAGTGCGTCAGACCA(1) CATGTGAGTGCGTCAGACCAGT(2) ATGTGAGTGCGTCAGACCAGT(2) ATGTGAGTGCGTCAGACCAGTT(3)	CACATGTGAGTGCGTCAGACCAGTTTGAGCCCCGGACCCGGCAGATGGCTCGGTCGGGACCTCCGGCTTTAAATGTTAGGCTTAGGTGAGAGGTATGAGCATGTG	132510343	132510363	- [Negative strand]	21	((({{{{=={{{{={{=={{{====(((((((((((((((((.((....)).))))))...)))))............)))))))>>-->>->>>>-->>>>>>>	1	-43.1
505	5B	CGCCCUGAUAGAUGACACGUG	GCCACGTGTCATTCATCGGG(1)	AGCGGGTGAGATCCGCCCTGATAGATGACACGTGTCATTCACAAATCACAAAGTATCTAATTTCTCCTCCCCGATTTCAAGTGGAAGGTGGGATAGATGCTTTATGATTTGTGAATGCCACGTGTCATTCATCGGGTCTCATCTGCT	186560274	186560294	- [Negative strand]	21	(((((((((((..---<<<<<<--<<<<<<<<<<.(((((((((((((.((((((((((.(..(.(((.(((........).)).))).)..))))))))))).))))))))))))}=}}}}}}}}}}==}}}}}})))))))))))	3	-82.3
506	5B	UGAAGCUGCCAGCAUGAUCUGA	CAGGTCATGCTGGAGTTTCAT(1) CAGGTCATGCTGGAGTTTCATC(1) AGGTCATGCTGGAGTTTCATC(34)	GGTGCACCACGAGCTGGTGAAGCTGCCAGCATGATCTGATGACCTAACTCATGGATCAGAGTCCATGTCAATCAGGTCATGCTGGAGTTTCATCTGCTGGTCGGAGCACC	89508501	89508522	+ [Positive strand]	22	(((((.((((.(((.((<<<<<<<-<<<<<<<<<<<<<<((((.......((((((....))))))))).)))}}}}}}}}}}}}}}}}}}}}}.))).)).)).)))))	6	-64.51
507	5B	UGAAGCUGCCAGCAUGAUCUGA	AGGTCATGCTGGAGTTTCATC(6)	AGATGAAGCTGCCAGCATGATCTGAAAGCTATGCTGCATCTTGATCTTGATGGTCATCTGCATCAAGGTTGAAGAACATGCCCGGCAATCAGGTCATGTGGCAGCTTCATTT	89508501	89508522	+ [Positive strand]	22	(((<<<<<<<<<<<-<<<<<<<<<<..(((..((....((((((((((((((........)))))))))).))))....))..)))..))))))))))))))))))))))))	1	-64.51
508	5B	UGAAGCUGCCAGCAUGAUCUA	ATCATGACTGACAGCCTCATT(2)	ATGCCCATGTGAATGAGTGAAGCTGCCAGCATGATCTATCTTTGATTCGCTTCTGCGTGTGAATCCTTGTTAGATCATGACTGACAGCCTCATTTCTTCCCAGCAATGGGCAT	89505909	89505929	+ [Positive strand]	21	(((((((((((((.(((<<<-<<<<-<<<<<<<<<<<<.(...(((((((........)))))))...).)))}}}}}}=}}}=}}}}=}}}}}).)))...)).))))))))	9	-51.7
509	5B	UGGGCAAGUCACCCUGGCUACC	TAGCCAAGGATGATTTGCCTGT(5) TAGCCAAGGATGATTTGCCTG(1)	TAGCCAAGGATGATTTGCCTGTGAAACTCGCCTGACAGCCGAGCTCTCTGCCACAAAGAGCGGCGTCTGGCGGTTCCATGGGCAAGTCACCCTGGCTA	270405163	270405184	+ [Positive strand]	22	{{{{{{={{={{{{{{{{{{{{(.(((.((((.(((.(((..(((((.((...)).))))))))))).))))))).))>>>>>>>>>>>>>->>>>>>	11	-55.8
510	5B	AUAAAAUGUUUGGAUAUACAC	TATATCCGGACATTTTATGT(1)	ACGTGTATATCCGGACATTTTATGTGCGTTCACAAGTTTTGGTGAAAAATGAAGTTTTTTGTGGCTTGTGTAAAAAAGATAAAGAAATGCCTCATAAATAGTTAGAATGAAGCATCAGAAATTGTCTTTTTTACATAAGCCATAAAAAACATCGTTTTTCACTGAAACCTTGCACGCACATAAAATGTTTGGATATACACGT	235663627	235663647	+ [Positive strand]	21	((((({{{{{{{{{{{{{{{{{{{{((((.((...((((..(((((((((((.(((((((((((((((((((((((((((((....((((.((((...........)))).))))......))))))))))))))))))))))))))))).)))))))))))..))))..)).))))))>>>>>>>>>>>>>>>>>>>>>))	3	-110.4
511	5B	GCACCUGAGCAGCUCUUGGCA	TTGCCGAGAGCTACTCAGATG(2)	CAAAATTCAACTCATTTGAGCACCTGAGCAGCTCTTGGCAAAAAAGACAAAATCAGGGTCTGTAAAAATGTATAATGTTCACGCACTGTTTTGACCCGATTTGTTTTTTTTGCCGAGAGCTACTCAGATGTCCAAATAAGTTGAATTTTG	268846567	268846587	+ [Positive strand]	21	((((((((((((.(((((.-<<-<<<<<-<<<<<<<<<<<(((((((((((.((.(((((...(((..(((...........)))...))).)))))))))))))))))}}}}}}}}}}}}=}}}}}=}}..))))).))))))))))))	2	-48.6
512	5B	GGGCGCAGUUGGGUCACUGAC	CAGTGGCCCAACTGCGCGCTG(1)	CCCTGACGTACTGCAGGGCGCAGTTGGGTCACTGACAGGTCGGCCAACTTGCTTTCGGGCCCACCTGTCAGTGGCCCAACTGCGCCGTGCAGTACGTCAGAGG	13138938	13138958	+ [Positive strand]	21	(((((((((((((((-<<<<<<<<<<<<<<<<<<<<((((.((((............)))).)))))))))))))))))))))))).))))))))))))).))	3	-100.3
513	5B	AUUGUAGGAUGAAGCGGCCC	CTGGCGGGTGTCTGTTTCTCC(1)	TTTGATTCGGAGGTATTGTAGGATGAAGCGGCCCTGACCAACCTTTCATGTCCACACACATGAGACCGGTTCCACCGACTGACATGCAACTAGTTTTGCATAAAGGTGCTGGCGGGTGTCTGTTTCTCCTACTTTAGTTGAATCGAA	31169747	31169766	- [Negative strand]	20	((((((((((...(<--<<<<<<-<<<<<<<<<<((.((((((((((((((......))))))...(((.....)))......((((((......)))))).)))))..))))))).).)))))))))))))..)).))))))))))	2	-57.3
514	5B	ACGAGAUUCGGUAGUAACUU	AGGATTACCGTACCACTCTGG(4) ACAGGATTACCGTACCACTCT(1)	CATGACTTCCAGAACAGGATTACCGTACCACTCTGGTGCGGATCTCACTCTGGTTTACCTACGAGATTCGGTAGTAACTTGATCTGAAGTTACATG	42346156	42346175	+ [Positive strand]	20	(((((((((.(((.({{{{{{{{{{{{{{=====)))))(((((((.....((....)).-->>>>>>>>>>>>>-->>>).))))))))..))))	4	-30.6
515	5B	CACAGGAGAACAUCGCAUACU	TTCGGTGATGGTTCAAATGT(1)	GCTCGGTCAAGTTCGGTGATGGTTCAAATGTAGAGATTTGCGGGCAAGGTTCTGTCCTCTTCGAGGGTCTCACAGGAGAACATCGCATACTCACCGGAGT	67530755	67530775	- [Negative strand]	21	(((((((..(({==={{{{{{={{{==={{{.((((((..((((..(((......))).))))..)))))>>>>--->>>>>>>>>-->>>.))).))))	2	-33.5
516	5B	UGAGAUUGCCGGCUUAGGAAC	AATGTACTCTAGGCTTGCTCT(1)	GATGGTGAAGGTGTCGCTGAAATGTACTCTAGGCTTGCTCTCATCACAAATGAGATTGCCGGCTTAGGAACTGATGAGATGACCGACAAATTCATCATC	102303613	102303633	+ [Positive strand]	21	(((((((((..(((((((.(==={{={={{{{{{{={{{{{(((.....)>>>>>-->>->>>>>>>>->>...).)).....)))))..)))))))))	1	-35.1
517	5B	UUAGGACAAGUAUUUUCGGAC	CCGTCCGGAAATACTTGTCCT(2)	ACTCCCTCCGTCGGGAAATACTTGTCCTAGAAATAGATGTATCTAGACTTATTTTAGTTATAGATACATCCATTTTATCCATTTTTAGGACAAGTATTTTCGGACGGAGGGAGT	102637356	102637376	- [Negative strand]	21	((((((((((((.(((((((((((((((((((((.((((((((((((((......)))).))))))))))..........))))>>>>>>>>>>>>>>>>>->>>)))))))))	1	-73.5
518	5B	AUUGUACUUCCUCUGUAAACU	TATTAGTTTACGGAGGGAGT(1)	TTGTACTTCCTCTGTAAACTAATATAAGATCTTTAATCATTGTTTTAATGATTTAAACGCTCGTATATTAGTTTACGGAGGGAGTAACAA	126759848	126759868	- [Negative strand]	21	<<<<<<<<<<<<<<<<<<<<((((((.((.((((((((((((...)))))).))))).).)).)))))))))))))))))))))).))))	1	-55.3
519	5B	AGACAUGUAGACAUGACCGAGA	ACTCGTCGTGATCCAAATCAC(1) TACTCGTCGTGATCCAAATCA(13) GTACTCGTCGTGATCCAAATCA(3) ACTCGTCGTGATCCAAATCACC(1) GTACTCGTCGTGATCCAAATC(4) CGTACTCGTCGTGATCCAAATC(4) CTCGTCGTGATCCAAATCACCG(2)	TTTCGGTTTGCTGCATACTCATATTCATACAACGCTAGCGTCACCGAACCTTAAGTGTGTAGACCCTACGGGTTCGGGAGACATGTAGACATGACCGAGA	152367568	152367589	- [Negative strand]	22	((((((((((((((((.(((...........(((....)))..((((((((..((.((....)).))..)))))))))>>-->>>>>>->>->>>>>>>>	7	-37.1
520	5B	GUUUGAUGACAAGUAUUUCU	AAAATACTTGTCATCAAAATG(1) AATACTTGTCATCAAAATGG(1)	CCTCCGTCCGAAAATACTTGTCATCAAAATGGATAAAAAGAGATGTATCTAGAACTAAAATACATCTAAATACATCCCCTTTTATCTAGTTTGATGACAAGTATTTCTGGACGGAGG	165260352	165260371	- [Negative strand]	20	((((((((((={{{{{{{{{{{{{{{{{={{(((((((.(.(((((((.((((...........)))).))))))).).)))))))))->>>>>>>>>>>>>>>>>->)))))))))	1	-62.2
521	5B	AGAGAUUUCAAAUGGACCAC	TAGTCACTTGTTGAAATCTCT(9) TGTAGTCACTTGTTGAAATCT(2)	TCCTAAATATTTGTCCTTTTAGAGATTTCAAATGGACCACCACATACGAATGTATATAGACATATTTTAGAGTGTAGATTCACTCATTTTGCTTCTTATGTAGTCACTTGTTAAAATCTCTAGAAAGAAAAATATTTAGGA	222572795	222572814	+ [Positive strand]	20	((((((((((((.((.((((<<<<<<<<-<<--<<<<---.(((((.(((.(((.(((....)))....(((((......)))))....)))))).))))).))).)...)).)))))))))))).)).))))))))))))	1	-47.7
522	5B	CAAAUCUAAGAUAAGUAAUUC	AATTACTTGTCTTAGATTTGT(2) ATTACTTGTCTTAGATTTGT(1) AAATTACTTGTCTTAGATTTG(2) ATTACTTGTCTTAGATTTGTC(25)	CCTTCGTCCCAAATTACTTGTCTTCGATATGTCTAGATATGGATGTATCTAGACACGACAAATCTAAGATAAGTAATTCGGGACGGAGG	267573045	267573065	+ [Positive strand]	21	((((((((((.(((((((((((((.(((.(((((((((((....)))))))))))...--->>>->>>>>>>>>>>>>-))))))))))	1	-50.45
523	5B	UAUGAGGAGUUGGAUAUUUACA	GGTGTATTGAAGACTTATAGGT(1)	AGGGACTGATGCTTTTGTGAGTGTACACAGGTCTATAAGTCTATGAGGAGTTGGATATTTACAGAGAAAGTCGACCCCT	176380352	176380373	+ [Positive strand]	22	((((..((((..((((((((((((...(((.(((.((....-->>->>>->>>->>>>>>>>>)))...))))..))))	1	-24.4
524	5B	UCUGUUCCUAAAUAUAAGCCU	AAAGACTTATATTTAGAAAC(1) ACTTATATTTAGAAACGGAGGG(1)	GCATACTACTCCCTCTGTTCCTAAATATAAGCCTTTTTAGAGATTCCAATAAGGGACTACATACGGAGCAAAATGAGTGAATGTACACTTTAAAATATGTCTATACATCCGTATGTAGTTTGTATTGAAATCTCGAAAAAGACTTATATTTAGAAACGGAGGGAGTAGTATGC	183093510	183093530	+ [Positive strand]	21	(((((((((((((<<<<<<-<<<<<<<<<<<-<<((((.((((((.(((((..(((((((((((((((((....(((((......))))).......))).......)))))))))))))).))))).)))))).))}}}}=}}}}}}}}}}}=}}}))))))))))))))))	5	-86.91
525	5B	CCCCACCUUUAGUCGCGGCUGC	GCGCCAGGCGGCCGTCGGGGC(1)	CGACTAAAGCCCCCCACCTTTAGTCGCGGCTGCTTAAGAACCGCGACTAATGGCCCGTCCACGTGGGCGCCAGGCGGCCGTCGGGGCGGAGGACCTTTAGTCG	200464458	200464479	+ [Positive strand]	22	(((((((((..<<---<<-<<<<<<<<<<<<--...))..)))))))))).)).((((((.(((((={{{===)))=)))=)))))))).))..)))))))))	1	-53.1
526	5B	CAUUUCCGAGACAAGAAAUUC	GAATTACTTGTCGCAGAAATG(2) AATTACTTGTCGCAGAAATG(1) ATTACTTGTCGCAGAAATGGA(3) TTACTTGTCGCAGAAATGGAT(1) TTACTTGTCGCAGAAATGGATG(3)	AGTACTCCCTCTGTTCGGAATTACTTGTCGCAGAAATGGATGTATCTAGATGTATTTTAGTTCTATATACATCCATTTCCGAGACAAGAAATTCCGAACGGAGGGAGTATT	203608457	203608477	+ [Positive strand]	21	((((((((((((((((((({{{={{{{{{={={{{{{{{{(((((.((((...........)))).)))))))>>>>>>->->>>>>>->>>>>)))))))))))))))))	1	-78.4
527	5B	AGGAGAUUGUGAGUUCGAACU	TCGTTGCTGCATATCTTTTT(1)	CTGGCCTAGTGGTTGCAGTCTTGGCGTAGGAGGAGGAGATTGTGAGTTCGAACTCTCGTTGCTGCATATCTTTTTTTGTTCTAAATAGAATAAAGCATACATGGGCCGG	209395883	209395903	- [Negative strand]	21	((((((((((((((....(((.....(((((.(<<<<<<-<<<<<<<-<<<---.}}}==}}}=}}}}==}}}}})).)))))...)))....))).))).))))))))	1	-34
528	5B	AAACCGGUGAGAACUCAUAUU	TATGAGTCTTCTCTGGTTCCT(1)	TGTAGAATTTGTGACCGTAATATGAGTATTCTCCGGTTTCTAAACCGGTGAGAACTCATATTGACAATTCAGATTGTACA	235437102	235437122	- [Negative strand]	21	((((.((((((......((((((((((.(((.((((((...->>>>>>->>>->>>>>>>>>)......)))))).))))	2	-48.3
529	5B	CCGGAUACCGUAGGAAUACUU	ACGGGTATCTCTGAAAGTGTCT(2) GGGTATCTCTGAAAGTGTCT(1) ACGGGTATCTCTGAAAGTGTC(1) TACGGGTATCTCTGAAAGTGTC(1)	GTGCAACTCCCGGATACCGTAGGAATACTTTGGGTGTACCAAGCGTCACAACGTAACTGGGTGGCTATAAAGGTGCACTACAGGTATCTCCAAAAGTGTCTGTTGGGTTGGCAT	238167382	238167402	- [Negative strand]	21	(((((((((-<<<<<<<--<-<<<<<<<<<..((((((((....(((((...........)))))......))))))))..)))))).))).)..)))))))..))))).))))	2	-45.9
530	5B	AAUCUCGGGCAAGUAACCUACC	ACGAGTAAAGTGACTTGCCGGT(5) ACGAGTAAAGTGACTTGCCGG(1)	CGGTACGAGTAAAGTGACTTGCCGGTAAGGAGATTGAACGAGGTATTGGGATACCGACGATCGAATCTCGGGCAAGTAACCTACCGATTG	263123054	263123075	- [Negative strand]	22	((((={{={{{=={{={{{{{{{===...((((((((.((.(((((....)))))..)).)).>>>>>>->>>>>>>->>->>>>)))))	1	-27.1
531	5D	AAUACUUGUCGGAGAAAUGAA	TTTTATCCATTTCTCTGACAAG(1)	GCTGCTTTGACTAGTACTCCCTCCGAAATACTTGTCGGAGAAATGAATGTATGTAGATGTATTTTAGTTCTATATACATCTACTTTTATTCATTTTTATGACAAGTATTTACGGACGGAGGGAGTATTCAAAGCAGC	122531179	122531199	- [Negative strand]	21	((((((((((...(((((((((((((<<<<<<<<<<<-<<<<<<<<<((...((((((((((...........))))))))))...))))))))))).)))))))))))).....))))))))))))))))))))))	4	-71.5
532	5D	AUUACUUGUCUUGGAUUUGUC	CAAATTCAAGACAAGTAATTC(1)	TACTCCCTCCGTTCCGAATTACTTGTCTTGGATTTGTCTAGATACGGATATATCTAGACTCATTTTAGTGCTAGATACATCCGTATCTAGACAAATCTAAGACAAGTAATTCGGAACGGAGGGAGTA	135862716	135862736	- [Negative strand]	21	(((((((((((((((((<<<<<<<<<<<<<<<<<<<<<(((((((((((.((((((((((......))).))))))).)))))))))))))))))))))))))))))))))))))))))))))))))	3	-78.3
533	5D	AUUAUGGGACGGAGGAAGUUC	CTCCCTCCGTCCCATAATATA(1) TCCCTCCGTCCCATAATATAA(1)	TTTCACTATATATATTACTCCCTCCGTCCCATAATATAAGAGCGTTTTTTATGCTATACTAGTGATAAAAACGTTCTTATATTATGGGACGGAGGAAGTTCTTGAAA	59875970	59875990	+ [Positive strand]	21	(((((...........({{={{{{{{{{{{{{{{{{{{(((((((((((...((((...))))...))))))))))))))>>>>>>>>>>>>>>>->>>--.)))))	1	-48.8
534	5D	UGGUGGAGUGAUUUGUCUGGU	AACGAGACCTCAGCCTGCTA(5) AACGAGACCTCAGCCTGCTAA(11) ACGAGACCTCAGCCTGCTAA(4) AACGAGACCTCAGCCTGCTAAC(8) ACGAGACCTCAGCCTGCTAAC(7) CGAGACCTCAGCCTGCTAAC(1) ACGAGACCTCAGCCTGCTAACT(4)	GGGTGGTGGTGCATGTCCGTTCTTAGTTGGTGGAGTGATTTGTCTGGTTAATTGCGTTAACAAACGAGACCTCAGCCTGCTAACTAGCTATGCGGAGCCATCCCT	7334910	7334930	+ [Positive strand]	21	(((.((((((.....(((((..(((((<<<--<--<<<---<<<<-<<(.............}}}=}}}}=}}}==}==}}}}))))....))))))))))))))	3	-36.22
535	5D	UGAGAUGAGAUUACCCCAUAC	GTAGGGGGCAATCTCACCTCA(1) TAGGGGGCAATCTCACCTCA(1) TAGGGGGCAATCTCACCTCAA(3) AGGGGGCAATCTCACCTCAA(1) AGGGGGCAATCTCACCTCAAC(64)	AGCGGCCGTTGAGATGAGATTACCCCATACCCTGTAGCGGCAGCTCGACTCCGTGCATGCGTAGGGGGCAATCTCACCTCAACAGCTGCT	147124567	147124587	+ [Positive strand]	21	((((((.((<<<<-<<<<<<<-<<<<-<<<(.((((.(((.((.....))))))))).).))}=}}}}=}}}}}}}=}}}}}}.))))))	10	-46.6
536	5D	UACCACGACUGUCAUUAAGCA	CGATGCTTAATGACAGTCGTG(1)	TTGAGGTGAAGGCGATGCTTAATGACAGTCGTGGTGTCCTAGGTGAAGACGATGCTTAATGGCCAGCGTAGACAGTCGCCTGGCTCTTCTAGGATACCACGACTGTCATTAAGCATCATCTTCACTTCAA	101564650	101564670	- [Negative strand]	21	(((((((((((.={{{{{{{{{{{{{{{{{{{{((((((((((..(((......)))...((((((((........)).))))))..)))))))>>>>>>>>>>>>>>>>>>>>>))..)))))))))))	2	-82
537	5D	UACCACGACUGUCAUUAAGCA	CTTAATGACAGTCGTGGTGTC(2) TTAATGACAGTCGTGGTGTCC(2)	TTGAGGTGAAGGCGATGCTTAATGACAGTCGTGGTGTCCTAGGTGAAGACGATGCTTAATGGCCAGCGTAGACAGTCGCCTGGCTCTTCTAGGATACCACGACTGTCATTAAGCATCATCTTCACTTCAA	101564650	101564670	- [Negative strand]	21	(((((((((((..(((({{{{{{{{{{{{{{{{{{{{{(((((..(((......)))...((((((((........)).))))))..)))))))>>>>>>>>>>>>>>>>>>>>>))..)))))))))))	1	-82
538	5D	UGGGCAAAUCACCCUGGCUACC	TAGCCAAGGATGATTTGCCTGT(5) TAGCCAAGGATGATTTGCCTG(1)	TAGCCAAGGATGATTTGCCTGTGAAACTCGCCTGACAGCCGAGCTCTCTGCCACAGAGAGCGGCGTCCGGCGGTTCCATGGGCAAATCACCCTGGCTA	153852980	153853001	+ [Positive strand]	22	{{{{{{={{={{{{{{{{{{{{(.(((.((((.(((.(((..((((((((...)))))))))))))).))))))).))>>>>>>>>>>>>>->>>>>>	1	-62
539	5D	UGGGCAAGUCAUCCUGGCUACC	TAGCCAAGGATGATTTGCCTG(1) TAGCCAAGGATGATTTGCCTGT(5) AGCCAAGGATGATTTGCCTGTG(5)	GGTAAGAGGACATCTTCGATAGCCAAGGATGATTTGCCTGTGAACCTCCCCCGGGAGCCCAGCTCTCGGGAACCTGGTTCCATGGGCAAGTCATCCTGGCTACCCAAGTACCTCTTACC	157092320	157092341	+ [Positive strand]	22	(((((((((....(((.(.{{{{{{={{{{{{{{{{{{{{{(((((...(((((((((...))))))))).....)))).))>>>>>>>>>>>>>>>>>>>>->.)))..)))))))))	1	-72.1
540	5D	UUAGUCGCGGUUGGCCUGGCC	CCAGGCCAACCGGGACTAAAG(1)	GGGGCTTTAGTCGCGGTTGGCCTGGCCAACCGGGACTAAAGGTCCCCGAAGGCCTTTAGTCGCGGTTGTCCAGGCCAACCGGGACTAAAGGCCC	4007472	4007492	- [Negative strand]	21	(((.((<<<<<<-<<<<<<<<<<<<-<(((((.(((((((((((......))))))))))).)))))).}}}}}}}}}}}}=}}}}}}}}.)))	1	-77.7
541	5D	UAUGUAGAAGCCAAUAUGAGC	GTGTCTCGGTCATGTCTACATA(1) TCTCGGTCATGTCTACATAGTT(1)	TTCGTAGAATATGTAGAAGCCAATATGAGCATCCAGGTTCCGCTATTGGTTATTGGCCGGAGAGGTGTCTCGGTCATGTCTACATAGTTTTCGAA	12965090	12965110	- [Negative strand]	21	((((.(((.<<<<<<<<<<<<<<<<-<<<<......))))...))))))))..((((((.(((.===}}}}}}}}}==}}}}}}}}.))).))))	1	-31.9
542	5D	AGAAUGACGUGAUUGACUUGA	GAGTGTCACTAGTATGCCTC(1) CAGAGTGTCACTAGTATGCCT(2) GTGTCACTAGTATGCCTCTACT(2) TGTCACTAGTATGCCTCTACT(7)	GAGTGTCACTAGTATGCCTCTACTTGACTAGCTCGTTAATCAAAGATGGTTATGTTTCCCAGCCATAGACATGAGTTGTCATTTGATTAATGGGATCACTTCATTAGGAGAATGACGTGATTGACTT	25149020	25149040	- [Negative strand]	21	((({{{{{{==={{{=={{{{===(((....(((((((((((((((..(((((((((.........)))))))).)..)).)))))))))))))......)))...))>>->>>-->>>>>-->>>>	1	-34.4
543	5D	UCGCUUGCUGCAGCUCCACCU	GGCGGAGTCCGGGAAGTGAACA(4) GCGGAGTCCGGGAAGTGAACA(1) CGGAGTCCGGGAAGTGAACAC(4) GGAGTCCGGGAAGTGAACAC(4)	GGCGGAGTCCGGGAAGTGAACACGGTTTGTGTTCTGGTTGTACGTAAGTAGTTTCATCATCACTTCTTGATCACGTCTAGCTTCACGACCGTTCCGTAGCTTCTCATCTTACTCTTATTTGCGTATAGCCACCATATTTGTTTATCGCTTGCTGCAGCTCCACC	89889572	89889592	+ [Positive strand]	21	{{={{{{{={{{={{{{{{=={(((..((((...(((((((((((((((((....((((........))))...(...((((..(((.......)))))))...).........))))))))))))))))).)))).))))...>>>>>>->>>-->>>>>->>	2	-50
544	5D	GCCGGAUUGGACCGUAAGCCU	CTGCGCCATAGGATTTAGACTG(1)	GCGGCGCGCGCCGGATTGGACCGTAAGCCTGCTCTTGTATTAAGGGGGCTAGGTCTGCTTCCGGCCGCGTACGC	121317324	121317344	+ [Positive strand]	21	((((((((.<<<<<<--<<<<<---<<<<<.((.........)).))))).)))))...))))))))))).)))	5	-74.4
545	5D	AGCUGUUGAGAUGAGAUUACC	ATGGGGTAATCTCAACTCAAC(1)	GGTAGCAGCTGTTGAGATGAGATTACCCCATACCCTGCAGAGAGCGTCAGCTCGACGCCGTACACGCGTATGGGGTAATCTCAACTCAACAGCCGCTCCC	160781492	160781512	- [Negative strand]	21	((.(((-<<<<<<<<<-<<<<<<<<<<(((((((.((....(.(((((.....))))))...)).).))}}}}}}}}}}}}}}=}}}}}}))).))).))	1	-59.8
546	5D	AGCUGUUGAGAUGAGAUUACC	ATGGGGTAATCTCAACTCAAC(2)	GGTAGCAGCTGTTGAGATGAGATTACCCCATACCCTGCAGAGAGCGTCAGCTCGACGCCGTACACGCGTATGGGGTAATCTCAACTCAACAGCCGCTCCC	160781492	160781512	- [Negative strand]	21	((.(((-<<<<<<<<<-<<<<<<<<<<(((((((.((....(.(((((.....))))))...)).).))}}}}}}}}}}}}}}=}}}}}}))).))).))	1	-59.8
547	5D	UUGAAUUUUCUCUAUAAGCGC	CCTTATACAGGGAATTTGAC(1) CCTTATACAGGGAATTTGACC(11)	AAAGTGAAAATAGATGCCCTTATACAGGGAATTTGACCTAAATTCACCGTAAATTTCATAGAAATTTATTATGAATTTCGGTTGAATTTTCTCTATAAGCGCAGCTATGTTCATTTT	4636347	4636367	- [Negative strand]	21	((((((((.((((.(((={{{{{{={{=={{{{=={{{.(((((((..(((((((((...)))))))))..))))))).))>-->>>>-->>->>>>>>->>).)))).))))))))	2	-46.1
548	5D	CAAGGGGAUCGGAGAUUAUU	TCTCTAGATCCAAACAAAACT(1)	CAAACATCTCACATCTCCATGTAAATCTCTAGATCCAAACAAAACTAGGGTTTCCCCAAAATAGCAACAAATGAGCAATGGGAGAACTTTACTTGGATCAAAACAAGGGGATCGGAGATTATTACCTTGAGGGAGGGTTTG	5707806	5707825	+ [Positive strand]	20	(((((.((((...((((...((((({{{{{={{{{{========={((((((..((((.....((.........))..))))..)))))))((((........>>>>->>>>>>>>>>>-->>))...)))))))))))))	1	-39.5
549	5D	UUAAACGUUCUCGGAUUGGACC	GTTCCATTTGGAGGTCGTTTGA(1)	GCGGGTGTTAAACGTTCTCGGATTGGACCGAGGTTTGCCAAGTGGCCTTGGTATACCACCGGTAGACCACCTGTCAAGTTTCGTTCCATTTGGAGGTCGTTTGATGCTCC	17367087	17367108	- [Negative strand]	22	(.(((((<<<<<<<--<<<-<<-<<<<-<((..((((.((.((((.((((((.....))))..)).)))).)).))))..))}=}}}}=}}=}}}==}}}}}}}))))))	1	-47
550	5D	CCCCGUCGGGCCGCAGCACC	CTGCGTCGCCCCTTCGGGCCG(3)	GCTGCGTCGCCCCGTCGGGCCGCAGCACCGCCGCTCCGTAGTTCTTCTTCCGGCTGCACCGACCCGCGTCAACCGCTGCGTCGTCCCTTCGGGTCATAGTGCCGCGGCCCGTGGTCCACCGCCGC	18793400	18793419	- [Negative strand]	20	((.(((..(--<<<-<<<<<<<<-<<<<-........((((((........))))))..(((((.(((.....))).).))))..((....)).....)))).)))))))))))..)..))).))	1	-47.4
551	5D	UUCGUUCGGAAUUACUUGUCU	ACAAGTAATTCCGAACAGAGG(1)	TACTCCCTTCGTTCGGAATTACTTGTCTCAAAAATGGATGTATTTAGAACTAAAATACATCTAAATACATCCATTTTTACGACAAATAATTCCGAACGGAGGGAGTA	27239279	27239299	+ [Positive strand]	21	(((((((<<<<<<<<<<<<<<-<<<<<-.(((((((((((((((((((...........)))))))))))))))))))..))))).)))))))))))))))))))))	1	-66.3
552	5D	CCGGCGCUGCACACUGACUUAG	CTAAGTCATTGTGCAGAGCCT(1)	CCAGACTGCCTAGAAATTGCTAAGTCATTGTGCAGAGCCTAAGAGTTAGGCGCTGCACTGTATAGTGTGGCGCCTAGCTCTCAGGCGCTGCACTAGTGGTTGCACTACAAAATGAAGCAACCACTAGTGCAGCGCCTAGAAGCTAGGCACTACACTGTATAGTGTGGCGCCTAGCTCTCCGGCGCTGCACACTGACTTAGTAATTTTTGGATCACATGG	41086057	41086078	- [Negative strand]	22	(((......(((((((((({{{{{{{{={{{{{{{={{{=.((((((((((((..(((((((((((((((.((((((((((.(((((((((((((((((((((.............))))))))))))))))))))))).)))))))).)))))))))))))))..))))))))))))-->>>->>>>>>>->>>>>>>>))))))))))......)))	1	-159.42
553	5D	UCUGUUCCGAAAUAUUUGUCU	AAAAGACAAATATTTAGGAAC(2)	TGTCTACTCTTATACTCCCTCTGTTCCGAAATATTTGTCTTCTTCAGTTTTCAAATGGACTACCACATACGGATGTGTATGTAGACATATTTTAGAGTGTAGATTCACTCATTTTGCTCAGTATGTAGTCACTTGTTGAAATCTCTAAAAAGACAAATATTTTGGAACTGAGGGAGCAGAAAACAGAGTTGGTA	54260045	54260065	+ [Positive strand]	21	(..(.(((((....(((((<<-<<<<<<<<<<<<<<<<<<(.((.((.((((((..(((((...((((((.(((((((......)))))))...(((((......)))))..........)))))))))).)...))))))...)))).))))))))))))))))))).)))))))........))))).)..)	1	-71.5
554	5D	UUUAGGACAAGUAUUUUCGGA	CCGGAAATACTTGTCTTAGAA(1) CGTCCGGAAATACTTGTCTTAG(1)	CTCCCTCCGTCGGGAAATACTTGTCCTAGAAATAGATGTATCTAGACTTATTTTAGTTATAGATACATCCATTTTATCCATTTTTAGGACAAGTATTTTCGGACGGAGGGAG	83050067	83050087	+ [Positive strand]	21	(((((((((((.(((((((((((((((((((((.((((((((((((((......)))).))))))))))..........)))>>>>>>>>>>>>>>>>>>->>)))))))))	2	-61.2
555	5D	GAGAUUCGGGCUGACUGCUGAG	GCTGAGCAGTCGGGCCGGATCT(2)	TGCTGAGCAGTCAGGCCGGATCTCCCGGCAACTACTTTATCTTCTTCCTTGCGAGGGCGCGTCAGCTCACCCGCTGGGTGTAGCCCCCGAGATTCGGGCTGACTGCTGAGCA	99409666	99409687	- [Negative strand]	22	((((.(((((((((.(((((((((..(((.((..............(((.(((.(((.((....)).).))))).))).)).)))...>>>>>>>>>->>>>>>>>>->>))	2	-94.9
556	5D	UAUGUAGAGCCAAUAUGAGCAU	GTCTCGGTCATGTCTACATAGT(1) AGATGAGTCTCGGTCATGTCT(1)	TTCGTAGAATATGTAGAGCCAATATGAGCATCCAGGTTCTGCTATTGGTTATTGACCGGAGATGTGTCTTGGTCATGTCTACATAGTTCTCGAA	120855320	120855341	+ [Positive strand]	22	((((.((((<<<<<<<<<<<<<<<-<<<<--....))))...)))))))...((((((.(((....)))))))))..))))))).)))))))))	1	-27
557	5D	AAAGCAUCCAAAAGACGAACC	GCCTTTGGCTTTTGGATCAGAC(1)	ATGCTCGGCCTTTGGCTTTTGGATCAGACCTGGAAATCACGAGCACCCACATGCTCCCAAGAAACTACAGAACATCCAACATATAAATCTTTTTTTTGTTCATATGATGTACTCTGGCTCCAGATTTTATGGCAAAGCATCCAAAAGACGAACCAAGCAT	126664284	126664304	+ [Positive strand]	21	(((((.({=={{{{={{{{{{{{{{==={(..((((((..(((((......)))))...........(((((((((......(((((.......)))))......)))))..))))......))))))..)).--->->>>>>>>>>->>>>>>.)))))	1	-40.1
558	5D	UCGAGACAAGUAAUUCCGAAC	GTTCGGAATTACTTGTCGCAG(1) TTCGGAATTACTTGTCGCAG(1) TTCGGAATTACTTGTCGCAGA(9) CCGTTCGGAATTACTTGTCGC(1) TCCGTTCGGAATTACTTGTCG(2)	GTACTCCCTCCGTTCGGAATCACTTGTCTCGGAAATGGATGTATCTAGACGTATTTTAGTTCTAGATACATCCATTTTCGAGACAAGTAATTCCGAACGGAGGGAGTAC	154311880	154311900	- [Negative strand]	21	((((((((((((((((((((.(((((((((((((((((((((((((((((........).)))))))))))))))))>>>>>>>>>>>->>>>>>>>>)))))))))))	4	-76.5
559	5D	UGAGAUGAGAUUACCCCAUAC	GTAGGGGGCAATCTCACCTCA(1) TAGGGGGCAATCTCACCTCA(1) TAGGGGGCAATCTCACCTCAA(3) AGGGGGCAATCTCACCTCAA(1) AGGGGGCAATCTCACCTCAAC(64)	AGCGGCCGTTGAGATGAGATTACCCCATACCCTGTAGCGGCAGCTCGACTCCGTGCATGCGTAGGGGGCAATCTCACCTCAACAGCTGCT	147124567	147124587	+ [Positive strand]	21	((((((.((<<<<-<<<<<<<-<<<<-<<<(.((((.(((.((.....))))))))).).))}=}}}}=}}}}}}}=}}}}}}.))))))	10	-46.6
560	5D	UGAGAUGAGAUUACCCCAUA	ATGGGGTAATCTCAACTCAAC(2)	AGCGGCCGTTGAGATGAGATTACCCCATACCCTGTAGCGGCAGCTCGACTCCGTGCATGCGTAGGGGGCAATCTCACCTCAACAGCTGCT	159664100	159664119	- [Negative strand]	20	((((((.((<<<<-<<<<<<<-<<<<-<<((.((((.(((.((.....))))))))).).))).)))).))))))).)))))).))))))	4	-51.7
561	5D	UCCGUUCCAAAAUAUUUGUCU	AAAAGACAAATATTTAGGAAC(2)	CGGTTTAAATAATACTCCCTCCGTTCCAAAATATTTGTCTTTGTAGATATTTCCAATATGGATCACATATAGATGTATACAGATACATTTTAGAGTGTAGATTCACTCATTTTGCTCCATATGTAGCCCATGGTGGAATCTATACAAAGACTTGTATTTAGGAACGGAGAGAGTACTTATTAAAGAAG	160392914	160392934	- [Negative strand]	21	(..(((.((((((((((.(<<<<<<<<-<<<<<<--<<<<(((((.....(((((.(((((...((((((.(((((((....)))))))...(((((......)))))..........))))))...))))).)))))....)))))))))..)))))).))))))))).))))).))))).)))..)	1	-88.12
562	5D	CUCCGUUCGGAAAUACUCGUC	CAAGTAATTCCGAACGGAGGG(1)	GTACTCCCTCCGTTCGGAAATACTCGTCTAAGAAATAAATGTATCTAGATGTAATTTAGTTATAGATACATTTTTTTTGTGACAAGTAATTCCGAACGGAAGGAGTAT	156474796	156474816	+ [Positive strand]	21	(((((((-<<<<<<<<<<<-<<<<-<<<...((((.((((((((((((((........))).))))))))))).))))..))).)))).))))))))))).)))))))	1	-75.9
563	6A	UCCACAGGCUUUCUUGAACUG	TTGATGGTTCAAGAAAGTCCTT(1) TTGATGGTTCAAGAAAGTCCT(58) GTTCAAGAAAGTCCTTGGAAA(2) TTGATGGTTCAAGAAAGTCC(1)	GCGGGCATGCTCTCCACAGGCTTTCTTGAACTGTGAACTCGCGGGGATTGTGGCGCTGCTGCCTTCTCTTCGGCCGCCTCCGCCTGTTGATGGTTCAAGAAAGCCCATGGAAACCATGCCCGC	205704326	205704346	- [Negative strand]	21	(((((((((...<<<<--<<<<<<<<<<<<<<<(.(((..((((((...(((((((....))..........)))))))))))..))).))))))))))))))))..))))...)))))))))	1	-73.7
564	6A	AGAAUCUUGAUGAUGCUGCAU	GCAGCACCACCAAGATTCAC(1) GCAGCACCACCAAGATTCACA(1)	AGTCGGTTCTTGCAGGTGCAGCACCACCAAGATTCACATCGGATCCGTCGTCGTAAATTAAATTTATGCGACGCGCCAGGTGATGAGAATCTTGATGATGCTGCATCAGCAGGCACTCGACT	203905984	203906004	+ [Positive strand]	21	(((((((.(((((.((({{{{{{={{={{{{{{{{={(((((...(((((.(((((((...))))))))))))..))....))))->>>>>>>>->>->>>>>>>>).))))).)).)))))	7	-59.7
565	6A	GGUAGGAUGGCUGGUGCUAU	AGCATCATCCATCCTACCCT(10)	GGTTGAACTTGTCCATAGCATCATCCATCCTACCCTACCCTTCAACGGCGGCCGCTGATGCCCCACGGCGGGTAGGATGGCTGGTGCTATTGTTAGCTTCAACC	7303490	7303509	- [Negative strand]	20	(((((((((...(.(({{{{{{{={{{{{{{{{{{=.........((((....))))..(((....))))>>>>>>>>>>->>>>>>>>>.)..)).)))))))	5	-51.4
566	6A	AGAAUCUUGAUGAUGCUGCAU	GCAGCACCACCAAGATTCAC(1) GCAGCACCACCAAGATTCACA(1)	AGTCGGTTCTTGCAGGTGCAGCACCACCAAGATTCACATCGGATCCGTCGTCGTAAATTAAATTTATGCGACGCGCCAGGTGATGAGAATCTTGATGATGCTGCATCAGCAGGCACTCGACT	203905984	203906004	+ [Positive strand]	21	(((((((.(((((.((({{{{{{={{={{{{{{{{={(((((...(((((.(((((((...))))))))))))..))....))))->>>>>>>>->>->>>>>>>>).))))).)).)))))	7	-59.7
567	6A	CAUUUAGUGCCAGUUCGUACC	CCACGAACCGGTACTAAAGAG(1)	TAGTACCGGTTTATGGCGAACCTCGGTACTAAAGAGACTGTGGCAGCCTGCGGTCAGGCTATGGCCCTACCATCACCATTTAGTGCCAGTTCGTACCACGAACCGGTACTA	5414017	5414037	+ [Positive strand]	21	(((((((((((..((((((((...(((((((((..(((((..(....)..))))).((..((((.....))))..)>->>>>>>>>>->>>>>-->>)..)))))))))))	1	-56.6
568	6A	UAUGUUGAUUGUAGAUAGAU	AGTGTTGATGGTCAATAAGAC(2)	GTCTATGTTGATTGTAGATAGATGACCCGTGCTGCTCTTCGCGATGCTAAAGGCTGCGGAGGTAGAAATCAAAAGGGAGCATCAAGTGTTGATGGTCAATAAGAC	9023562	9023581	+ [Positive strand]	20	(((<-<<<<<<<--<-<<<<<<<(.(((.((((((.(((((((..((.....)))))))))))))....))...)))..)))).==}}}}=}==}}}}}}}}}}}	1	-35.2
569	6A	UGUCCCGGUUGGUGUAAGAAC	TTGGTGCCACCAACCGGGAC(1)	GAGGCCCATCTGTCCCGGTTGGTGTAAGAACCAGGACTAAAGGTATAGGGATTTAGTACCGACCCTTTAGTCCCGGTTCCCCAACCGGGACAAATGGGCCTT	33726523	33726543	+ [Positive strand]	21	(((((((((.<<<<<<<<<<<<-<---<<<<(.((((((((((....((.........))...)))))))))).)))))))))))))))))).)))))))))	6	-63
570	6A	CCGAGUCUGAUCAGAAUGUCU	TTGTGATGGGCTAAGTTGGGAC(1)	TCTTGTAACCGGGATGCCGAGTCTGATCAGAATGTCTTGGGAGAAGGAATATCCTTCGTTGACCGTGAGAGGTTGTGATGGGCTAAGTTGGGACTCCCTTGCAGGG	93433413	93433433	- [Negative strand]	21	((((((((..(((((.<<<<<<<<-<<<<-<<<-<<<(((..(((((.....))))).....))..)))).)}}=}}}}}}}}}====}}}=}=))))))))))))	1	-38.3
571	6A	GAGGAGUUAAACGGAUUGGAGU	CCCGAGATTTGTAGGACCATAC(1) CCCGAGATTTGTAGGACCATA(2) CCGAGATTTGTAGGACCATACC(2) AGCCCCGAGATTTGTAGGACCA(2)	CTTCATGTGTTCCCTCTGCGAGGAGTTAAACGGATTGGAGTTAAGGGACAGTTAGCCCCGAGATTTGTAGGACCATACCGAGTTTTGGAGCGTATGGAG	108289198	108289219	+ [Positive strand]	22	(((((((((((((....((--<<-<<<--<<<<<<<<<-<<(((.......)))))=}}==}}}}}}}==}}}====))..))...)))))))))))))	1	-105.9
572	6A	GUGGCCAUCUGAGUAAAGGAC	GGAGTCTCAACTCAGCGTGACT(1)	GTGAAGAATATCATATGTGGCCATCTGAGTAAAGGACAGTATGGCAGAGTGAGTGCTTTGGAGACAGCGAAGCTTATCTGGGACAGGTTGTCCAAAGTGAATGAAGGAGTCTCAACTCAGCGTGACTCTCGAGTTGATGTTCTTCGC	148360091	148360111	- [Negative strand]	21	(((((((((((((..(<-<<-<<<<<<<<<---<<<<((..((.((((.(((((...(((....)))....)))))))))...))..))))))........(((.======}}}}}}}}}=}}}=}}..))...)))))))))))))	1	-47.6
573	6A	UCGGACCAGGCUUCAUUCCC	GGTATGTTGTCTGGCTCGGT(1) GGTATGTTGTCTGGCTCGGTG(1)	GGTTAAGGGGTATGTTGTCTGGCTCGGTGCCCCCGGTCGAGATTGATAGTCGTCGACTCTCCGACGGGAGACGTCGATTGATCGGGGACGTCGGACCAGGCTTCATTCCCTTTAACC	174662491	174662510	+ [Positive strand]	20	(((((((({{={{{=={{{{{{=={{==(.((((((((..(((.....))).((((((((((....))))).)))))..)))))))).).->>-->>>>>>-->>>->>>)))))))	1	-66.2
574	6A	UUUCGGAGAUACCUGUAAUGCA	CATTACCGAGTGGGCCCAGAGA(1) ATTACCGAGTGGGCCCAGAGAT(1) TGATGCATTACCGAGTGGGCC(1)	GCACTTTCGGAGATACCTGTAATGCACCTTTATAGCCACCTAGTTATGTTGTGACGTTTCATACACCCAAAGCATTCCTACGGTATCCGGGAGTTGC	187226365	187226386	- [Negative strand]	22	((((<--<<<<--<<<<-<<<<<<<-....((((((......)))))).(((((....)))))........))))...)))))))))))..)).)))	3	-31.7
575	6A	UUUCGGAGAUACCUGUAAUGCA	TGCATTACCGAGTGGGCCCAG(2) ATGCATTACCGAGTGGGCCCAG(1) CATTACCGAGTGGGCCCAGAGA(1) GATGCATTACCGAGTGGGCCC(1) ATTACCGAGTGGGCCCAGAGAT(1)	ACTTTCGGAGATACCTGTAATGCACCTTTATAGCCACCCAGTTACGTTGTGACGTTTGGTACACCCAAAGCATTCCTACAGTGTCCGGGAGT	187226365	187226386	- [Negative strand]	22	((<--<<<<-<---<<<<<<<<<-........((((..(.(((((...))))))..)))).........))))...)))))).))))..)))	3	-31.7
576	6A	AUACGAUCAACAUGGAGAUGU	TGTATAGACATGGCCTCGGAA(1)	TGAGTCATATAGTAGATACGATCAACATGGAGATGTTCACCGATGATGAGTGGTCCGTCTCACGTGATGATCGAACACGGCCTAGTTGACTCG	188994476	188994496	+ [Positive strand]	21	(((((((..(((...---<<<<<<-<<<<<<<<<<-(((((......).))))..)))))).)))).))))))........)))..)))))))	8	-29.7
577	6A	GAGAGUGGACGUCGUAAUUUGU	AGAAGAGTCGTGGCCTAGGCT(3) AAGAAGAGTCGTGGCCTAGGC(1) AGAAGAGTCGTGGCCTAGGCTA(1) AAGAGTCGTGGCCTAGGCTAGT(1)	ATCAAGAAGAGTCGTGGCCTAGGCTAGTGGTCCACATTGCACTTCGTGGATGCGCTGGCCTACCATCTCCCCAAGTGGGAGAGTGGACGTCGTAATTTGTGGT	196192984	196193005	+ [Positive strand]	22	((((===={{{{=={{{{={{{{{{((((((((((..........)))))).))))))))))(((((((((.....))>>>>->>>-->>>>-->>>>->)))	3	-42.6
578	6A	UUCCACAGCUUUCUUGAACUU	GGTCAAGAAAGCTGTGGGAA(1) AGAAGAGGGTCAAGAAAGCTGT(1)	AGTCCATGCCATGCCTTTCCACAGCTTTCTTGAACTTCTCTTGCGCTCTCCTTAATTACCCCCCACTCTCTCTGTCTCTCCCTTTCTCTCCGTTGGTAGAGAGAGACATGAATGGGGAGGGACAGGAGCAGGAGCAGCAAGAAGAGGGTCAAGAAAGCTGTGGGAAGAAATGGCATATCCAGGACT	199645227	199645247	- [Negative strand]	21	((((((((((((..((<<<<<<<<<<<<<<<<<-<<<((((((((((((.(((.....(((((((.((....((((((((.((.((........)).)).)))))))).)).))))).)).....)))..))))).))))).))))}=}}}}}}}}}}}}}}}}}})..))))))).....)))))	1	-99.2
579	6A	UCAAGCUUUGUAAACUUUGACU	TTGGTCAAACTTTGCAAAGTT(1)	GTATTAGCTTTGGTCAAAGTCAAGCTTTGTAAACTTTGACTAAATTTGTAGACAAAAATATTAGTAGCATATACAATAACAATTCAATACCATTAGGTTCATTATTGAATCTACTTTCACATCGTATAGATTTGTTATGATATCTGTTTATATTTGTTTCTGTAAACTTGGTCAAACTTTAAGAAGTTTGACTTCAGTCAACTCTAATAT	200432898	200432919	- [Negative strand]	22	(((((((..(((((..(((<<<<<<<<<-<<<<-<<<<<<<((.((((((((...((((((....((((.(((..(((((((.((.((((.((((((((((....)))))))).......)).)))).)).)))))))..))).)))).))))))...)))))))).))))))))).)))).))))))))))))..)))))..)))))))	1	-75.4
580	6A	CUCGGAGGCUUAGCUGCAACCU	CTCGGGGGCTTAGCTGCAGCCT(2)	CACTCGGGGGCTTAGCTGCAGCCTAGTGCTCACCTAAGTGATAAAATTCCTACCGAGTGGAGAGCAAACCTCCCACTCGGAGGCTTAGCTGCAACCTAGTG	349830	349851	- [Negative strand]	22	(({{={{=={{=={{{{{={{{{{.....((((....))))...........((((((((.(((.....))))))>>>>>>>>>>>>>>>>>-->>-))))	2	-42.6
581	6A	CUGAAGUUAAGCGUGCUUGGGC	ACGGAGTGCGATTTGACCTGAG(1)	TCTGAAGTTAAGCGTGCTTGGGCTGGAGTAGTGTCAGGATGGGTGACCTTTTGGGAAGTTTGACCAAGGAGTGCGATTTGACTTGAGCTTAAGCATATTGACCTGAGA	11273404	11273425	+ [Positive strand]	22	(<<-<-<<<<<--<<<<<<<<<<(.((((...(((.....((....)).(((((.........)))))......)))...)))).))))))))))).))))).).)))	3	-35.5
582	6A	UAAUGAUAAAUAAUUGCUGGAC	TGTAATGGTCATTGGGTAGCA(1)	GCACGTTACGCGAGCATGTAATGGTCATTGGGTAGCACAAGAAGATCGATTCATACAAGATGCTATTAATCTGGATAGTTTAACAAACTTTTAAATAGAGCGTGATCCTATATAGGAGATTTGTTAGCTAATGATAAATAATTGCTGGACATGTTCGCATAGTGC	16528448	16528469	+ [Positive strand]	22	((((.....((((((({{{==={{{={{{{=={{={{.....((((..((.(((.....)))..))..))))...(((((.((((((((((((.((((.........)))).)))))).)))))))))>>->>->>-->>>>->>>-->>))))))))...))))	1	-42.5
583	6A	GAAUUACUUGUCGCAGGCAUG	ATTTCTACGACGAGTAATTTG(1)	ACTCCCTCTGTTCCGAATTACTTGTCGCAGGCATGAATGTATCTAGAAGTATTTTAGTTCTAGATACATCCATTTCAGCGACGAGTAATTTGGAACGGAGGGAGT	21110329	21110349	- [Negative strand]	21	((((((((((((((<<<<<<<<<<<<<<-<<-<<<.((((((((((((.((...)).)))))))))))).))).)).))))))))))))))))))))))))))))	1	-64.6
584	6A	UUUUAGAGGUUUCAAAUGGACU	TCACTTGTTGAAATCTCTAGA(1)	CCGTTCCTAAATATTTGTCTTTTTAGAGGTTTCAAATGGACTATCATATACGGATGTATATAGACATATTTTAGAGTGTAGATTCACTCATCTTGTTCCGTATATAGTCACTTGTTGAAATCTCTAAAAAGACAATTATTTAGGAACGG	51304825	51304846	+ [Positive strand]	22	(((((((((((((.((((((<<<<<<<<<<<<<<<--<<<<<(...((((((((.((......))........(((((......))))).......))))))))))))).)...))))))))))))))))))))).)))))))))))))	1	-70
585	6A	UCACGACAAGUAAUUCCGAAC	CGTTCGGAATTACTTGTCTCGG(1) CCGTTCGGAATTACTTGTCT(1) TCCGTTCGGAATTACTTGTCT(5)	CTACTCCCTCCGTTCGGAATTACTTGTCTCGGGAATGGATGTATATAGAACTAAAATACGTCTAGATACATCCATTTTCACGACAAGTAATTCCGAACGGAGGGAGTAG	65565329	65565349	- [Negative strand]	21	(((((((({{{{{{{{{{{{{{{{{{{{=.(..(((((((((((.((((.(........))))).))))))))))).->-->>>>>>>>>>>>>>>>>)))))))))))	1	-74.3
586	6A	GAGAACUAUGUAGACAUGACCU	TATTGGCTCCTACATATTCTAC(1) TTGGCTCCTACATATTCTACGA(1)	GACCCTACGAGTTCGAGAACTATGTAGACATGACCTAGACGCCTTTCCGGTCAATAACCAATAGCGGAACCTGGATGCCCATATTGGTTTCTACATATTCTACAAAGATCTTTATCGGTC	86492329	86492350	+ [Positive strand]	22	((((....(((.((-<<<<-<<<<<<<<--<<<<<-((....))....)))))..((((((((..((...........)).)))))))))))))))))))).....)).)))....))))	8	-24.12
587	6A	ACUAACAAGACCAACUGCGGC	CGCCGCAATCGGTCTTGGTAG(1) CGCCGCAATCGGTCTTGGTAGT(1)	CAACTTTAACCATAAATTTAACTAACAAGACCAACTGCGGCGGGAGAAAAAATTATATAATTAAAAACTTCTTTCAAATACGAATTCACTGATATAATTTTTGCTCGCGCCGCAATCGGTCTTGGTAGTTAAATTTACGGTCAAAGTTG	87558171	87558191	- [Negative strand]	21	(((((((.(((.((((((((<<<<-<<<<<<<---<<<<<<(.(((.(((((((((((..............(((......))).......))))))))))).))).}}}}}}}===}}}}}}}=}}}))))))))).))).)))))))	1	-60.8
588	6A	UCUGUUCCUAAAUAUUUGCCU	AAAAGACAAATATTTAGGAAC(2)	TGTCTACTCTTATACTCCATCTGTTCCTAAATATTTGCCTTTTTTAGATTTCAAATGGACTACCACATACGGATGTGTATGTAGACATATTTTAGAGTGTAGATTCACTCATTTTGGTCCGTATGTAGGCACTTGTCGAAATCTCTAAAAAGAAAAATATTTAGGAACAGAGGGAGTAGAAAATAGAGTTGGTG	144586763	144586783	- [Negative strand]	21	(..(.(((((..((((((.<<<<<<<<<<<<<<<<<--<<((((.(((((((.....(((..((((((((((((..(((((....)))))....(((((......)))))......)))))))))).)).....))))))))))..))))))..))))))))))))))))).))))))......))))).)..)	1	-78.7
589	6A	UAUCUGGGAGUUGCAUGAUCUC	CTCGATCTATGCCAACTCAACA(1)	TTATCTGGGAGTTGCATGATCTCATTGTCGAAGGAATATGTATTTGACATTAAGAAAGCAGTAGCAATAAACTGAACGATCATATGCTAAGCTAACAGATGG	179741072	179741093	- [Negative strand]	22	(<<<<<<--<<<<<<<<<<<<--..(((((((..........))))))).........((((........))))...)))))..)))..))))..)))))))	5	-41.1
590	6A	CCCGGGGAUCGUCAUCGAGCUG	CTCGGAGGTGCCGTAGTTTCGG(1)	CCCGGGGATCGTCATCGAGCTGAACGTGTGCTAGAACTCGAAGGTGCCGTAGTTTCGGTGCTTGATCAGTCGGG	201007233	201007254	- [Negative strand]	22	<<<<<-<<<<<-<<<<<<<<<-.(((.(..((.(....)...))..)))))).)))))))..)))))..)))))	6	-41.8
591	6A	CUGAAGUUAAGCGUGCUUGGGC	ACGGAGTGCGATTTGACCTGAG(1)	TCTGAAGTTAAGCGTGCTTGGGCTGGAGTAGTGTCAGGATGGGTGACCTTTTGGGAAGTTTGACCAAGGAGTGCGATTTGACTTGAGCTTAAGCATATTGACCTGAGA	11273404	11273425	+ [Positive strand]	22	(<<-<-<<<<<--<<<<<<<<<<(.((((...(((.....((....)).(((((.........)))))......)))...)))).))))))))))).))))).).)))	3	-35.5
592	6B	AUUUCCGCGACAAGUAAUUCC	ATTACTTGTCTCGAAAATGGA(1)	TACTCCCTCCGTTCGGAATTACTTGTCTCGAAAATGGATGTATCTAAAACTAAAATACATCTAGATACATCAATTTCCGCGACAAGTAATTCCGAACGGAGAGAGTA	17135932	17135952	- [Negative strand]	21	(((((.((((((((((({{{{{{{{{{={{={{{{={{((((((((...............)))))))))).>>>>->>->>>>>>>>>>>>>)))))))).)))))	2	-59.76
593	6B	GACUCGGAUCAUGUAAUCACU	TTAATTATCCTGAACATAGTCA(1)	GTTGACTCGGATCATGTAATCACTTAGATGACTGGAGGGATGTCTATCTGAGTGGTGGGTGCATGAAGGAATTGAC	131960642	131960662	- [Negative strand]	21	((.-<-<<---<<<<<<<<<<<<<((((((((.........))).)))))))))))...)))))))..)).)..))	2	-27
594	6B	UGGUGGAGUGAUUUGUCUGGUU	TTCCGTTAACGAACGAGACCTC(1)	GGGTGGTGGTGCATGGCCGTTCTTAGTTGGTGGAGTGATTTGTCTGGTTAATTCCGTTAACGAACGAGACCTCCGTCTGCTAAGTAGCTATGCAGAGCCATCC	21213942	21213963	- [Negative strand]	22	(((((((..((((((((....((((((-<--<<<<-<-<<<<<-<-<<<(({===))))))=))))))=)))))..).))))))..))))))))..)))))))	3	-46.5
595	6B	UGACAAGCGAUUCCGGACGG	TCCGTCCGGAAATACTTGTCA(1) TCCGTCCGGAAATACTTGTC(5)	CTTATGGTCGTACTCCCTCCGTCCGGAAATACTTGTCATAGAAACGGATGTATCTAGATGCATTTTAGTTCTATATACATCCATTTTCACCCATTTTGATGACAAGCGATTCCGGACGGAGGGAGTACGTCATAGG	36682085	36682104	- [Negative strand]	20	(((((((.((((((((({{{{{{{{{{{==={{{{{{((.((((.((((((((.((((.((......)))))).))))))))..))))..........)>>>>>>>--->>>>>>>>>>)))))))))))))))))	1	-72.9
596	6B	CCAUUUAUGCUCCCAUAUACG	GATGAGGTGGGAGCACGGATG(1) AGGATGAGGTGGGAGCACGGAT(2) TAGGATGAGGTGGGAGCACGG(1)	TGCTCCTACTTGTGCGCCCATTTATGCTCCCATATACGTAGCTTGATTTGATTGGAACAAAATAAAATTCGACCCCATCCCTTAAAATCAGGAGGGAGATAATTAGATTAAAAAGAAAAAAAAAAAACAGCCGTAGGATGAGGTGGGAGCACGGATGGGAGCATGAAGAGGGAGCA	24577204	24577224	+ [Positive strand]	21	(((((((.(((((((.(<<<<<--<<<<<<<<<-<<<<..(((((((((((((((((..........))).......((((((........))))))..)))))))))))..................))))))}=======}}}}}}}}}==}}}))).)))).))).)))))))	1	-62.56
597	6B	GGAAUUCCGAACGGAGGGAG	TACTCCCTCCGTTCGGAATTA(1)	TACTCCCTCCGTTCGGAATTACTTGTCTCGAAAATAGATGTATCTAGAACTAAAATACGTCTAGATACATCCATTTCTATGACAAGGAATTCCGAACGGAGGGAGTA	160514915	160514934	+ [Positive strand]	20	{{{{{{{{{{{{{{{{{{{{=((((((..((((...((((((((((((.(........)))))))))))))..))))...)))))>->>>>>>>>>>>>>>>>>>))	2	-63.7
598	6B	UGGUGGAGUGAUUUGUCUGGUU	TTCCGTTAACGAACGAGACCTC(1)	GGGTGGTGGTGCATGGCCGTTCTTAGTTGGTGGAGTGATTTGTCTGGTTAATTCCGTTAACGAACGAGACCTCCGTCTGCTAAGTAGCTATGCAGAGCCATCC	21213942	21213963	- [Negative strand]	22	(((((((..((((((((....((((((-<--<<<<-<-<<<<<-<-<<<(({===))))))=))))))=)))))..).))))))..))))))))..)))))))	3	-46.5
599	6B	GUUUUGGUCACCGGAAAAGUU	GAATGGTCCGGAGGTAAAGAT(1) GGAATGGTCCGGAGGTAAAGA(2)	TCCTGGATGATATCCCGGATGTCACGAGGAGTTCTGGAATGGTCCGGAGGTAAAGATTTATATATAGGAAGTCCTGTTTTGGTCACCGGAAAAGTTTCGGGTGCTATCGGTAACGTACCGGGACCACCGGGA	18971818	18971838	- [Negative strand]	21	((((((.((...((((((((((..(((..(((((({{{{{=={{{{{={{=={{{{(........(((....)))>>>>>-->>->>>>>--->>>))))).))).)))...)))).)))))).))))))))	1	-50.1
600	6B	AUGCGGUUGUCUCUAAUGCCU	ATAAGAGACATCATGGTATG(1)	GTGCCCTATTTAAAGTGAATGCGGTTGTCTCTAATGCCTAACCCATAAATGATAGTGGTAAAGAGACATCATGGTATGCACCATATCCAATAGGGTGC	99757494	99757514	+ [Positive strand]	21	(..(((((((((..(((.<<<<-<<<<<<<<<--<<<<-....((....)).....)))).)))))))..)).)))).)))..))...)))))))..)	7	-28.7
601	6B	AUGUAGGAGCCAAUAUGAACAU	GAGACGTGTCTCGGTCATGTC(3)	TTCTTAGAATATGTAGGAGCCAATATGAACATCCAGGTTCCGCTATTGGTTATTGACCAGAGACGTGTCTCGGTCATGTCTATATAGTTCTCGAA	130647602	130647623	- [Negative strand]	22	(((..(((((<<<<<<-<<<<<<<<-<<<<--....))))...))))))))..(((((.{{{{====)))))))))===)))))).))))).)))	2	-29.4
602	6B	GUGCCGGAGUUGAACUAUAGCU	AGCGACAGTTAACTCTGGGCG(1) GAGCGACAGTTAACTCTGGGC(4)	TGGCAACTTGGGGTGGTCTACCATACCCTTCAGGTCTGGGGTAGTAGTAGAAGGAGCGACAGTTAACTCTGGGCGACAAGTGCCGGAGTTGAACTATAGCTTCTCGAGCAGCTA	133819038	133819059	+ [Positive strand]	22	((((..((((((....(((((..((((((........))))))...)))))..{{{{==={{{{{{{{{{{{{{.....>>->>>>>>>>>->>>--->>>)))))))..))))	1	-43.1
603	6B	ACCGGGACUAAAGGGCAGCCU	CAGGAGCGAGGCCCATTGGTCC(1)	GGGTATATATAGGCACCTCATTTGTCCCGGTTCGTGGCATGAACCGGGACTAAAGGGCAGCCTGTGGTCCT	139770139	139770159	- [Negative strand]	21	(((....(((((((..(((.((.((((((((((((...))))>>>>>>>>->>->>>-->>>>)))..)))	5	-71.2
604	6B	UGGGAGAGUGGAUGUCAUAAU	AAGAGTCGTGGCCTAGGCTAGT(1)	GGGAGAGTGGATGTCATAATTTCTGATAGAGGGGGTACGCGTCCGCGCGGCCTCTGCTAAATTATGAAATTATAAACTTTGATATCTCTTTTCT	184300770	184300790	+ [Positive strand]	21	<<<<<<<-<<<<<<<<<<<<(((((((((.((((((.((((....)))))))))).)))..))).))))))).......)))))))))))))))	1	-44.5
605	6B	CACGUGCUUCAACUUUGACCG	TATGGTCAAAGTTGGACCTCG(1)	ATGTAGTGCTTCCTCTATCCACGTGCTTCAACTTTGACCGTAAATTTAACTACCAAGACCGATTGCGGCGGGAGCAAAAATTATATCAGTGAATTCGTATTCGAAAGAAGTTTTCAATTATATAATTTTTTCTCTCGCCGCAGTTGGTCTCGTTGGTTAAATTTATGGTCAAAGTTGGACCTTGGGAAGCGCGGGCGCACTATAT	183899345	183899365	+ [Positive strand]	21	(((((((((.(((.(..((<-<<-<-<<<<<<<<<<<<<<((((((((((((.(.(((((((((((((((((((.(((((((((((...((((......(((....)))...))))...))))))))))).))))))))))))))))))).).)))))))))))))))))))))))))).).)))))...).))).)))))))))	1	-103.3
606	6B	GGACAUGAUCGAUUGUGGAUUU	CATTTTCCATAGTAATGAAAA(1)	GGTAGAAGGCAACGTGCGACTTCAAGGACATGATCGATTGTGGATTTTGCTATCCATCATTTTCCATAGTAATGAAAATGCTCTTGGCTCGACATAGCCTGTTCTATT	2650640	2650661	+ [Positive strand]	22	((((((((((...((((((..((((<--<<<--<<-<<<<<<<<---((........}}===}}}}}}}}===}}==}))..))))).))).))).))))..))))))	1	-29.9
607	6B	CUCCGUCUGAAAAUAAGUGUCU	TTGAGACACTTATTTTGGGAC(6)	ATACTCCCTCCGTCTGAAAATAAGTGTCTCAACTTTGTACTAGCTATAGTACAAATTTGCATTAAACTCAAGACACTTATTTTGGGGTGGAGGGAGTAT	9747731	9747752	- [Negative strand]	22	(((((((<<<<--<<-<<<<<<<<<<<<<(((.(((((((((....))))))))).)))...........))))))))))))).))..)))))))))))	1	-48.01
608	6B	UCGAGAACAAUGUAGACAUGAC	TATTGGCTCCTACATATTCTAC(1) TTGGCTCCTACATATTCTACGA(1)	TTCGAGAACAATGTAGACATGACTGAGACTCGTTTCCGGTCAATAACCAATAGCGGAACCTGGATGCTCATATTGGCTCCTACATATTCTACGAA	24794739	24794760	+ [Positive strand]	22	(<<<<<<<--<<<<<<---<<<<((.((......))))))))....(((((((((.........))))..=}}}}}===}}}}}}=}}}}=})))	16	-24.3
609	6B	AGGAGAUCGUGCCAGGAGCCA	AAGTTGGCGATGAAGCGGGTG(1)	GGTCACCCATGGCCGGTGGACGGTCGCGAGTGCCCTGGAAGTTGGCGATGAAGCGGGTGCACATCTCGTCCCAAGAGGAGATCGTGCCAGGAGCCAGGTGCGAGCGCCGTCCTTGAGTGCCATGGGAAACC	58524277	58524297	- [Negative strand]	21	(((..(((((((((...((((((.(((...((((((((==={{{{{={{{{={{====))...((((.((....)>->>>>>>>>>>>>>--->>>)).))).)))))))))....).))))))))..)))	2	-67
610	6B	UAGACCAUGAGAUCGUGCAACU	TTGGGTTGGCATGAATCGAGAC(1) TTGGGTTGGCATGAATCGAGA(1)	AGTATCATTTCCTTAGACCATGAGATCGTGCAACTCCCGGATACCGTAGGAATGCTTTGGGTGTACCAAACGTCACAACGTAACTTGGTGGCTATAAAGGTGCACTACAGGTATCTCCGAAAGTGTCTGTTGGGTTGGCATGAATCGAGACTGGGATTTGTCACT	92849227	92849248	- [Negative strand]	22	(((..((..((((-<<--<-<<<--<<<<<<<<<<(.(((((((....(((((((((..((((((((....(((((...........)))))......))))))))..)))))).)))....)))))))==}}}}}=}}}}}}=}}}=}=})))))..))..)))	6	-54.5
611	6B	CCGGACCAGAAACGUGCACUC	CCTCGATGGGCTCTGTTCCGGT(1)	GCTCTGCTGAAACATTCCGGACCAGAAACGTGCACTCGATTGCTCGTGGGCGCATCTCTGTCGAGTCCACCTCGATGGGCTCTGTTCCGGTCGACCAAGCCCTGC	122161969	122161989	- [Negative strand]	21	((...(((........<<<<<-<<<<---<<<<-<-<((....))).).))))...(((((((((....=}}}}}}}}}=}}}}=}}}}}=......)))...))	1	-36.06
612	6B	UCAAAACUGAAACUGAAACCG	TTGGTTTTCGGTTCGGTTTTGC(1)	CAAAACTGAAACTGAAACCGAAAACTGAAAAAACCGAAATTTGGTTTTAGTTTGGTTCTTTTGGTTCGGTTTTTGGTTTTCGGTTCGGTTTTG	125643926	125643946	- [Negative strand]	21	<<<<<<<<<<-<<<<<<<<<((((((((....(((((((.(..(.......)..)...)))))))))))))))))).))))))))))))))))	1	-36.5
613	6B	UAACGGAUGGGUCUUGUCAAUC	TTAACGAGCTAGTCAAGTAGA(1) TCTTTGATTAACGAGCTAGTC(2)	AGCTAACGGATGGGTCTTGTCAATCACATCATTCTCGAATGATGTGATCCCGTTCATCAAATGACAACACTTGTCTATGGTT	141368141	141368162	+ [Positive strand]	22	(((<<--<<<--<<<-<<<<<<<<<((((((((....))))))))))).............)))))).)))..))).)))))	4	-36.4
614	6B	CGAGAUUCGUCGUGUGAUUUGU	TCCTAGATCTCGGGACGAGATC(1)	CATCCTAGATCTCGGGACGAGATCCTCTTGTAGTGGTGGAGTGTTGTAACGCCCCGAGACCGACGCTCCATATGCCTTCCTTGTATTCCGAGATTCGTCGTGTGATTTGTTTTG	157856079	157856100	- [Negative strand]	22	((==={{{{{{={{={{{{{{===.....(((...(((((((((((..............))))))))))).)))....((((.....>>>>->>>>>>->>->>>>>>-..))	1	-33.24
615	6B	UAAGCAUCUCUCCUGUAGAA	TTTGTACAGGATAGACGCTT(4)	GAGAGGTGCTTAGAGAAATAAACCAGGCTTTTCTTAAGCACCGGTGCTTATTTGTATAGGATAGACGTTTAACTAAGCATCTCTCCTGTAGAAATAAACATCGATGCTTCAGAAAAACCAGGTTTATTTTTCTAAGCATTTCTT	171168311	171168330	- [Negative strand]	20	((((((((((((((((((((((((.((.((((((.(((((.(((((.((((((.(((((((.(((.((((...->>>>->>>->>>>>>>->>)))).))))).))))).)))))).)).))))))))))))))))))))))))	1	-111.7
616	6B	GUAGCACUGGGCUAGUAGGACU	TAAACCGGGCTGTAGCAGGCTA(1) AACCGGGCTGTAGCAGGCTAAC(1) GTAAACCGGGCTGTAGCAGGCT(2) GTAAACCGGGCTGTAGCAGGC(1)	GTCATCAGCGAGTGAATCCGGGCTGTAGCACTGGGCTAGTAGGACTCCAGTAAACCGGGCTGTAGCAGGCTAACAGGACTCCGGTATTCATCGCGTGAC	178142078	178142099	+ [Positive strand]	22	(((((..((((.((((((((((((<<<<<-<<<-<<-<<<-<<<<-...}}===}}==}}}}}==}}}}}}.))))...))))).))))))))))))))	2	-35.8
617	6B	CCUGGACGGGGUCGACGGCU	GTGGATGCGCTGGCCTACCA(1)	CTTACCTGGACGGGGTCGACGGCTGATCAAAAAGAGTTGTGGTCTAGGCTAGTGGTCCACATTGCACTTGGTGGATGCGCTGGCCTACCATCTCTCCAAGTAGG	185296226	185296245	+ [Positive strand]	20	((((<-<<<<-<<<<<-<<<-<<-..((.....))...)).))).(((((((((((((((..........)))))).)))))))))...))))))))).)))))	6	-42.5
618	6B	AACCCGUCGCGAUGGCUCCACA	CCACCGTGGGGCTATCGCACGA(1)	AGCTAACCCGTCGCGATGGCTCCACAACTAAGTCCTTCTATGAGGACATCTGACGTGATATTTCCATCATAGTTGGCGCCCACCGTGGGGCTATCGCATGATGGTTTCGAGTT	197248056	197248077	- [Negative strand]	22	((((---<<<<<<<<<<<<<<<<<<-.....((((((....))))))..(..(((((((......))))).))..)........)))))))))))))..))))).....))))	1	-45.6
619	6D	AUGGUGGACCGGUCAUAAUUGU	ACTTGATAGCTTTGACCGGTC(1)	TCGGTGGTGATAATAATGATGGTGGACCGGTCATAATTGTCAACCAACTTGATAGCTTTGACCGGTCTTCTCATTTAAGTTAATGACTGA	52296289	52296310	+ [Positive strand]	22	(((((.(((((...((((<-<<-<<<<<<<<<<---<<<<(((...==}}}}}}}===}}}}}}}}}))))))))...))).)).)))))	1	-32.3
620	6D	UCGGGACAUUCUAUGUGCAU	GCATGCACATAGAATGTCCG(1) TGCATGCACATAGAATGTCCG(1) TGCACATAGAATGTCCGGAT(1) GCACATAGAATGTCCGGATA(1)	CTGGGGGTATATCGGGACATTCTATGTGCATGCACAAAGTTTCGGGGAAAAACCATGTATTTTTGTGGCTCGTGTAAAAAAGATAAAGAAATGCAAAATGAATAGTTGTAATGAAGCATCAGAAATTGTCTTTTTTACACAAGCCACAAAAAACCTCGTTTTCCACCGAAAAGTTTGTGCATGCACATAGAATGTCCGGATATACATGCGG	39417854	39417873	+ [Positive strand]	20	(((.(.(((((<<-<<<<<<<<<<<<<<<<<(((((((.((((((((((((.....((.(((((((((((.(((((((((((((((.....(((((.........))))).(((....)))....))))))))))))))).)))))))))))))....)))))).))))))..)))))}}}}}}}}}}}}}}}}}}}=))))))).).)))	1	-106.4
621	6D	UCGCUUGGUGCAGAUCGGGAC	CCCGCCTTGCACCAAGTGAAT(25) CCGCCTTGCACCAAGTGAAT(2)	GTCGCCGCCGCCTCGGGCTCGCTTGGTGCAGATCGGGACCCTCAGCCCGCCCCGACGGGCCGGATCCCGCCTTGCACCAAGTGAATCGGAGCCGGCGCAGCGAC	13458681	13458701	- [Negative strand]	21	((((((((((.(((.(..<<<<<<<<<<<<<--<<<<<-((...(((((......))))).)).)}}}}==}}}}}}}}}}}}}==).))).)))))..)))))	1	-67.7
622	6D	UCGCUUGGUGCAGAUCGGGAC	CCCGCCTTGCACCAAGTGAA(3) CCCGCCTTGCACCAAGTGAAT(104) CCGCCTTGCACCAAGTGAAT(19)	GTCGCCGCCGCCTCGGGCTCGCTTGGTGCAGATCGGGACCCTCAGCCCGCCCCGACGGGCCGGATCCCGCCTTGCACCAAGTGAATCGGAGCCGGCGCAGCGAC	13458681	13458701	- [Negative strand]	21	((((((((((.(((.(..<<<<<<<<<<<<<--<<<<<-((...(((((......))))).)).)}}}}==}}}}}}}}}}}}}==).))).)))))..)))))	1	-67.7
623	6D	UCGCUUGGUGCAGAUCGGGAC	CGGATCCCGCCTTGCACCAAG(1) CCCGCCTTGCACCAAGTGAA(16) CCCGCCTTGCACCAAGTGAAT(150) CCGCCTTGCACCAAGTGAAT(13)	GTCGCCGCCGCCTCGGGCTCGCTTGGTGCAGATCGGGACCCTCAGCCCGCCCCGACGGGCCGGATCCCGCCTTGCACCAAGTGAATCGGAGCCGGCGCAGCGAC	13458681	13458701	- [Negative strand]	21	((((((((((.(((.(..<<<<<<<<<<<<<--<<<<<-((...(((((......))))).)).)}}}}==}}}}}}}}}}}}}==).))).)))))..)))))	1	-67.7
624	6D	CAUUUCUAGGACAAAUAUUUC	AATACTTGTCTTAGAAATGGT(1)	TACTCCCTCCGTCCGGAAATACTTGTCTTAGAAATGGTTGTATCTAGACTTATTTTAGTTATAGATACATCCATTTTATCCATTTCTAGGACAAATATTTCCGGACGGAGGGAGTA	39774583	39774603	+ [Positive strand]	21	((((((((((((((((({{{{={{{{{{{{{{{{{{{=((((((((((((......)))).))))))))..........)>>>>>>>>>>>>>>->>>>>>)))))))))))))))	14	-72.6
625	6D	UACAUGUACCAAUCUCGGACU	ATGAACTAGGGTTTGAGAGGA(1)	ATCAACACTACTAGCAACCTACATGTACCAATCTCGGACTTAGAGACAAGAATTGGATACAAGAGATGAACTAGGGTTTGAGAGGAGATGGTGTTGGTGAAGATGTTGAT	13665224	13665244	- [Negative strand]	21	((((((((((((((((...--<<<-<-<<--<<<<<<<<<(((...((....(((....)))...=}}==}}}=}}}}}}}}}}}}.))).)))))))..)).)))))))	1	-28.8
626	6D	UACGGGUAUCUCUGAAAGUGU	CGGATACCGTAGGAATGCTT(1)	GTGCAACTTCCGGATACCGTAGGAATGCTTTGGGTGTGCCAAACGTTACAACGTAACTGGGTGGCTATAAAGGCACACTACGGGTATCTCTGAAAGTGTTTGTTGGGTTGGCAC	31883259	31883279	+ [Positive strand]	21	((((..((..{{{{{{{=={{{=={{{{{{..((((((((..((((....))))...(((....)))....)))))))>-->>>>>>-->>>--->>>>)))..))....))))	1	-39.4
627	6D	GAAGUUAAGCGUGCUUGGGC	CACGGAGTGCGATTTGACTT(1)	GCTGTGGTTGGATAGAACTCAGAAGTTAAGCGTGCTTGGGCTCGAGTAGTGTGAGGATGGGTGACCTTCCGGGAAGTTTGACCACGGAGTGCAATTTGACTTGAGATTAAGCATATTGACCGGAGATTAAGCCATAGT	38014990	38015009	- [Negative strand]	20	(((((((((.(((....(((.---<<<<<--<<<<<<<<-<((((((..(((......((....)).((((((........)).))))..))).....))))))).)))))))).)))))..)))))).)))))))))	12	-29.6
628	6D	GAUGACAAGUAUUUUUGGACG	CGTCCGGAAATACTTGTCATC(8) TCCGTCCGGAAATACTTGTCA(7) CTCCGTCCGGAAATACTTGTC(6) CCTCCGTCCGGAAATACTTGTC(3)	TACTCTCTCCGTCCAGAAATACTTGTCAACGAAATGAATAAAAAGGGATGTATCTAATGTATTTTAGTTCTAGATACATCCCTTTCCATTTTGATGACAAGTATTTTTGGACGGAGGTAGTA	45233860	45233880	+ [Positive strand]	21	((((..((((((((((((((((((((((.(((((((.....(((((((((((((((..............))))))))))))))).))))))>->>>>>>>>>>>>>>>>>>>)))..))))	1	-86.8
629	6D	CACAAUUUUAUCGUUGCGGU	GTTCCGATGGTTTTGTGACGA(1)	TTGTGACGATAACATTGTTCTTGGTGCCTCCTGACATTTAGGGGTTGTGGCAGTGTCCCGGGGAGTTGAGCTCCGAGGTGTTGTCTTCACAATTTTATCGTTGCGG	51028989	51029008	+ [Positive strand]	20	(((..(((((((.(((((.......(((.(((((...))))))))...(((((..((.(((((.......))))).))..)))))..->>>>>->>>>>>>-->>>	1	-67.42
630	6D	AUAUGGUCAAGACAUGAUGCUU	TATGAGATGATCATGTTTTGT(1)	GTTTTTGCAGGGCATGTTGTGATGTGATATGGTCAAGACATGATGCTTAATTTTATTGTATGAGATGATCATGTTTTGTAACAGAGTTATCGGCAACTGGCAGGAGC	78072753	78072774	- [Negative strand]	22	((((((((.......(((((((((..---<<--<<<<<<<<<<<-<<<(((......)}=}}}}===}}}}}}}}}}}=..))....)))).)))))..))))))))	1	-28.7
631	6D	GCGGGCUCCGAGGACUCGGCC	CTGGCCGGCCATCCTCGGCGCC(1)	GTGTCTCGGGGACGCCTGGCCGGCCATCCTCGGCGCCCTGACGGCGCTGGTGATCATAACGCCCATCCTCCATTGGTTGTACGCGGGCTCCGAGGACTCGGCCAAGATCCCGGAGTACAC	91101844	91101864	- [Negative strand]	21	(((((((.((((..(={{{{{{{==={{{{{{{={{{((((((((..(((.(((..........)))..)))...))))).)>->>>>->>>>>>>->>>>>>).).)))).))).))))	1	-57.5
632	6D	AAAGUAUCUGUUGGGUUGGCAC	CAACTCCCGGATACCGTAGGA(3) TTGTGCAACTCCCGGATACCG(1) ATTGTGCAACTCCCGGATACCG(1)	GATTGTGCAACTCCCGGATGCCGTAAGGGTACTTTGGGTGTGCCAAACGTCACACCGTAACTGGGTGGCTATAAAGGTACACTACGGGTATCCCCAAAAGTATCTGTTGGGTTGGCACGAATC	89172451	89172472	- [Negative strand]	22	(((((((((((((.(((((((.....((((((((..((((((((....(((((.(((....))))))))......))))))))..))))))))...--->>>>>>>-->>>>>->>>>.))))	3	-45.8
633	6D	UGACAAGUAUUUCUGGACGGA	CGTCCGGAAATACTTGTCATC(8)	CGTCCGGAAATACTTGTCATCAAAATGGATAAAAGGAGTGTATCTAGACGTACTTTAGTTCTAGGTGCACCTCTTTTTATCCATTTTGATGACAAGTATTTCTGGACG	100147995	100148015	+ [Positive strand]	21	{{{{{{{{{{{{{{{{{{{{{((((((((((((((((((((((((((((........).)))))))))).)))))))))))))))))))>>>>>>>>>>>>>>>>>>>	1	-73.7
634	6D	CGACGGCACAGAGGAACUCUCA	GGGGGTCCCGAACTGTGCGTCT(9) GGGGTCCCGAACTGTGCGTCT(7)	GCCATCGACCCTCTTAGCGACGGCACAGAGGAACTCTCAATGAAAGCACCAATGTCGGTGTCAAAACCAGTGGATCTCGGGTAGGGGGGTCCCGAACTGTGCGTCTAGAATCGATGGT	151168786	151168807	- [Negative strand]	22	((((((((...(((...-<<<<-<<<<<-<<-<<<<<<-......(((((......))))).....((((.....)).))....}}}}}}=}}===}}}}}}}}}=))).))))))))	2	-42.5
635	6D	CUGAGACAAGUAAUUCCGAAC	CCGTTCGGAATTACTTGTCGC(1) TCCGTTCGGAATTACTTGTCG(2)	ACTACTCCCTCCGTTCGGAATTACTTGTCGCATAAATGGATGTATCTAGACGTATTTTAGTTCTAGATACATCCATTTCTGAGACAAGTAATTCCGAACAGAGGGAGTAGT	46765603	46765623	- [Negative strand]	21	((((((((({{={{{{{{{{{{{{{{{{{=((.((((((((((((((((((........).)))))))))))))))))->>->>>>>>>>>>>>>>>>>.)))))))))))	1	-76.5
636	6D	UAGUAUAAAGUUAAGUCAUCUA	AATAGATGACCCAACTTTGTAT(2) ATGACCCAACTTTGTATTAACT(2) AAATAGATGACCCAACTTTGT(2)	ACTCCCTCCGTTCCAAAATAGATGACTCAACTTTGTACTAAACTAGTATAAAGTTAAGTCATCTATTTTGGAATGGAGGGAGT	61836742	61836763	- [Negative strand]	22	(((((((((((((((((({{{{{{{{{={{{{{{{{{{{(...>>>>>>>>>>>>->>>>>>>>>))))))))))))))))))	1	-66.8
637	6D	UUGAUGACAAGUAUUUCUGGA	TCCGGAAATACTTGTCATCA(1) CCGGAAATACTTGTCATCAAA(1) GTCCGGAAATACTTGTCATC(1) CGTCCGGAAATACTTGTCATC(18) CGTCCGGAAATACTTGTCAT(2) CCGTCCGGAAATACTTGTCA(2)	CCTCCGTCCGGAAATACTTGTCATCAAAATGGATAAAAGGAGTGTATCTAGACGTACTTTAGTTCTAGGTGCACCTCTTTTTATCCATTTTGATGACAAGTATTTCTGGACGGAGG	100147991	100148011	+ [Positive strand]	21	(((({{{{{{{{{{{{{{{{{{{{{((((((((((((((((((((((((((((........).)))))))))).)))))))))))))))>>>>>>>>>>>>>>>>>>>>>))))))	1	-84.8
638	6D	CAUAGGCACCUGUAGCAUUAC	AGATTGGTTGTTACACTGTGTC(1)	AGCGATGCTAGGAAGACATAGGCACCTGTAGCATTACTAATAGATGATCTCTTGGATTTGTATTTTTGCCGCTCTGTGGTTATATTCTAATCAACTATGAAAGATTGGTTGTTACACTGTGTCCTCCCTATCCTGGTGCGTT	171834683	171834703	- [Negative strand]	21	((((.((((((((((.---<<<<<<-<<<<<<<--<<((((.............((((.((((....(((((...))))).))))...)))).........==}}}}}}}}}}}}}==}}}=}))..)).))))))))))))	1	-107.72
639	7A	UCGGACCAGGCUUCAUUCCCC	GGAATGTTGTCTGGCTCGGG(1) GGAATGTTGTCTGGCTCGGGG(15) GGAATGTTGTCTGGCTCGGGGC(1) GAATGTTGTCTGGCTCGGGGCT(1)	TTCTGGGTGGAATGTTGTCTGGTTCAAGGTCTCGCTCTGGTTTGAGGATGGAAAACTTTCATTTCTCTCAGCTTCCTGCGATCTCGGACCAGGCTTCATTCCCCTCAGAG	120026451	120026471	- [Negative strand]	21	(((((((.((((((..(((((((((.(((((..((...((.(((((((..(((....)))...)).)))))...)).))))))>->>>>>>>>>-->>>>>>->))))))	1	-99.5
640	7A	CACAAGUAUUUUUGGACGGAG	CTCCGTCCGGAAATACTTGTCA(1) TCCGTCCGGAAATACTTGTCA(8) TCCCTCCGTCCGGAAATACTTG(1) CGTCCGGAAATACTTGTCAT(1)	TACTCCCTCCGTCCGGAAATACTTGTCATCAAAATGCATAAAAGGAAATGTATCTAGACGTATTTTAGTTTTAGATACATCTCTTTTTATCCATTTTGATCACAAGTATTTTTGGACGGAGGGAGTA	51679468	51679488	- [Negative strand]	21	((((((({{{{{{{{{{{{{{{{{{{={((((((((.(((((((((.((((((((((((........).))))))))))).))))))))).)))))))))->>>>>>>>>>>>>>>>>>>>))))))	1	-76.8
641	7A	GAGAUGACACUGUAUGAACUA	TTCTATGATGTCTCTTACCG(1)	GTTCTATGATGTCTCTTACCGGTTTTGCCACTATCATTTTGGGGTTATGCATTAGAGACAGCCGCATTCACGTTAAATAGGGCACTCTCTAAATTCGTTGAGATGACACTGTATGAAC	21512998	21513018	+ [Positive strand]	21	({{{{{{=={{{{{{{{{={{((...(((.(((......))))))...)).(((((((..(((.................)))..)))))))...)).)>>>>->>>>-->>>->>>>	1	-30.83
642	7A	UUUUUCUGAACAUUUUGGUAUC	AAGAGCTAAAACTCGGATGGGC(1)	TAAGAGCTAAAACTCGGATGGGCACTTACCAACACTTTTGTCATGAATATGAGTGACATTGACATACAGGTGATGTTTTTCTGAACATTTTGGTATCTTA	98145229	98145250	- [Negative strand]	22	({{{{{{{{{{{={{{{{=={{{(.(((((........((((((........))))))..........)))))))>>-->>>>>--->>>>>>>->>)))	2	-26.27
643	7A	UUAUCUGAACAUUUUGAUAUC	TATCAGGATGTTCAGAAAACA(1) ATAAGATATCAGGATGTTCAGA(2) TCAGGATGTTCAGAAAACAT(1)	GCAAATATGATATCTAGATGTTCAAAAAACATCACCTACATTTGCATGTAATTTTTATTCATGAAAAAATATGGTTCATACCTTTTTATTTTTAATAATGTTAATAACACTAATTACCTCAGGTAGTTTAAAGGGTGCTTTTATCCTGAATGCAAATGATATGCACATAAAGGTAGTGTTTATCTGAACATTTTGATATCTTATTTGC	135939531	135939551	- [Negative strand]	21	(((((((.((((((.(((((((((..((((((.((((..((.(((((((.((((.((((((.(((((((((.(((....)))....)))))))..............(((((((((((...))))))).....))))......)).)))))).)))).))))))).))..)))).))))>>--->>>>>>>>>->>>>>>.)))))))	5	-59.63
644	7A	GCACUGUGAAUAGAACUCAUC	CACCAGAGGGCTGATAGCGC(1) TCACCAGAGGGCTGATAGCGCT(1) CACCAGAGGGCTGATAGCGCT(1)	CAGCACTGTGAATAGAACTCATCAACAGAGGAATCACTTTGCTGAAGGGCGTGCTCCTGACGCACCACAGAGAGATAGAGAGCATCACCAGAGGGCTGATAGCGCTG	163322194	163322214	- [Negative strand]	21	((<<-<<<<---<<<--<<<-<<(.(((((......))))).))).((..(((((((((.(.(........).).))).))))))==}}=}}}==}}}}}}}=}}))	1	-34.5
645	7A	UCUGUUCCUAAGUAUUUGUCU	AAAAGACAAATATTTAGGAAC(2)	TATACTCCCTCTGTTCCTAAGTATTTGTCTTTTTAGAGATTTCAAATGGACTACCACGTACAGATGTATATAGACATATTTTAGAATGTAGATTCAGTCATTTTGTTCCGTATGTAGTCACTTGTTGAAATCTCTAAAAAGACAAATATTTAGGAATGGTGGGAGTATG	14894832	14894852	+ [Positive strand]	21	(((((((((-<<<<<<<<<<<<<<<<<<<<(((((((((((((((..(((((((.(((.(((((((...((..((((........))))..)).....)).)))))..)))..)))))).)...))))))))))))))))))))))))))))))))))).)))))))))	1	-70
646	7A	UUUUACCCAGGUUCGGACCC	GGGGTCCCGAACTGTGCGTCT(5) TAGGGGGTCCCGAACTGTGCG(1)	ATCTCAGGTAGGGGGTCCCGAACTGTGCGTCTAAGGCAGATGGTAACAATACGTAGGGGACACGATGTTTTACCCAGGTTCGGACCCTTTTGATGGAGGT	43033948	43033967	+ [Positive strand]	20	(((((....(({{{{{{{={{{{{={{{====...)))...(((((.(((((((.(....)))).))>>>>>>>-->>>>>>>>>>>))).....)))))	16	-36.4
647	7A	UAAACAUUUCCGGAUUGGACU	TACCATTTGGACTTCGTTTGA(1) TACCATTTGGACTTCGTTTGAT(7)	GTTAAACATTTCCGGATTGGACTGAGACTCGCCAAGCGGCCTTGGTTTACTACCGGTAGACCGCCTGTCAAGTTTCGTACCATTTGGACTTCGTTTGAT	72165908	72165928	+ [Positive strand]	21	((<<<<<<--<<<<<<<-<<<<-((((((.(.((.((((.((((((.....))))..)).)))).)).).)))))))}=}}}}}}}}}==}=}}}}}}}	2	-32.3
648	7A	CGAUUCAAGUUUGGCUGACA	ATTGTTGGTCAAACTTGAAT(16) ATTGTTGGTCAAACTTGAATC(36) TTGTTGGTCAAACTTGAATC(2) TTGTTGGTCAAACTTGAATCT(5) TGTTGGTCAAACTTGAATCT(3)	CGAGATATTTAGCATTTCACGATTCAAGTTTGGCTGACAATTAGATTAATGAAATGTCGATTATTTGACAAAGAAATTGATATCATTGGGTTCGTACTCAAAAGCGTTTTCCAATGGTATTATCTCTTTGTCATATAACCCACATTTTATCGATCTAATTGTTGGTCAAACTTGAATCTTGTGATGCATGACGTCTTG	63610744	63610763	+ [Positive strand]	20	(((((..((..(((((.((-<<<<<<<<<<<<<<--<<<(((((((..(((((((((.(.((((.(((((((((...(((((((((((((..(((........)))...)))))))))))))..))))))))).)))).).)))))))))..)))))}}}}}==}}}}}}}}}}}}}}.)).)))))..))..)))))	1	-93.2
649	7A	CUCACUGACAGAACUGUUCUC	AAGAACTCTGTCAATGACACT(1) GAAGAACTCTGTCAATGACACT(3)	GAAGAACTCTGTCAATGGCACAATCATTTGGAAGATTAACTCCCGGCTGAGTCAAGTGATTATGGTACCCAGACATTCTGAGTATGTGCTCACTGACAGAACTGTTCTCC	108179589	108179609	+ [Positive strand]	21	(.((((((((((((.((((((.((((((((........((((......))))))))))))....((((.(((.....))).)))))))>->>->>>>>>>--->>>>>-)	1	-30.7
650	7A	GGCGCCGGAUCGUCGACUACC	GGTGGTTGTAGGCGGCGTCGGC(1)	TCCTGGAGGAGATGGTGGTTGTAGGCGGCGTCGGCCTGCGCCTCCTAGAATTACTCCTGACGCATCTGCCTCACACTGTCCATATATTGGGCACGGGCCTCGCCGATGGTCATGGTGCAATGCACCGGCGAGGATGGCGCAGAGGAGGGGGTTGGCGCCGGATCGTCGACTACCATGTTCTCCATTGGGA	104845576	104845596	- [Negative strand]	21	((((((((((.(({{{{{{{{=={{{{{{{{{{{{((...((((((..........(((.(((.....((((.(..((((((.....))))))..((((........))))..(((((...))))).).))))...)))))))))))))))))>>>>>>>-->>-->>>>>>>>)).))))))...))))	3	-91.2
651	7A	GAGCAUCGCGACUCAGGAGCCU	GGACTCCTGAGCATCGCGACT(2) GGGGACTCCTGAGCATCGCGAC(1)	GGGACTCCTGAGCATCGCGACTCAGGAGCCTAACTGGTCGTGTAGCCCCTCACCCCTTGGTCTCGTCCTAGTGATCCGGACGCCCCAATTATGGCTGAGGTATGCGCGTGGCCGGGCCCAGCCGACGTNNNNNNNNNNNNNNNNNNNNNNNCCTTCCCGAGAGCCACTCATACGTCAAGGGGGACTCCTGAGCATCGCGACTCAGTAGCCT	120501823	120501844	+ [Positive strand]	22	({{={{={{<<<--<<<<<<<<<<<<<<<<<...(((.(((((.((.(((((.((.((((...(((((.........)))))..))))....)).)))))...))..(((((((((.......................................))))...)))))..))))))))...))).))))))))..))))))))))).)))))	4	-75.63
652	7A	CACAAUGAGUCGAGUACUUG	TACTTGACTCATTGTGTTGGG(1)	GCAAAAAATTGTGAGATTACAGTACTTGACTCATTGTGTTGGGAGTTTGACCGAGATGATCTCACTATTACGGTTGGTTACTACATCACTATTACGGTTAGTTACTACATAACTAACCGTAATAGTGAGATCATCTCAGTCAAACTCGCAACACAATGAGTCGAGTACTTGAATCTCACACTTTTGC	139323719	139323738	- [Negative strand]	20	((((((...(((((((((..(({{{{{{{{{{{{{{{{{{{={((((((((.((((((((((((((((((((((((((((.......((((.......)))).......)))))))))))))))))))))))))))).))))))))).)))>>>>>>>>>>>>>>>>>>--))))))))).))))))	1	-117.14
653	7A	UUAGAGAUUUCAAUGUGGACU	ATGTAGTTCATATTGGAATCT(1)	ACTCTCTTCGTTTTTAAATGTAAGTCTTTTTAGAGATTTCAATGTGGACTATATACAAAACAAAATGAATGAATCTACACTTTAATATATACACCCGTATGTAGTTTTTATTGAAATCTCTAAAATGATTATATTTAGAATGGAGGAAGT	146631177	146631197	- [Negative strand]	21	(((..(((((((((.((((((((.((.((<<<<<<<<<<<<<<<--<<<<((((((........................................))))))))))..))))))))))))))))).)))))))))))))))))))..)))	2	-73.2
654	7A	GAGGGCAGGCCUAGCGCAAUG	CCAGCCTCTCTGCATTGCACT(1)	TCTGATATTCCCTTTGAGGGCAGGCCTAGCGCAATGGTGAAGTCCTCCCCACTTGTGCCAAGAGGTCCTGGGTTCGAACCAGCCTCTCTGCATTGCACTTTGCAGGGGTAAGA	178099771	178099791	+ [Positive strand]	21	(((.....(((((.(<<<<<<<<<<---<<<<<<<<(.((.....)).))).))))))..(((((..((((.......}}}}}}}}}==}}=}}}}=}}))).)))))..)))	1	-53.4
655	7A	UCGGACCAGGCUUCAUUCCCC	GGAATGTTGTCTGGCTCGGG(1) GGAATGTTGTCTGGCTCGGGG(15) GGAATGTTGTCTGGCTCGGGGC(1) GAATGTTGTCTGGCTCGGGGCT(1)	TTCTGGGTGGAATGTTGTCTGGTTCAAGGTCTCGCTCTGGTTTGAGGATGGAAAACTTTCATTTCTCTCAGCTTCCTGCGATCTCGGACCAGGCTTCATTCCCCTCAGAG	120026451	120026471	- [Negative strand]	21	(((((((.((((((..(((((((((.(((((..((...((.(((((((..(((....)))...)).)))))...)).))))))>->>>>>>>>>-->>>>>>->))))))	1	-99.5
656	7B	UAGCCAAGGAUGACUUGCCG	GCAAGTTGTTCTTGGCTAGCA(1)	GAGATAGAGGGCAGAATGTAGCCAAGGATGACTTGCCGGGTATGTGTATGTATGCTTCATGGTGAGGGTATGCATCCCTGCTTTGAATCCATGCTGATATTTTCCGGCAAGTTGTTCTTGGCTAGCATCTTGTCCTTTTTCTC	233285037	233285056	- [Negative strand]	20	((((.((((((((..(((<<<<<<<<<<--<<<<<<<<((...((((..(((((.((((.(((.((((.......))))))).))))..)))))..))))..))))}}}}}}==}}}}}}}}}=}}})..)))))))).))))	8	-74.6
657	7B	GACGAGUAAUUUAGGACAGAG	CTCCGTTCCGAATTACTTGTC(1) CCTCCGTTCCGAATTACTTGT(1) TCCGTTCCGAATTACTTGTCG(1)	ACTCCCTCCGTTCCGAATTACTTGTCGCACGTATGGATGTATCTAGATGTATTTTAGTTTTAAATACATTTATTTCAGCGACGAGTAATTTAGGACAGAGGGAGT	1187860	1187880	+ [Positive strand]	21	((((({{{={{{{=={{{{{{{{{{{((....((((((((((.((((...........)))).))))))))))....))>>>>>>>>>>>-->>>>->>>)))))	1	-49.8
658	7B	AUCCAUAUUAGUUGUCGCUGA	TGAGCGACAATTAATATGGAT(1)	CTCCCTCCGATCCATATTAGTTGTCGCTGATTTAGTACAGACTAGCGACAATTAATATGGATTGGAGGGAG	24517209	24517229	- [Negative strand]	21	(((((((((<<<<<<<<<<<<<<<<<<<<-(((.....))).)))))))))))))))))))))))))))))	1	-59
659	7B	CAAAAUGGGAUCCAAAAGGUAU	TCCTTCTGGATCCTTTTATGC(1)	CTCCATTGAGTTCACCTGATATTCCTTCTGGATCCTTTTATGCTTCTTCTGCAACTTTTGTTAGCATGCATCATCATCTCGTACGAACCAACGAGATGATGATGCATGCTAACAAAAAATGTAGGAGGAGCAAAATGGGATCCAAAAGGTATATCTATTGAACTGGCTGGAG	26745408	26745429	+ [Positive strand]	22	(((((.(.((((((...(((((={{{{={{{{{{{{={{={{{((((((((((..(((((((((((((((((((((((((((........)))))))))))))))))))))))))))..)))))))))))>>->>->>>>>>>>->>>>->>)))...)))))).).)))))	1	-104.5
660	7B	UGAACAUCCAGAUAUCUUAUU	AAATAAGATATCAGGATGTTCA(1) GCAAATAAGATATCAGGATG(2)	AATGTAAGTGATGTTTTCTGAACATCCAGATATCTTATTTGCATTTTTCTGAATTCGTTTCATCTTGTTATGAATGTTATAAGGACTTTGACCATTATTTGGAAACTTCATAACAAGTAGATACAAACTCAGAAAAATGCAAATAAGATATTAGGATGTTCACAAAACATCACCTACATT	32891704	32891724	+ [Positive strand]	21	((((((.((((((((((.<<<<<<<<<-<<<<<<<<<<<(((((((((((((.((.((.((..(((((((((((.(((.....))).....(((.....)))....)))))))))))..)).)).)).)))))))))))))))))))))))).))))))))).)))))))))).))))))	1	-98.89
661	7B	UCAGGACCCGCGGUGACUCACU	TAAGTGAGTCACTGCGGGCCC(1) TTAAGTGAGTCACTGCGGGCC(1)	CGATCTTATAGTACCTTAAGTGAGTCACTGCGGGCCCTGAGCAACCCAGCTCAGTGCTGACTGCACTCGTGACGCTTTGACCGCAGCCGCACAGCCAGAATGCTGCCATGGCAGGAGTTTGCCGCAAAGGGTGCTCCCGTGCTGAGCTGAGCTGCTCAGGACCCGCGGTGACTCACTTTTAGGCTGTGTTTGGTTG	103333220	103333241	+ [Positive strand]	22	(((((.((((((....={{{{{{{{{{{{{{{{{={{((((((.(.((((((((..(.(...(((((((((..(((........)))..))).((((((.(.((((....)))).).))))..))...))))))..).)..)))))))).).)))>>>>>->>>>>>>>>>>>>>>>)....))))))...)))))	1	-103.3
662	7B	AAUUAAGACCAAACUCGUAACU	ATTACGACGTTCGGACACACC(3)	GATTACGACGTTCGGACACACCATGTCGCTGTGGTGTTCCAGGTGGCGTTAATTGTGAAACTATTCCATGTTGTTTCAAATTAAGACCAAACTCGTAACTC	122406553	122406574	+ [Positive strand]	22	({{{{{{{={{{={{{={{{{{((......))))))))))...(((..((((((.((((((.((.....)).))))))>>>>>>-->>>>>>>>>>>>->)	1	-29.3
663	7B	UCCGCUGACUCUUGUAUAUUCG	TTTTAATTTGTGTCTAGAGTTG(1) AATTTGTGTCTAGAGTTGTGTT(1)	GCTTCCGCTGACTCTTGTATATTCGAGCTTATGTATTCAAGCCCTCGAGGCCCCTGGCTTGTAGTATAAAGCTCATATTATTTTAATTTGTGTCTAGAGTTGTGTTGT	166386266	166386287	+ [Positive strand]	22	((.--<<<-<<<<<<-<<<<<---<(((((.((((((((((((....((....)))))))).)))))))))))).((...===}}===}}}}=}=}}}}}}}))..))	1	-27.9
664	7B	UUUUUCACUGAAACCUUGUGCA	ACAAGGTTTCGGTGAAAAACG(1)	ATCCGGACATTTTATGTGCGTTCACAAGGTTTCGGTGGAAAATGACGTTTTTTATGGCTTGTGTAAAAAAGATAAAGAAATGCCTCGTGAATAGTTAGAATGAAGCATCAGAAAATGTCTTTTTTACACAAGCCACAAAAAACGCCGTTTTTCACTGAAACCTTGTGCACGCACATAAAATGTCCGGAT	170140729	170140750	- [Negative strand]	22	(((((((((((((((((((((.((((((((((((((((((((((.((((((((.((((((((((((((((((((.....((((.((((...........)))).)))).......)))))))))))))))))))).)))))))).))>>>>>>>>>>>>>>>>>>>>->))))))))))))))))))))	6	-102.4
665	7B	AAUUACUUGUCGCGAAAAUGA	CATTTTCGAGACAAGTAATTC(5) ATTTTCGAGACAAGTAATTCC(16) TTTTCGAGACAAGTAATTCC(1)	AGGGTACTCCCTCCGGCCGAAATTACTTGTCGCGAAAATGATAGAAATGAATGTATTTAAAACTAAAATATATTTAGATACGTCCATTCTTGCGACAAGTAATTCCGGACGAAGGGAGTACTTT	191123003	191123023	- [Negative strand]	21	((((((((((((.((.(((.<<<<<<<<<<<<<<<-<<<<<(.....(((((((((((.......))))))))))).....)).)))).))))))))))))))).))).)).))))))))))))	1	-57.4
666	7B	AAGAGAUUUCAAAUGGACUAC	ATGTAGTCACTTGTTGAAATCT(1) TGTAGTCACTTGTTGAAATCT(2) CCGTATGTAGTCACTTGTTGAA(2)	TTCCTAAATATTTGTCTTTTAAGAGATTTCAAATGGACTACCATATATGAATGTATATAGACATATTTTAGAGTGTAGATTCACTCATTTTGCTCCGTATGTAGTCACTTGTTGAAATATCTAGAAAGACAAATATTTGGGAA	195525733	195525753	+ [Positive strand]	21	((((((((((((((((((((-<<<-<<<<<<<--<<<<<<<.((((....((((......))))......(((((......)))))..........)))))))))).)...))))))).))).))))))))))))))))))))	1	-53.22
667	7B	GUCGUGACGUACUUCUGGCC	GGCTAGAAGTGCGGAGCGAC(4)	AGCGGTCGTGACGTACTTCTGGCCGGGTTTGGCCCAGCAGCCTGTTACCCTAGGTCGCTGTTAACTCGTGCATGTTGGGGGCTAGAAGTGCGGAGCGACGTT	214011960	214011979	- [Negative strand]	20	((((-<<<<--<<<<<<<<<<<<<..........((((.(((((......))))).)))).((((........))))..}}}}}}}}}}}}}==}}}}})))	1	-46.6
668	7B	GUAGGGAUUUUACUAUGGACC	TCCATAGTAGAATCTCTCCAA(1)	AGTCTTTGTAGGGATTTTACTATGGACCACATACGGATGTATCTAGATGCATTTTAGAGTATAGGTTCACTCATTTTGCTCCGTATGTGGTCCATAGTAGAATCTCTCCAAAGACT	224794441	224794461	- [Negative strand]	21	(((((((<-<<<<<<<<<<<<<<<<<<<(((((((((.((((....))))......((((........)))).......)))))))))))}}}}}}}}}}}}}}}}}=}}})))))	1	-64.3
669	7B	GGACCAAAGGCCUCUUUUCAGC	GGAAGCGGCGGCCTTTGGTCCC(1)	GGTTCGTGAGACCAACCGGGACCAATGCCCCCTTTAGTCCTGGTTGGAGCCGCCAACTGGGACCAAAGGCCTCTTTTCAGCAGCCCAAAGGGCGGGAAGCGGCGGCCTTTGGTCCCGGTTAGTGGCACGAACCGGGACTAAAGGGTGTCATTGGTCCCGGTTGGTGCCACGAACC	242774591	242774612	- [Negative strand]	22	((((((((..((((((((((((((((((.((((((((((((((((.(.(((((.(((((<<<<<<<<<<<<-<<<<<<---.((((...)))).=}}}}=}}=}}}}}}}}}}}}})))).))))).).)))))))))))))))).).)))))))))))))))))..))))))))	1	-135.6
670	7B	GUUCCGUAAUGCAUCAUCCUGU	TATAGTGATGTGCATTACCGAG(2) ATAGTGATGTGCATTACCGAGA(1) TAGTGATGTGCATTACCGAGAG(3) AGTGATGTGCATTACCGAGAG(1)	GTCTCTTTACTTGTTCCGTAATGCATCATCCTGTAACTAACTCATTAGTCACATTGTTTGCAAGGCTTATAGTGATGTGCATTACCGAGAGGGCCCAGAGAT	224758	224779	+ [Positive strand]	22	((((((...((.-<<<-<<<<<<<<-<<<<<<<<(...........((((...(((....)))))))))}}}=}}}}}}}}}}}}=}}}==))...))))))	2	-29.8
671	7B	UGUCUCGGAUAUGGAUGUAUC	TACATCCATTTCTGCGACAAG(2)	TCCCTCCGTTCGGAATTACTTGTCTCGGATATGGATGTATCTAGAACTAAAATACATCTAGATACATCCATTTCTGCGACAAGTAATTCCAAACGGAGGGA	16123399	16123419	+ [Positive strand]	21	((((((((((.(((((((((<<<<-<<<<-<<<<<<<<<<<((((...........))))))}}}}}}}}}=}}}}=}}}}}}))))))).))))))))))	1	-67.6
672	7B	UAAUUCGCUUUUUGGUACAAAG	AATTCGTACCAAAAGGCGGATT(1)	AGTTATTTTGGAACGGAATCCCAGATAGGATAATTCGCTTTTTGGTACAAAGTACAGCAAGAGCCTTCTGAATATCGCTATTTGGAAGGCCTTTGCTGAAATTTGTACCAAAAGGCGGATTATCCTATCCGGGACTCCGTTCCAGAATAACT	18762701	18762722	+ [Positive strand]	22	(((((((((((((((((.((((.(((((((<<<<<<<<<<<<<<<<<<<<<-..(((((((.((((((..((((....))))..)))))).)))))))...)))))))))))))))))))))))))))).)))).)))))))))))))))))	4	-98.6
673	7B	GGGCGAUGAUGAUUAACUGU	GGATCCTCCCTGTTGTCTCT(1)	TTTTAGGGCGATGATGATTAACTGTGGCTGAAATAAGTGTGCCTTTGATCAATTGAGGCACCTGTGGGCATGAAGTTGGATCCTCCCTATTGTCTCTAGAA	25867931	25867950	+ [Positive strand]	20	(((((<<<<<<<<<-<<<<<<<<--.(((.(....((.(((((((.........))))))))).).)))....)))).)))).))...)))))).))))))	2	-31.3
674	7B	UUUUGUAGGAUGGUCUGGCCU	GTAGAATTCCTAAAGAAGAAA(1)	AGCCCTAGGTAGAATTCCTAAAGAAGAAAATGATCTATTTGATACTATGGATGACTGGTTATGAAGGGACCGTTTTTTTGTAGGATGGTCTGGCCTATTGCT	32988931	32988951	+ [Positive strand]	21	(((..((({{{{{=={{{{{==={{{{{{(((.(((.(((...((((.(.....)))))...))).))).)))))>>>>->>>>>--->>>->>>>)..)))	1	-28.2
675	7B	AGGUCUAAUUUUCUCUAUAAGC	CCTTATACAGGAAATTTGACC(1)	GAGCTGCTCTCAAAGTGAAAATAGATGCCCTTATACAGGAAATTTAACCTAAATTCATATTGAATTTCTCTGAAGTTAGTAGAAATTTATTATGAATTTAGGTCTAATTTTCTCTATAAGCGCATCTATGCTCATTTCTGAGTAGTTT	33393424	33393445	- [Negative strand]	22	(((((((((...((((((..((((((((.((((((.((((((((..(((((((((((((.((((((((((((....))).))))))))).)))))))))>>>>-->>>>>>>>->>>>>>-))))))))..))))))..)))))))))	1	-52.9
676	7B	GCAAGUGGGUCCGGGCUGUAGC	CAGGACTCCGGTACTCAATGC(1)	GTCATCAGCAAGTGGGTCCGGGCTGTAGCTCTGGGCTAGCAGGACTCCGGTAAACCGGGCTGTAGCGGGCTAACAGGACTCCGGTACTCAATGCGTGAC	82268194	82268215	+ [Positive strand]	22	(((((..<<<--<<<<<<<<<<<<<<<<<((...((((.(((...(((((....))))))))))))))))).)}}}===}}}}}=}}}}}=}}})))))	2	-42.8
677	7B	UAAGAACGUCUGGCAAAGCAAA	CGGGACTTCAACAACGTTTTGA(1)	GCTACTGATGACGTTAAGAACGTCTGGCAAAGCAAAGCTGATGACTACTCGATAGTTCAGTGTGCCGTGCTTTACGGCTTAGAATCGGGGATTCAAAGACATTTTGAACATCATGTAGC	105977785	105977806	- [Negative strand]	22	((((((((((...(<<<<<-<<<--<<<<--<<<--(((((..((((.....))))))))).)))..))))..))).(((.(((((...))))).)))...)))))).))))).)))))	1	-31.1
678	7B	CUAGAGAUUUCAAUACGGACU	TAGTCCATATTAGAATCTCTA(1)	TACTCCATCCGTTTCTAAATATAAGCCCTTCTAGAGATTTCAATACGGACTACAGACGGATATATGGACATATTTTAGACTCATTTTGCTCTGTATGTAGTCCATATTAAAATATCTAAACGGTCTTATATTTAGGAACGGATGGAGTA	124090299	124090319	+ [Positive strand]	21	(((((((((((((((((((((((((.((..-<<<<-<<<<-<<<<-<<<<<(((.(((((...((((.............)))).....))))).)))))))).)))).)))).))))...)).)))))))))))))))))))))))))	2	-41.5
679	7B	AUUUGGACUUUGUUUGAUACU	TTAAACATTCTCGGAATGGAC(1) TTAAACATTCTCGGAATGGACC(1)	GGGTGTTAAACATTCTCGGAATGGACCGTGATTTGCCAACTGGCCTAGGTACACCACCGGTAGACCGCCTGTCAAGTTTCGTGCCATTTGGACTTTGTTTGATACTCC	176887037	176887057	- [Negative strand]	21	((((({{{{{{{==={{={{{{{{==((.((((((...((.(((...(((..(((...)))..)))))).)))))))).))..))>>>>->>--->>>>>>>>>>-))	1	-39.7
680	7B	GAGGGAAGGCCUGGCGCAGU	CTATGCACTGGGTCTGTCCT(4) TCTATGCACTGGGTCTGTCCT(7) ATGCACTGGGTCTGTCCTTTT(1) TCTATGCACTGGGTCTGTCC(12)	AACAAGTAGAGGGAAGGCCTGGCGCAGTGCTGAAGTCCTCCCCACTTGTGTCAAGAGGTCCTAGGAGCTTCTATGCACTGGGTCTGTCCTTTTAGCTGTT	219293627	219293646	- [Negative strand]	20	((((..((<<<<<<<<<<<--<-<<<--...((((((((..((.((((...)))).))....)))).))}}==}}}=}==}}}}}=}}})))))..))))	1	-38.6
681	7D	ACUCAGAUUUGUCUAGAUACG	ATGTCTAGACAAATCCGAGTC(1)	CATTCCAAATTAGTTGACTCAGATTTGTCTAGATACGGATATATCTAGACATGTTTTGGTGTTAGATACATCCATATCTAGATAAATCCAAGTCAGCTAATTTGGAATG	12099592	12099612	+ [Positive strand]	21	((((((((((((((((<<<--<<<<<<<<<<<<<<-<(((.(((((.(((((......)))))))))).)))).))))))))))))))..)))))))))))))))))))	1	-78.4
682	7D	GGAAUGUGGCCGGAAAGUUG	CGAGTTCTGTGAGATTGCCTA(1)	CCAAATAACCTAATTCTTGGGGAATGTGGCCGGAAAGTTGGTTATTGTCAAGGTACAAGCTAGCGAGTTCTGTGAGATTGCCTAGGTTGTTTGG	790227	790246	+ [Positive strand]	20	(((((((((((.......((<-<<<-<-<<-<<<<-<<<<((..((((......)))))))))}===}}}}}}=}=}}}=}}}}))))))))))	3	-30.71
683	7D	UUUGGGACGGAGGGAGUACUCG	TACTCCCTCCGTCCCAAAATA(1)	GTACTCCCTCCGTCCCAAAATAAGTGTCTCAACTTTGTATAAACTTTAGTTCAAAGTTGTACTAAAGTTGAGACACTTATTTTGGGACGGAGGGAGTAC	179318399	179318420	- [Negative strand]	22	({{{{{{{{{{{{{{{{{{{{{((((((((((((((((((((.((((.....)))))))))).)))))))))))))))))>>>>>>>>>>>>>>>>>>>	5	-73
684	7D	UUAGGAACAACAACCGCAUU	AAATGCGGTTATTGTTCCCTA(1)	GTTAAAAGTTAAAAGTGTTAGGAACAACAACCGCATTTTCCCCATGGCTCTCATTAGGATAGATCCAACCAACAGCCGCAATTCTAGGAAAGTAGCCAAAGCTATAGGGCACCCCCCATGTCCATCATCATGGTTCTTGGATCTATCCTAAAAATGGGAACCATGCTGAAAATGCGGTTATTGTTCCCTAGCACTTTTAAACTTGAAC	91634627	91634646	- [Negative strand]	20	(((.....(((((((((<<<<<<<<<<-<<<<<<<<<(((..(((((.((((((((((((((((((((......(((....((....))..(((((....)))))..))).....(((((........)))))...))))))))))))))...)))))).)))))..))}}}}}}}}}}=}}}}}=}}}})))))))))).....)))	3	-92.3
685	7D	ACUCAGAUUUGUCUAGAUACG	ATGTCTAGACAAATCCGAGTC(1)	CATTCCAAATTAGTTGACTCAGATTTGTCTAGATACGGATATATCTAGACATGTTTTGGTGTTAGATACATCCATATCTAGATAAATCCAAGTCAGCTAATTTGGAATG	12099592	12099612	+ [Positive strand]	21	((((((((((((((((<<<--<<<<<<<<<<<<<<-<(((.(((((.(((((......)))))))))).)))).))))))))))))))..)))))))))))))))))))	1	-78.4
686	7D	GUGUAUUACUGAGAGAGCCC	TTACTCGTTCTGTAATACATC(1)	GTCTCTTTACTCGTTTTGTAATACATCATCTCGTAACTAATTCCTTAGTCATTTGCTTGCAAGCTTATTATGATGTGTATTACTGAGAGAGCCCAGAGAT	56647176	56647195	- [Negative strand]	20	((((((...(((.(((.((((((((.((((.....(((((....))))).....(((....))).......)))>>>>>>>>>->>>->>>---))))))	1	-29.2
687	7D	AGCCAUCGAUCGAUCUCUCGGG	CCAGAGGCAGCATCGATCGGC(2)	GGCAACGCTCATTGTTCATTCAGAGGCAGCATCGATCGGCTTCAGTTAGCAGTAGTAGCGAAGGAATCGCTCGATCGGGTTCAGTTAACAGCCATCGATCGATCTCTCGGGTTCAGTAACGCGTAGCC	60832664	60832685	- [Negative strand]	22	(((.((((..((((...(((((((((..(.((((((.((((...((((((......(((((.....))))).((......)).))))))>>>>>>>>>>>-->>>>>->>>).))))...)))).)))	1	-42.3
688	7D	GGCACGGAUCGAGACUGGGA	TCCTTAGACCATGAGATCGT(1) TTCCTTAGACCATGAGATCGT(1)	AGTATCATTTCCCTAGACCATGAGATTGTGCAACTCCCGGATACCGTAGGGATGCTTTGGGTGTACCAAATGTCACAACATAACTGGGTGGATATAAAGGTGCACTACGGGTATCTCCGAAAGTGTCTGTTGGGTTGGCACGGATCGAGACTGGGATTTGTCACT	172346420	172346439	+ [Positive strand]	20	(((..((..((((.((..(.(((..(((((((((((.(((((((....(((((((((..((((((((..(((((.((.((....))..)))))))...))))))))..))))))).))....)))))))..)))))->>>>>>->>>->->>>>>>..))..)))	3	-58.2
689	7D	CUCGGAUACCGUAGGAGUGC	AAGGTGCACTACAGGTATCTC(1)	ACTCTCGGATACCGTAGGAGTGCTTTGGGTGTATCAAACGTCACAACGTAAATGGGTGGCTATAAAGGTGCACTACAGGTATCTCCGAAAGT	232870026	232870045	- [Negative strand]	20	(((-<<<<<<<<<<<<<--<--<(((.(((.((((..((((....)))).....)))))))...}}}}==}=}}}}=}}}}==}}))).)))	1	-28.9
690	7D	UGAGGAGUCUGAUAUUUACA	TTTTGGTGTATTGAAGACTT(1)	TTTTGGTGTATTGAAGACTTATAGGTTAAGGGACTAATGTGTTTGTGAGTGTACACAGGTCTATAAGTCTATGAGGAGTCTGATATTTACAGAG	237181069	237181088	+ [Positive strand]	20	{{{{{=={{{{{{{==={{{((((..(...(((((..(((((..........))))))))))...)..)))>>>>--->>->>>>>--->>)))	1	-24.5
691	7D	CACCGUUCCAAAAUAGAUGAC	TTGAGTCATCTATTTTGGAAC(18)	GCTACTCCCACCGTTCCAAAATAGATGACCCAATTTTGTATTAAATTTAGTACAAAGTTGAGTCATCTATTTTGAAACGAAGGGAGTAGT	12922142	12922162	- [Negative strand]	21	((((((((<--<<<<-<<<<<<<<<<<<<.(((((((((((((....))))))))))))).))))))))))))).))))..)))))))))	1	-69.4
692	7D	UUUGGAGCCACCUGUAGAGC	TGCATTACCGAGTGGGCCCAG(2)	GTGCATTACCGAGTGGGCCCAGAGATACCCCTCCGACAATCGGAGTGACAAATCCTAATCTCAAAATACGCCAACCCAACAAGTACCTTTGGAGCCACCTGTAGAGCAC	31736296	31736315	+ [Positive strand]	20	({{{={{{{={={{{{=={{{{((.(((..(((((.....)))))(((............)))...................))).)>>>>>-->>>>>->>>>->>))	1	-30.1
693	7D	UUUGCAAGUUACGGUGUGAGCU	CATACACGTCAACACTGAAGAG(1) ATACACGTCAACACTGAAGAG(2) ATACACGTCAACACTGAAGAGC(2) ATATCATACACGTCAACACTGA(1)	AAGATATTGATATCATACACGTCAACACTGAAGAGCAACTGGCAGATATCTTCACAAAGCCCTTGGATGAGAAAAGGTTTTGCAAGTTACGGTGTGAGCTAAATATCTT	40396561	40396582	+ [Positive strand]	22	((((((((....(({{{{={{{={{{==={{{{{{(.....)).....))))).(((((((.((........)).)))>>>>--->>>>>>>>>>>>---.))))))))	3	-29.4
694	7D	GUCUGGGUGGUGUAGUUGGU	GTTCGAACCTGGGCTTAGAC(1) GTTCGAACCTGGGCTTAGACA(1)	GTCTGGGTGGTGTAGTTGGTTATCACGTTAGTCTCACACACTAAAGGTCCCCAATTCGAACCTGGGCTCAGAC	44763375	44763394	- [Negative strand]	20	<<<<<<<<<<<--<<<<<<-.(((...(((((.......))))).)))..))))))...)))...))))))))	1	-37.9
695	7D	GCCCACACGAUCGUGAUCCGAC	GGTTATTGGGCTGTTTTGGAGG(1) TTGGGCTGTTTTGGAGGGGTGT(1)	GCGGTTTTCGCCCACACGATCGTGATCCGACGACGGAGAACATGGAAGTGGTTTAGATGGGTTATTGGGCTGTTTTGGAGGGGTGTTGGGCTGC	62340975	62340996	+ [Positive strand]	22	(((((((.(<<<<-<<<--<<<<<-<<<<--..))))...)))))..))).((((((..{{{{====))))==))))))=)))))..)))))))	3	-31.4
696	7D	UUAAACUUUCUCGGAAUGGACC	GTTCCATTTGGAGGTCGTTTGA(1)	GGGTGTTAAACTTTCTCGGAATGGACCGAGGCTTGTCAAGTGGCCTTATTATACCACCCGGAGACCACCGGTCAAGTTTCGTTCCATTTGGAGGTCGTTTGGTACTC	80327359	80327380	- [Negative strand]	22	(((((--<<<<--<<<<-<<<<<<<-<((((((((.(..((((.(((.............))).))))..).))))))))).))))))).))))..))))..)))))	1	-43.9
697	7D	GACCAUGAGAUUGUGCAACUCU	TTGGGTTGGCACGAATCGAGA(1) TTGGGTTGGCACGAATCGAGAC(2) GGGTTGGCACGAATCGAGACTG(7) GGTTGGCACGAATCGAGACTG(1) TCTGTTGGGTTGGCACGAATC(4)	CACTTCCTTAGACCATGAGATTGTGCAACTCTCGGATGCCGTAGGAATGCTTTGGGTGTATCAAACGTCACAACGTAACTGGGTGACTATAAAGGTGCACTACTGGTATCTCCGAAAGTGTCTGTTGGGTTGGCACGAATCGAGACTGGGATTTG	85878214	85878235	+ [Positive strand]	22	((..((((.(<--<-<<<--<<<<<<<<<<<-(((((((....((((((((...((((((((..((((....))))...(((....)))....))))))))...))))).)))....)))))))..}}}}}=}}}}}}=}}}=}=}}})))..))	2	-49.2
698	7D	CCGAGAUUCGGGCCGACUGCUG	GAGCAGTCGGGCCAGATCTCC(1)	GAGATTCGAGCCGACTGCTGAGCAGTCGGGCCGGATCTCCCGGCGACTACTTTGTCTTCTTCTTCGCGGAGGCACGTCAGCGCACCCGCTGGGTGTAGCCCCCGAGATTCGGGCCGACTGCTGATCAGTCGGACCGGATCTT	142332140	142332161	- [Negative strand]	22	((((((((..(((((((.(.(((((((((.(((((((((..((.(.((((..(((((((........)))))))..((((((....))))))..)))))))-->>>>>>>>>->>>>>>>>>-).)))))))..))))))))	3	-48.4
699	7D	UCUAUGCACUGGGUCUGUCC	GAGGGCAGGCCTGGTGCAGT(1)	ACATGTTTCTTGAGGGCAGGCCTGGCGTAGTGGTGAAGTCCTCCCCACTTGTGCCAAGAGGTCCTGGGTTCGAACCAGCCTCTCTGCATTGCACTTTGCAGGGNTAAGACTAGGTTCCTATAATCCCTCCCCAGACCCCACCTTGTGTGGGAGCTTCTATGCACTGGGTCTGTCCTTTACTAATACATGT	164690028	164690047	+ [Positive strand]	20	((((((.....(((((((((((..(.(((.....((((..((((((((..(((....(.((((.((((...(((((((.(((((((((........)))))))...)).)).)))))............))))))))))))...))).)))))))>>-->>>->-->>>>>>>>>)).......))))))	10	-84
700	7D	UUGGAGACACCUGUAGAGCACC	TGCATTACCGAGTGGGCCCAG(2)	TATGCCAACTCAACAAGTACCATTGGAGACACCTGTAGAGCACCTTTATAATCACCCAGTTACGTTGTGATGTTTGGTAGCACATTATGTGTTCCTCCGGTATCCGAGAGTTGCATA	189206936	189206957	- [Negative strand]	22	(((((.(((((.....(((((.--<<<<-<<<-<<--<-<<<<<......(((((...........)))))....))).)).)..)).)))))))...)))))....))))))))))	12	-32
701	7D	UUCUAGAGAUUUCAAAUGGACU	TCACTTGTTGAAATCTCTAGA(1)	CGTTCCTAAATATTTGTCTTTCTAGAGATTTCAAATGGACTACCACAGACGGATGTAATATAGACATATTTTAGAGTGTAGATTCACTCATTTTGCTCTGTATGTAGTCACTTGTTGAAATATCTAGAAAGACAAATATTTAGGAACG	191146011	191146032	- [Negative strand]	22	(((((((((((((((((((<<<<<<<-<<<<<<<--<<<<<((.(((((((((...(((((....)))))...(((((......)))))..)))).)))))..)))))).)...))))))).))))))))))))))))))))))))))	2	-75.3
702	7D	AGAGAGGUAGCAUCGAUCGGCU	TAACAGCCATCGATCGATCGC(1) TTAACAGCCATCGATCGATCGC(1) GTTAACAGCCATCGATCGATC(1)	ACTGTTCCTCTAGAGAGGTAGCATCGATCGGCTTCAGTTAGCAGCAATAGCGAAGGAATCGCTCAATTGGGTTCAGTTAACAGCCATCGATCGATTGCTCGGGTTCAGT	199568470	199568491	- [Negative strand]	22	((((..(((..-<<<--<<-<-<<<<<<-<<<<...((((((.((....))....(((((.(......)))))).))))))))))))))))).))..))))))..))))	1	-34.8
703	7D	CGAUGGAAUUCGGUCGUUGACC	GCGGTGGACGACGGCGAGGCCT(2)	CTCCACGTACAGTACTCTTCCGATGGAATTCGGTCGTTGACCACATTGACCACGCCGTGCCGAGAGCACCACGGCGGTGGACGACGGCGAGGCCTAGGAAGGGGACGACGCGGAG	204654709	204654730	+ [Positive strand]	22	((((.(((...((.((((((<---<<--<<<<-<<<<<<-<<((........(((((((.(....)...))))}}}}}}}=}}}}}}}}}}=}}=.))))))).)).))).))))	1	-52
704	7D	CUCGGAGGCUUAGCUGCAGCC	TCGGGGGCTTAGCTGCAGTCC(1) CTCGGGGGCTTAGCTGCAGTCC(1)	GGGGCTTAGCTGCAGTCCAGTACTCGCCTAAGTTTAAAAATCCTACCGAGTGGTGAGCAAGCCTCTCACTCGGAGGCTTAGCTGCAGCCCAGTACTC	214344425	214344445	- [Negative strand]	21	((((((..((((((((.((.((((((.....(((....))).....)))))).))...((((((((..--->>>>>>>>->>>>>>>>-.))).)))	2	-42.2
705	7D	GUAGAGAUUUCAAUAUGGACU	TGTGGTCCATAGTGAAATCTC(1)	TTCCTAAATATAAGTCTTTGTAGAGATTTCAATATGGACTACATACAGATGTATATAGACGTAGTTTAGAATATACATTCACTCATTTTGCTCCGTATATAGTCCATATTGCAATCTCTAAAAAAACTTATATTTAAGAA	214383474	214383494	- [Negative strand]	21	(((.(((((((((((.(((-<<<<<<<<-<<<<<<<<<<<(.((((.(((((((((((((...)))))...))))))))..(.......)....)))).)))))))))))).)))))))).))).))))))))))).)))	1	-82.6
706	7D	CUUAGCAAUGCUGUUGGAGU	CAACTCCGGCAACATTACTA(1)	GTTTCCAACTCCGGCAACATTACTAAGGGCATGTGATTATTGATGTGGCTATTAATCAAGAGAAACAATGCCAGAGAGCTTTAGCAACGGAACCTGATTATCATATTTACATGCTGTTGAAGCTCATCTGGCATTGCTTTCTCTGAACAGTAGTCTCGTTATTAATGCACATGCGCTTAGCAATGCTGTTGGAGTTGGAAGC	221801912	221801931	+ [Positive strand]	20	((((({{{{{{{{{{{={{{{={{{((.(((((((((((.(((((.(((((((..(((.(((((((((((((((((((((((((((.((......(((......)))....)).))))))))))).)))))))))).)))))))))..))))))).))))).)))).))))))).>>>>>->>>>->>>>>>>>>)))))))	1	-106
